# Supplementary material for: Discounting of Future Rewards and Punishments in Rats
Source: eNeuro. 2022 Nov 30;9(6):ENEURO.0452-21.2022. doi: 10.1523/ENEURO.0452-21.2022 (PMC9718352; doi:10.1523/ENEURO.0452-21.2022)
Supplement: Extended Data 1 — Data and scripts for all calculations. Folders are separated for the data extraction (Data), null hypothesis testing (NHST), and bayesian hierarchical models (Bayes). Download Extended Data 1, ZIP file [file enu-eN-NWR-0452-21-s06.zip]

Archive with 32 entries (28 files):
- Data_and_Codes/
- Data_and_Codes/Bayes/
- Data_and_Codes/Bayes/AA_Disc_Behavior_Data_All_Long_Format.csv
- Data_and_Codes/Bayes/HierarchalAnalysis_v_2_0.R
- Data_and_Codes/Bayes/HierarchalAnalysis_v_3_0.R
- Data_and_Codes/Bayes/HierarchalModel_v_1_1.stan
- Data_and_Codes/Bayes/Readme.txt
- Data_and_Codes/Data/
- Data_and_Codes/Data/Data_AversiveDiscounting_Behavior_v_5_0.mat
- Data_and_Codes/Data/Data_AversiveDiscounting_Behavior_v_5_1.mat
- Data_and_Codes/Data/Data_AversiveDiscounting_Calculation_Structure_v_1_0.m
- Data_and_Codes/Data/Data_AversiveDiscounting_Calculation_Structure_v_1_1.m
- Data_and_Codes/Data/ExperimentalBook_Experiment_1_Batch_1.xlsx
- Data_and_Codes/Data/ExperimentalBook_Experiment_1_Batch_2.xlsx
- Data_and_Codes/Data/ExperimentalBook_Experiment_2_Batch_1.xlsx
- Data_and_Codes/Data/ExperimentalBook_Experiment_2_Batch_2.xlsx
- Data_and_Codes/Data/ExperimentalBook_Experiment_3_Batch_1.xlsx
- Data_and_Codes/Data/ExperimentalBook_Experiment_3_Batch_2.xlsx
- Data_and_Codes/Data/Extract_Data_Aversive_Discounting_Excel_Matlab_v_1.m
- Data_and_Codes/Data/Extract_Data_Aversive_Discounting_Excel_Matlab_v_2.m
- Data_and_Codes/Data/ReadMe.txt
- Data_and_Codes/NHST/
- Data_and_Codes/NHST/AA_Disc_Behavior_Data_v_1_0.sav
- Data_and_Codes/NHST/AA_Disc_Behavior_Data_v_1_2.sav
- Data_and_Codes/NHST/AA_Disc_Behavior_Data_v_1_3.sav
- Data_and_Codes/NHST/AA_Disc_Behavior_Syntax_v_1_0.sps
- Data_and_Codes/NHST/AA_Disc_Behavior_Syntax_v_1_1.sps
- Data_and_Codes/NHST/AA_Disc_Behavior_Syntax_v_1_2.sps
- Data_and_Codes/NHST/OUTPUT.pdf
- Data_and_Codes/NHST/Output4.spv
- Data_and_Codes/NHST/Readme.txt
- Data_and_Codes/NHST/Results_Switch.xlsx
