# Supplementary material for: Discounting of Future Rewards and Punishments in Rats
Source: eNeuro. 2022 Nov 30;9(6):ENEURO.0452-21.2022. doi: 10.1523/ENEURO.0452-21.2022 (PMC9718352; doi:10.1523/ENEURO.0452-21.2022)
Supplement: Extended Data 1 — Data and scripts for all calculations. Folders are separated for the data extraction (Data), null hypothesis testing (NHST), and bayesian hierarchical models (Bayes). Download Extended Data 1, ZIP file [file enu-eN-NWR-0452-21-s06.zip › Data_and_Codes/Bayes/AA_Disc_Behavior_Data_All_Long_Format.csv]

Decision	Trial	Session	Animal	Experiment
-1	1	1	1	1
1	2	1	1	1
1	3	1	1	1
1	4	1	1	1
-1	5	1	1	1
-1	6	1	1	1
1	7	1	1	1
-1	8	1	1	1
-1	9	1	1	1
-1	10	1	1	1
-1	11	1	1	1
1	12	1	1	1
1	13	1	1	1
-1	14	1	1	1
1	15	1	1	1
-1	16	1	1	1
1	1	2	1	1
-1	2	2	1	1
1	3	2	1	1
-1	4	2	1	1
1	5	2	1	1
1	6	2	1	1
1	7	2	1	1
1	8	2	1	1
1	9	2	1	1
1	10	2	1	1
-1	11	2	1	1
1	12	2	1	1
-1	13	2	1	1
1	14	2	1	1
-1	15	2	1	1
1	16	2	1	1
1	1	3	1	1
-1	2	3	1	1
1	3	3	1	1
1	4	3	1	1
-1	5	3	1	1
-1	6	3	1	1
1	7	3	1	1
-1	8	3	1	1
1	9	3	1	1
-1	10	3	1	1
-1	11	3	1	1
1	12	3	1	1
1	13	3	1	1
1	14	3	1	1
1	15	3	1	1
1	16	3	1	1
1	1	4	1	1
-1	2	4	1	1
1	3	4	1	1
1	4	4	1	1
1	5	4	1	1
1	6	4	1	1
1	7	4	1	1
1	8	4	1	1
1	9	4	1	1
-1	10	4	1	1
1	11	4	1	1
1	12	4	1	1
1	13	4	1	1
-1	14	4	1	1
1	15	4	1	1
1	16	4	1	1
-1	1	5	1	1
-1	2	5	1	1
1	4	5	1	1
-1	5	5	1	1
-1	6	5	1	1
1	7	5	1	1
-1	8	5	1	1
1	9	5	1	1
1	10	5	1	1
-1	11	5	1	1
1	12	5	1	1
1	13	5	1	1
-1	14	5	1	1
-1	15	5	1	1
1	16	5	1	1
1	1	6	1	1
-1	2	6	1	1
-1	3	6	1	1
1	4	6	1	1
1	5	6	1	1
-1	6	6	1	1
1	7	6	1	1
-1	8	6	1	1
1	9	6	1	1
-1	10	6	1	1
-1	11	6	1	1
1	12	6	1	1
1	13	6	1	1
1	15	6	1	1
-1	1	7	1	1
1	2	7	1	1
1	3	7	1	1
1	4	7	1	1
-1	5	7	1	1
1	6	7	1	1
-1	7	7	1	1
1	8	7	1	1
1	9	7	1	1
1	10	7	1	1
1	11	7	1	1
1	12	7	1	1
-1	13	7	1	1
-1	14	7	1	1
1	15	7	1	1
1	16	7	1	1
-1	1	8	1	1
-1	2	8	1	1
1	3	8	1	1
-1	4	8	1	1
1	5	8	1	1
-1	6	8	1	1
-1	7	8	1	1
1	8	8	1	1
1	9	8	1	1
-1	10	8	1	1
1	11	8	1	1
1	12	8	1	1
1	13	8	1	1
-1	14	8	1	1
-1	15	8	1	1
-1	16	8	1	1
-1	1	9	1	1
1	2	9	1	1
-1	3	9	1	1
-1	4	9	1	1
-1	5	9	1	1
1	6	9	1	1
1	7	9	1	1
1	8	9	1	1
-1	9	9	1	1
1	10	9	1	1
-1	11	9	1	1
1	12	9	1	1
-1	13	9	1	1
-1	14	9	1	1
-1	15	9	1	1
1	16	9	1	1
-1	1	10	1	1
-1	2	10	1	1
1	4	10	1	1
1	5	10	1	1
1	6	10	1	1
-1	7	10	1	1
1	8	10	1	1
1	9	10	1	1
-1	10	10	1	1
1	11	10	1	1
-1	12	10	1	1
1	13	10	1	1
-1	14	10	1	1
-1	15	10	1	1
-1	16	10	1	1
1	1	1	2	1
-1	2	1	2	1
-1	3	1	2	1
1	4	1	2	1
-1	5	1	2	1
1	6	1	2	1
-1	7	1	2	1
1	8	1	2	1
1	9	1	2	1
-1	10	1	2	1
-1	11	1	2	1
1	12	1	2	1
-1	13	1	2	1
1	14	1	2	1
-1	15	1	2	1
1	16	1	2	1
-1	1	2	2	1
1	2	2	2	1
-1	3	2	2	1
-1	4	2	2	1
1	5	2	2	1
-1	6	2	2	1
-1	7	2	2	1
1	8	2	2	1
1	9	2	2	1
-1	10	2	2	1
1	11	2	2	1
-1	12	2	2	1
1	13	2	2	1
-1	14	2	2	1
-1	15	2	2	1
-1	16	2	2	1
-1	1	3	2	1
-1	2	3	2	1
1	3	3	2	1
1	4	3	2	1
1	5	3	2	1
1	6	3	2	1
-1	7	3	2	1
1	8	3	2	1
-1	9	3	2	1
1	10	3	2	1
1	11	3	2	1
1	12	3	2	1
-1	13	3	2	1
1	14	3	2	1
-1	15	3	2	1
-1	16	3	2	1
1	1	4	2	1
1	2	4	2	1
-1	3	4	2	1
1	4	4	2	1
-1	5	4	2	1
1	6	4	2	1
1	7	4	2	1
1	8	4	2	1
-1	9	4	2	1
1	10	4	2	1
-1	11	4	2	1
-1	12	4	2	1
-1	13	4	2	1
1	14	4	2	1
-1	15	4	2	1
1	16	4	2	1
-1	1	5	2	1
1	2	5	2	1
1	3	5	2	1
-1	4	5	2	1
-1	5	5	2	1
1	6	5	2	1
1	7	5	2	1
1	8	5	2	1
1	9	5	2	1
1	10	5	2	1
-1	11	5	2	1
1	12	5	2	1
1	13	5	2	1
1	14	5	2	1
-1	15	5	2	1
1	16	5	2	1
1	1	6	2	1
-1	2	6	2	1
-1	3	6	2	1
1	4	6	2	1
-1	5	6	2	1
-1	6	6	2	1
1	7	6	2	1
1	8	6	2	1
1	9	6	2	1
-1	10	6	2	1
1	11	6	2	1
1	12	6	2	1
1	13	6	2	1
1	14	6	2	1
1	15	6	2	1
-1	16	6	2	1
1	1	7	2	1
-1	2	7	2	1
1	3	7	2	1
-1	4	7	2	1
1	5	7	2	1
-1	6	7	2	1
1	7	7	2	1
-1	8	7	2	1
1	9	7	2	1
-1	10	7	2	1
-1	11	7	2	1
1	12	7	2	1
-1	13	7	2	1
1	14	7	2	1
-1	15	7	2	1
1	16	7	2	1
-1	1	8	2	1
1	2	8	2	1
-1	3	8	2	1
1	4	8	2	1
-1	5	8	2	1
1	6	8	2	1
-1	7	8	2	1
1	8	8	2	1
1	9	8	2	1
-1	10	8	2	1
1	11	8	2	1
-1	12	8	2	1
1	13	8	2	1
1	14	8	2	1
-1	15	8	2	1
1	16	8	2	1
-1	1	9	2	1
-1	2	9	2	1
1	3	9	2	1
1	4	9	2	1
-1	5	9	2	1
1	6	9	2	1
-1	7	9	2	1
-1	8	9	2	1
-1	9	9	2	1
1	10	9	2	1
-1	11	9	2	1
1	12	9	2	1
-1	13	9	2	1
1	14	9	2	1
1	15	9	2	1
-1	16	9	2	1
-1	1	10	2	1
1	2	10	2	1
-1	3	10	2	1
1	5	10	2	1
1	6	10	2	1
-1	7	10	2	1
-1	8	10	2	1
-1	10	10	2	1
1	11	10	2	1
-1	12	10	2	1
1	13	10	2	1
-1	14	10	2	1
1	15	10	2	1
-1	16	10	2	1
-1	1	1	3	1
1	2	1	3	1
-1	3	1	3	1
1	4	1	3	1
1	5	1	3	1
-1	6	1	3	1
1	7	1	3	1
1	8	1	3	1
-1	9	1	3	1
-1	10	1	3	1
1	11	1	3	1
1	12	1	3	1
-1	13	1	3	1
-1	14	1	3	1
1	15	1	3	1
-1	16	1	3	1
-1	1	2	3	1
1	2	2	3	1
-1	3	2	3	1
1	4	2	3	1
-1	5	2	3	1
1	6	2	3	1
-1	7	2	3	1
1	8	2	3	1
-1	9	2	3	1
1	10	2	3	1
1	11	2	3	1
-1	12	2	3	1
1	13	2	3	1
-1	14	2	3	1
1	15	2	3	1
1	16	2	3	1
-1	1	3	3	1
-1	2	3	3	1
1	3	3	3	1
-1	4	3	3	1
1	5	3	3	1
-1	6	3	3	1
1	7	3	3	1
-1	8	3	3	1
1	9	3	3	1
1	10	3	3	1
1	11	3	3	1
-1	12	3	3	1
1	13	3	3	1
-1	14	3	3	1
1	15	3	3	1
-1	16	3	3	1
-1	1	4	3	1
-1	2	4	3	1
-1	3	4	3	1
1	4	4	3	1
1	5	4	3	1
-1	6	4	3	1
1	7	4	3	1
1	8	4	3	1
-1	9	4	3	1
1	10	4	3	1
-1	11	4	3	1
1	12	4	3	1
-1	13	4	3	1
1	14	4	3	1
-1	15	4	3	1
-1	16	4	3	1
1	1	5	3	1
-1	2	5	3	1
1	3	5	3	1
1	4	5	3	1
-1	5	5	3	1
1	6	5	3	1
1	7	5	3	1
-1	8	5	3	1
1	9	5	3	1
1	10	5	3	1
-1	11	5	3	1
1	12	5	3	1
1	13	5	3	1
-1	14	5	3	1
1	15	5	3	1
-1	16	5	3	1
-1	1	6	3	1
1	2	6	3	1
-1	3	6	3	1
1	4	6	3	1
-1	5	6	3	1
1	6	6	3	1
-1	7	6	3	1
1	8	6	3	1
-1	9	6	3	1
1	10	6	3	1
-1	11	6	3	1
1	12	6	3	1
-1	13	6	3	1
-1	14	6	3	1
1	15	6	3	1
-1	16	6	3	1
1	1	7	3	1
1	2	7	3	1
-1	3	7	3	1
1	4	7	3	1
-1	5	7	3	1
1	6	7	3	1
-1	7	7	3	1
1	8	7	3	1
-1	9	7	3	1
1	10	7	3	1
-1	11	7	3	1
1	12	7	3	1
1	13	7	3	1
1	14	7	3	1
1	15	7	3	1
-1	16	7	3	1
-1	1	8	3	1
1	2	8	3	1
1	3	8	3	1
-1	4	8	3	1
1	5	8	3	1
-1	6	8	3	1
1	7	8	3	1
1	8	8	3	1
-1	9	8	3	1
1	10	8	3	1
1	11	8	3	1
1	12	8	3	1
1	13	8	3	1
-1	14	8	3	1
1	15	8	3	1
1	16	8	3	1
1	1	9	3	1
-1	2	9	3	1
1	3	9	3	1
-1	4	9	3	1
-1	5	9	3	1
1	6	9	3	1
-1	7	9	3	1
-1	8	9	3	1
1	9	9	3	1
1	10	9	3	1
-1	11	9	3	1
1	12	9	3	1
1	13	9	3	1
1	14	9	3	1
-1	15	9	3	1
1	16	9	3	1
-1	1	10	3	1
1	2	10	3	1
-1	3	10	3	1
1	4	10	3	1
1	5	10	3	1
-1	6	10	3	1
1	7	10	3	1
1	8	10	3	1
-1	9	10	3	1
1	10	10	3	1
-1	11	10	3	1
1	12	10	3	1
1	13	10	3	1
-1	14	10	3	1
1	15	10	3	1
-1	16	10	3	1
-1	1	1	4	1
1	2	1	4	1
-1	3	1	4	1
1	4	1	4	1
-1	5	1	4	1
1	6	1	4	1
1	7	1	4	1
1	8	1	4	1
-1	9	1	4	1
1	10	1	4	1
-1	11	1	4	1
1	12	1	4	1
-1	13	1	4	1
1	14	1	4	1
-1	15	1	4	1
1	16	1	4	1
1	1	2	4	1
1	2	2	4	1
1	3	2	4	1
-1	4	2	4	1
-1	5	2	4	1
1	6	2	4	1
1	7	2	4	1
-1	8	2	4	1
1	9	2	4	1
-1	10	2	4	1
1	11	2	4	1
-1	12	2	4	1
1	13	2	4	1
-1	14	2	4	1
-1	15	2	4	1
1	16	2	4	1
-1	1	3	4	1
1	2	3	4	1
-1	3	3	4	1
-1	4	3	4	1
-1	5	3	4	1
-1	6	3	4	1
1	7	3	4	1
-1	8	3	4	1
1	9	3	4	1
-1	10	3	4	1
1	11	3	4	1
-1	12	3	4	1
1	13	3	4	1
-1	14	3	4	1
-1	15	3	4	1
1	16	3	4	1
-1	1	4	4	1
-1	2	4	4	1
1	3	4	4	1
-1	4	4	4	1
1	5	4	4	1
1	6	4	4	1
-1	7	4	4	1
1	8	4	4	1
1	10	4	4	1
-1	11	4	4	1
1	12	4	4	1
-1	13	4	4	1
1	14	4	4	1
1	15	4	4	1
1	16	4	4	1
-1	1	5	4	1
-1	2	5	4	1
-1	3	5	4	1
1	4	5	4	1
-1	5	5	4	1
-1	7	5	4	1
1	8	5	4	1
-1	9	5	4	1
1	10	5	4	1
-1	11	5	4	1
1	12	5	4	1
1	13	5	4	1
-1	14	5	4	1
1	15	5	4	1
-1	16	5	4	1
-1	1	6	4	1
1	2	6	4	1
-1	3	6	4	1
-1	4	6	4	1
1	5	6	4	1
1	6	6	4	1
-1	7	6	4	1
1	8	6	4	1
1	9	6	4	1
-1	10	6	4	1
-1	11	6	4	1
1	12	6	4	1
-1	13	6	4	1
1	14	6	4	1
-1	16	6	4	1
1	1	7	4	1
-1	2	7	4	1
1	3	7	4	1
-1	4	7	4	1
1	5	7	4	1
1	6	7	4	1
-1	7	7	4	1
1	8	7	4	1
1	9	7	4	1
-1	10	7	4	1
1	12	7	4	1
-1	13	7	4	1
-1	14	7	4	1
1	15	7	4	1
-1	16	7	4	1
1	1	8	4	1
-1	2	8	4	1
1	3	8	4	1
-1	4	8	4	1
1	5	8	4	1
1	6	8	4	1
-1	7	8	4	1
1	8	8	4	1
-1	9	8	4	1
1	10	8	4	1
1	11	8	4	1
-1	12	8	4	1
-1	13	8	4	1
1	14	8	4	1
-1	15	8	4	1
1	16	8	4	1
-1	1	9	4	1
1	2	9	4	1
-1	3	9	4	1
1	4	9	4	1
-1	5	9	4	1
1	6	9	4	1
-1	7	9	4	1
1	8	9	4	1
-1	9	9	4	1
1	10	9	4	1
1	12	9	4	1
-1	14	9	4	1
1	15	9	4	1
-1	16	9	4	1
-1	1	10	4	1
1	2	10	4	1
-1	4	10	4	1
1	5	10	4	1
-1	6	10	4	1
-1	7	10	4	1
-1	8	10	4	1
-1	9	10	4	1
1	10	10	4	1
-1	11	10	4	1
1	12	10	4	1
-1	13	10	4	1
1	14	10	4	1
-1	16	10	4	1
1	1	1	5	1
-1	2	1	5	1
-1	3	1	5	1
1	4	1	5	1
-1	5	1	5	1
1	6	1	5	1
1	7	1	5	1
1	8	1	5	1
1	9	1	5	1
1	10	1	5	1
1	11	1	5	1
1	12	1	5	1
1	13	1	5	1
1	14	1	5	1
-1	15	1	5	1
1	16	1	5	1
-1	1	2	5	1
1	2	2	5	1
1	3	2	5	1
-1	4	2	5	1
1	5	2	5	1
-1	6	2	5	1
1	7	2	5	1
1	8	2	5	1
-1	9	2	5	1
-1	10	2	5	1
1	11	2	5	1
1	12	2	5	1
1	13	2	5	1
-1	14	2	5	1
-1	15	2	5	1
-1	16	2	5	1
-1	1	3	5	1
1	2	3	5	1
1	3	3	5	1
-1	4	3	5	1
-1	5	3	5	1
1	6	3	5	1
-1	7	3	5	1
-1	8	3	5	1
1	9	3	5	1
-1	10	3	5	1
1	11	3	5	1
-1	12	3	5	1
1	13	3	5	1
1	14	3	5	1
1	15	3	5	1
-1	16	3	5	1
-1	1	4	5	1
-1	2	4	5	1
-1	3	4	5	1
1	4	4	5	1
-1	5	4	5	1
1	6	4	5	1
-1	7	4	5	1
1	8	4	5	1
-1	9	4	5	1
-1	10	4	5	1
-1	11	4	5	1
-1	12	4	5	1
1	13	4	5	1
-1	14	4	5	1
-1	15	4	5	1
-1	16	4	5	1
1	1	5	5	1
-1	2	5	5	1
1	3	5	5	1
-1	4	5	5	1
-1	5	5	5	1
-1	6	5	5	1
1	7	5	5	1
1	8	5	5	1
-1	9	5	5	1
1	10	5	5	1
1	11	5	5	1
1	12	5	5	1
1	13	5	5	1
-1	14	5	5	1
-1	15	5	5	1
1	16	5	5	1
-1	1	6	5	1
1	2	6	5	1
-1	3	6	5	1
-1	4	6	5	1
1	5	6	5	1
1	6	6	5	1
-1	7	6	5	1
1	8	6	5	1
1	9	6	5	1
-1	10	6	5	1
1	11	6	5	1
1	13	6	5	1
-1	14	6	5	1
1	15	6	5	1
-1	16	6	5	1
1	1	7	5	1
1	2	7	5	1
-1	3	7	5	1
1	4	7	5	1
1	5	7	5	1
-1	6	7	5	1
1	7	7	5	1
1	8	7	5	1
-1	9	7	5	1
1	10	7	5	1
1	11	7	5	1
-1	12	7	5	1
1	14	7	5	1
1	15	7	5	1
-1	16	7	5	1
1	1	8	5	1
1	2	8	5	1
1	3	8	5	1
1	4	8	5	1
-1	5	8	5	1
1	6	8	5	1
-1	7	8	5	1
1	8	8	5	1
1	9	8	5	1
1	10	8	5	1
1	11	8	5	1
-1	12	8	5	1
1	13	8	5	1
-1	14	8	5	1
1	15	8	5	1
1	16	8	5	1
-1	1	9	5	1
1	2	9	5	1
-1	3	9	5	1
-1	4	9	5	1
-1	5	9	5	1
-1	6	9	5	1
-1	7	9	5	1
-1	8	9	5	1
-1	9	9	5	1
-1	10	9	5	1
-1	11	9	5	1
-1	12	9	5	1
-1	13	9	5	1
1	14	9	5	1
-1	15	9	5	1
-1	16	9	5	1
-1	1	10	5	1
-1	2	10	5	1
1	3	10	5	1
1	4	10	5	1
-1	5	10	5	1
-1	6	10	5	1
1	7	10	5	1
-1	8	10	5	1
-1	9	10	5	1
-1	10	10	5	1
-1	11	10	5	1
-1	12	10	5	1
1	13	10	5	1
-1	14	10	5	1
-1	15	10	5	1
-1	16	10	5	1
-1	1	1	6	1
-1	2	1	6	1
-1	3	1	6	1
-1	4	1	6	1
-1	5	1	6	1
-1	6	1	6	1
-1	7	1	6	1
-1	8	1	6	1
1	9	1	6	1
1	12	1	6	1
-1	13	1	6	1
-1	14	1	6	1
1	15	1	6	1
-1	16	1	6	1
1	1	2	6	1
-1	2	2	6	1
-1	3	2	6	1
1	4	2	6	1
-1	6	2	6	1
1	7	2	6	1
1	8	2	6	1
1	9	2	6	1
1	10	2	6	1
1	11	2	6	1
1	12	2	6	1
1	13	2	6	1
-1	14	2	6	1
1	16	2	6	1
-1	1	3	6	1
-1	2	3	6	1
-1	3	3	6	1
1	4	3	6	1
1	5	3	6	1
1	6	3	6	1
1	7	3	6	1
1	8	3	6	1
1	9	3	6	1
1	10	3	6	1
1	11	3	6	1
1	12	3	6	1
-1	13	3	6	1
-1	14	3	6	1
-1	15	3	6	1
-1	16	3	6	1
1	1	4	6	1
1	2	4	6	1
1	3	4	6	1
1	4	4	6	1
1	5	4	6	1
1	6	4	6	1
-1	7	4	6	1
1	8	4	6	1
1	9	4	6	1
1	10	4	6	1
1	11	4	6	1
1	12	4	6	1
1	13	4	6	1
1	14	4	6	1
1	15	4	6	1
1	16	4	6	1
-1	1	5	6	1
-1	2	5	6	1
-1	3	5	6	1
-1	4	5	6	1
-1	5	5	6	1
1	6	5	6	1
-1	7	5	6	1
1	8	5	6	1
-1	9	5	6	1
1	10	5	6	1
1	11	5	6	1
-1	12	5	6	1
1	13	5	6	1
1	14	5	6	1
1	15	5	6	1
-1	16	5	6	1
1	1	6	6	1
1	2	6	6	1
-1	3	6	6	1
-1	4	6	6	1
-1	5	6	6	1
-1	6	6	6	1
1	7	6	6	1
1	8	6	6	1
-1	9	6	6	1
1	10	6	6	1
-1	11	6	6	1
-1	12	6	6	1
-1	13	6	6	1
1	14	6	6	1
1	15	6	6	1
-1	16	6	6	1
1	1	7	6	1
-1	2	7	6	1
1	3	7	6	1
1	4	7	6	1
1	5	7	6	1
-1	6	7	6	1
-1	7	7	6	1
1	8	7	6	1
1	9	7	6	1
1	10	7	6	1
1	11	7	6	1
1	12	7	6	1
1	13	7	6	1
1	14	7	6	1
1	15	7	6	1
1	16	7	6	1
-1	1	8	6	1
1	2	8	6	1
1	3	8	6	1
1	4	8	6	1
1	5	8	6	1
1	6	8	6	1
1	7	8	6	1
1	8	8	6	1
1	9	8	6	1
1	10	8	6	1
1	11	8	6	1
-1	12	8	6	1
1	13	8	6	1
1	14	8	6	1
1	15	8	6	1
-1	16	8	6	1
-1	1	9	6	1
-1	2	9	6	1
1	3	9	6	1
1	4	9	6	1
1	5	9	6	1
1	6	9	6	1
1	7	9	6	1
-1	8	9	6	1
1	9	9	6	1
-1	10	9	6	1
1	11	9	6	1
-1	12	9	6	1
-1	13	9	6	1
1	14	9	6	1
-1	15	9	6	1
-1	16	9	6	1
1	1	10	6	1
1	2	10	6	1
1	3	10	6	1
1	4	10	6	1
1	5	10	6	1
1	6	10	6	1
1	7	10	6	1
1	8	10	6	1
1	9	10	6	1
-1	10	10	6	1
1	11	10	6	1
1	12	10	6	1
1	13	10	6	1
1	14	10	6	1
1	15	10	6	1
1	16	10	6	1
-1	1	1	7	1
1	2	1	7	1
-1	3	1	7	1
1	4	1	7	1
1	5	1	7	1
1	6	1	7	1
-1	7	1	7	1
1	8	1	7	1
1	9	1	7	1
-1	10	1	7	1
1	11	1	7	1
-1	12	1	7	1
1	13	1	7	1
1	14	1	7	1
-1	15	1	7	1
1	16	1	7	1
-1	1	2	7	1
1	2	2	7	1
1	3	2	7	1
-1	4	2	7	1
1	5	2	7	1
-1	6	2	7	1
-1	7	2	7	1
1	8	2	7	1
-1	9	2	7	1
1	10	2	7	1
1	11	2	7	1
-1	12	2	7	1
-1	13	2	7	1
1	14	2	7	1
-1	15	2	7	1
-1	16	2	7	1
1	1	3	7	1
-1	2	3	7	1
1	3	3	7	1
1	4	3	7	1
-1	5	3	7	1
-1	6	3	7	1
1	7	3	7	1
1	8	3	7	1
1	9	3	7	1
1	10	3	7	1
-1	11	3	7	1
1	12	3	7	1
-1	13	3	7	1
1	14	3	7	1
1	15	3	7	1
1	16	3	7	1
1	1	4	7	1
-1	2	4	7	1
-1	3	4	7	1
1	4	4	7	1
-1	5	4	7	1
1	6	4	7	1
1	7	4	7	1
1	8	4	7	1
-1	9	4	7	1
-1	10	4	7	1
-1	11	4	7	1
1	12	4	7	1
1	13	4	7	1
-1	14	4	7	1
-1	15	4	7	1
1	16	4	7	1
1	1	5	7	1
-1	2	5	7	1
1	3	5	7	1
-1	4	5	7	1
-1	5	5	7	1
1	6	5	7	1
-1	7	5	7	1
1	8	5	7	1
1	9	5	7	1
-1	10	5	7	1
1	11	5	7	1
-1	12	5	7	1
1	13	5	7	1
-1	14	5	7	1
1	15	5	7	1
-1	16	5	7	1
1	1	6	7	1
1	2	6	7	1
1	3	6	7	1
1	4	6	7	1
-1	5	6	7	1
1	6	6	7	1
1	7	6	7	1
1	8	6	7	1
1	9	6	7	1
-1	10	6	7	1
1	11	6	7	1
1	12	6	7	1
-1	13	6	7	1
1	14	6	7	1
1	15	6	7	1
1	16	6	7	1
1	1	7	7	1
1	3	7	7	1
-1	4	7	7	1
1	5	7	7	1
-1	6	7	7	1
1	7	7	7	1
1	9	7	7	1
-1	10	7	7	1
1	11	7	7	1
1	12	7	7	1
-1	13	7	7	1
1	14	7	7	1
-1	15	7	7	1
-1	16	7	7	1
-1	1	8	7	1
-1	2	8	7	1
1	3	8	7	1
-1	4	8	7	1
1	5	8	7	1
-1	6	8	7	1
1	7	8	7	1
1	8	8	7	1
-1	9	8	7	1
1	10	8	7	1
-1	11	8	7	1
-1	12	8	7	1
1	13	8	7	1
1	14	8	7	1
-1	15	8	7	1
-1	16	8	7	1
-1	1	9	7	1
-1	2	9	7	1
1	3	9	7	1
1	4	9	7	1
1	5	9	7	1
-1	6	9	7	1
1	7	9	7	1
-1	8	9	7	1
1	9	9	7	1
-1	10	9	7	1
1	11	9	7	1
1	12	9	7	1
1	13	9	7	1
1	14	9	7	1
-1	16	9	7	1
-1	1	10	7	1
1	2	10	7	1
-1	3	10	7	1
1	4	10	7	1
-1	5	10	7	1
-1	6	10	7	1
1	7	10	7	1
-1	8	10	7	1
-1	9	10	7	1
1	10	10	7	1
1	11	10	7	1
-1	12	10	7	1
-1	13	10	7	1
-1	14	10	7	1
-1	15	10	7	1
1	16	10	7	1
1	1	1	8	1
-1	2	1	8	1
1	3	1	8	1
1	4	1	8	1
1	5	1	8	1
1	6	1	8	1
-1	7	1	8	1
1	8	1	8	1
1	9	1	8	1
1	10	1	8	1
-1	11	1	8	1
1	12	1	8	1
1	13	1	8	1
1	14	1	8	1
-1	15	1	8	1
1	16	1	8	1
1	1	2	8	1
-1	2	2	8	1
1	3	2	8	1
1	4	2	8	1
1	5	2	8	1
-1	6	2	8	1
1	7	2	8	1
1	8	2	8	1
-1	9	2	8	1
1	10	2	8	1
1	11	2	8	1
-1	12	2	8	1
1	13	2	8	1
-1	14	2	8	1
1	15	2	8	1
-1	16	2	8	1
-1	1	3	8	1
-1	2	3	8	1
1	3	3	8	1
-1	4	3	8	1
1	5	3	8	1
-1	6	3	8	1
1	7	3	8	1
-1	8	3	8	1
1	9	3	8	1
-1	10	3	8	1
1	11	3	8	1
-1	12	3	8	1
-1	13	3	8	1
1	14	3	8	1
1	15	3	8	1
-1	16	3	8	1
-1	1	4	8	1
-1	2	4	8	1
-1	3	4	8	1
1	4	4	8	1
-1	5	4	8	1
-1	6	4	8	1
1	7	4	8	1
-1	8	4	8	1
1	9	4	8	1
-1	10	4	8	1
-1	11	4	8	1
1	12	4	8	1
-1	13	4	8	1
-1	14	4	8	1
-1	15	4	8	1
-1	16	4	8	1
-1	1	5	8	1
1	2	5	8	1
-1	3	5	8	1
-1	4	5	8	1
-1	5	5	8	1
1	6	5	8	1
-1	7	5	8	1
-1	8	5	8	1
1	9	5	8	1
-1	10	5	8	1
1	11	5	8	1
-1	13	5	8	1
1	14	5	8	1
-1	15	5	8	1
1	16	5	8	1
1	1	6	8	1
-1	2	6	8	1
1	3	6	8	1
-1	4	6	8	1
1	5	6	8	1
-1	6	6	8	1
1	8	6	8	1
1	9	6	8	1
-1	10	6	8	1
1	11	6	8	1
-1	12	6	8	1
1	13	6	8	1
1	14	6	8	1
1	15	6	8	1
-1	16	6	8	1
1	1	7	8	1
-1	2	7	8	1
-1	3	7	8	1
-1	4	7	8	1
1	5	7	8	1
-1	6	7	8	1
1	7	7	8	1
-1	8	7	8	1
1	9	7	8	1
-1	10	7	8	1
1	11	7	8	1
-1	12	7	8	1
1	13	7	8	1
1	14	7	8	1
-1	16	7	8	1
1	1	8	8	1
1	2	8	8	1
-1	3	8	8	1
1	4	8	8	1
-1	5	8	8	1
1	6	8	8	1
-1	7	8	8	1
-1	8	8	8	1
1	9	8	8	1
-1	10	8	8	1
1	11	8	8	1
1	12	8	8	1
1	13	8	8	1
1	14	8	8	1
-1	15	8	8	1
1	16	8	8	1
-1	1	9	8	1
1	2	9	8	1
1	3	9	8	1
-1	4	9	8	1
1	5	9	8	1
1	6	9	8	1
1	7	9	8	1
-1	8	9	8	1
1	9	9	8	1
-1	10	9	8	1
1	11	9	8	1
1	12	9	8	1
-1	13	9	8	1
1	14	9	8	1
1	15	9	8	1
1	16	9	8	1
-1	1	10	8	1
-1	2	10	8	1
1	3	10	8	1
-1	4	10	8	1
-1	5	10	8	1
-1	6	10	8	1
1	7	10	8	1
-1	8	10	8	1
1	9	10	8	1
1	10	10	8	1
-1	11	10	8	1
1	12	10	8	1
1	13	10	8	1
-1	14	10	8	1
-1	15	10	8	1
-1	16	10	8	1
1	1	1	9	1
1	2	1	9	1
-1	3	1	9	1
1	4	1	9	1
-1	5	1	9	1
1	6	1	9	1
1	7	1	9	1
-1	8	1	9	1
1	9	1	9	1
1	10	1	9	1
-1	11	1	9	1
-1	12	1	9	1
1	13	1	9	1
1	14	1	9	1
-1	15	1	9	1
1	16	1	9	1
1	1	2	9	1
-1	3	2	9	1
1	4	2	9	1
-1	5	2	9	1
1	6	2	9	1
1	7	2	9	1
-1	8	2	9	1
1	9	2	9	1
-1	10	2	9	1
1	11	2	9	1
1	12	2	9	1
1	13	2	9	1
1	14	2	9	1
1	15	2	9	1
-1	16	2	9	1
1	1	3	9	1
-1	2	3	9	1
-1	3	3	9	1
1	4	3	9	1
-1	5	3	9	1
-1	6	3	9	1
1	7	3	9	1
-1	9	3	9	1
1	10	3	9	1
1	11	3	9	1
-1	12	3	9	1
-1	13	3	9	1
1	14	3	9	1
-1	15	3	9	1
1	16	3	9	1
-1	1	4	9	1
1	2	4	9	1
-1	3	4	9	1
1	4	4	9	1
1	5	4	9	1
-1	6	4	9	1
-1	7	4	9	1
1	8	4	9	1
-1	9	4	9	1
1	10	4	9	1
-1	11	4	9	1
-1	12	4	9	1
1	13	4	9	1
-1	14	4	9	1
-1	15	4	9	1
-1	16	4	9	1
1	1	5	9	1
1	2	5	9	1
-1	3	5	9	1
1	4	5	9	1
1	5	5	9	1
-1	6	5	9	1
1	7	5	9	1
1	8	5	9	1
-1	9	5	9	1
-1	10	5	9	1
1	11	5	9	1
1	12	5	9	1
-1	13	5	9	1
1	14	5	9	1
-1	15	5	9	1
-1	16	5	9	1
-1	1	6	9	1
1	2	6	9	1
1	3	6	9	1
-1	4	6	9	1
1	5	6	9	1
-1	6	6	9	1
1	7	6	9	1
-1	8	6	9	1
1	9	6	9	1
1	10	6	9	1
1	11	6	9	1
-1	12	6	9	1
1	13	6	9	1
-1	14	6	9	1
1	15	6	9	1
-1	16	6	9	1
-1	1	7	9	1
-1	2	7	9	1
-1	3	7	9	1
-1	4	7	9	1
1	5	7	9	1
-1	6	7	9	1
1	7	7	9	1
-1	8	7	9	1
1	9	7	9	1
1	10	7	9	1
1	11	7	9	1
-1	12	7	9	1
1	13	7	9	1
1	14	7	9	1
-1	15	7	9	1
-1	16	7	9	1
-1	1	8	9	1
1	2	8	9	1
-1	3	8	9	1
1	4	8	9	1
-1	5	8	9	1
-1	6	8	9	1
1	7	8	9	1
-1	8	8	9	1
-1	9	8	9	1
1	10	8	9	1
-1	11	8	9	1
1	12	8	9	1
1	13	8	9	1
1	14	8	9	1
-1	15	8	9	1
1	16	8	9	1
1	1	9	9	1
-1	2	9	9	1
1	3	9	9	1
-1	4	9	9	1
1	5	9	9	1
-1	6	9	9	1
1	7	9	9	1
-1	8	9	9	1
-1	9	9	9	1
-1	10	9	9	1
1	11	9	9	1
-1	12	9	9	1
-1	13	9	9	1
1	14	9	9	1
-1	15	9	9	1
-1	16	9	9	1
1	1	10	9	1
1	2	10	9	1
-1	3	10	9	1
1	4	10	9	1
1	5	10	9	1
-1	6	10	9	1
1	7	10	9	1
1	8	10	9	1
-1	9	10	9	1
1	10	10	9	1
-1	11	10	9	1
1	12	10	9	1
1	13	10	9	1
-1	14	10	9	1
1	15	10	9	1
-1	16	10	9	1
1	1	1	10	1
1	2	1	10	1
1	3	1	10	1
-1	4	1	10	1
1	5	1	10	1
-1	6	1	10	1
-1	7	1	10	1
1	8	1	10	1
-1	9	1	10	1
-1	10	1	10	1
1	11	1	10	1
1	12	1	10	1
-1	13	1	10	1
-1	14	1	10	1
-1	15	1	10	1
1	16	1	10	1
-1	1	2	10	1
1	2	2	10	1
-1	3	2	10	1
1	4	2	10	1
-1	5	2	10	1
1	6	2	10	1
1	7	2	10	1
-1	8	2	10	1
1	9	2	10	1
-1	10	2	10	1
1	11	2	10	1
-1	12	2	10	1
1	13	2	10	1
1	14	2	10	1
1	15	2	10	1
1	16	2	10	1
1	1	3	10	1
-1	2	3	10	1
1	3	3	10	1
1	4	3	10	1
1	5	3	10	1
1	6	3	10	1
1	7	3	10	1
1	8	3	10	1
1	9	3	10	1
1	10	3	10	1
-1	11	3	10	1
-1	12	3	10	1
1	13	3	10	1
1	14	3	10	1
-1	15	3	10	1
1	16	3	10	1
-1	1	4	10	1
-1	2	4	10	1
1	3	4	10	1
-1	4	4	10	1
-1	5	4	10	1
-1	6	4	10	1
-1	7	4	10	1
1	8	4	10	1
1	9	4	10	1
-1	10	4	10	1
1	11	4	10	1
-1	12	4	10	1
-1	13	4	10	1
1	14	4	10	1
0	15	4	10	1
0	16	4	10	1
-1	1	5	10	1
1	2	5	10	1
1	3	5	10	1
-1	4	5	10	1
1	5	5	10	1
-1	6	5	10	1
-1	7	5	10	1
-1	8	5	10	1
-1	9	5	10	1
1	10	5	10	1
-1	11	5	10	1
-1	12	5	10	1
1	13	5	10	1
-1	14	5	10	1
-1	15	5	10	1
1	16	5	10	1
1	1	6	10	1
-1	2	6	10	1
1	3	6	10	1
-1	4	6	10	1
1	5	6	10	1
1	6	6	10	1
-1	7	6	10	1
1	8	6	10	1
1	9	6	10	1
1	10	6	10	1
1	11	6	10	1
1	12	6	10	1
-1	13	6	10	1
1	14	6	10	1
1	15	6	10	1
-1	16	6	10	1
-1	1	7	10	1
-1	2	7	10	1
1	3	7	10	1
1	4	7	10	1
-1	5	7	10	1
1	6	7	10	1
1	7	7	10	1
1	8	7	10	1
1	9	7	10	1
-1	10	7	10	1
-1	11	7	10	1
1	12	7	10	1
1	13	7	10	1
1	14	7	10	1
1	15	7	10	1
1	16	7	10	1
-1	1	8	10	1
-1	2	8	10	1
1	3	8	10	1
-1	4	8	10	1
-1	5	8	10	1
1	6	8	10	1
-1	7	8	10	1
1	8	8	10	1
-1	9	8	10	1
-1	10	8	10	1
-1	11	8	10	1
1	12	8	10	1
-1	13	8	10	1
-1	14	8	10	1
-1	15	8	10	1
1	16	8	10	1
1	1	9	10	1
1	2	9	10	1
-1	3	9	10	1
-1	4	9	10	1
1	5	9	10	1
1	6	9	10	1
-1	7	9	10	1
-1	8	9	10	1
1	9	9	10	1
1	10	9	10	1
1	11	9	10	1
1	12	9	10	1
-1	13	9	10	1
1	14	9	10	1
1	15	9	10	1
1	16	9	10	1
-1	1	10	10	1
1	2	10	10	1
-1	3	10	10	1
-1	4	10	10	1
-1	5	10	10	1
1	6	10	10	1
-1	7	10	10	1
1	8	10	10	1
-1	9	10	10	1
1	10	10	10	1
1	11	10	10	1
-1	12	10	10	1
-1	13	10	10	1
1	14	10	10	1
-1	15	10	10	1
1	16	10	10	1
-1	1	1	11	1
1	2	1	11	1
1	3	1	11	1
-1	4	1	11	1
1	5	1	11	1
-1	6	1	11	1
1	7	1	11	1
-1	8	1	11	1
1	9	1	11	1
-1	10	1	11	1
1	11	1	11	1
1	12	1	11	1
1	13	1	11	1
-1	14	1	11	1
1	15	1	11	1
1	16	1	11	1
1	1	2	11	1
1	2	2	11	1
-1	3	2	11	1
1	4	2	11	1
1	5	2	11	1
1	6	2	11	1
1	8	2	11	1
-1	9	2	11	1
1	10	2	11	1
1	11	2	11	1
-1	12	2	11	1
1	13	2	11	1
-1	14	2	11	1
1	15	2	11	1
1	16	2	11	1
1	1	3	11	1
-1	2	3	11	1
1	3	3	11	1
-1	4	3	11	1
1	5	3	11	1
-1	6	3	11	1
1	7	3	11	1
-1	8	3	11	1
1	9	3	11	1
-1	10	3	11	1
-1	11	3	11	1
1	12	3	11	1
-1	13	3	11	1
1	14	3	11	1
-1	15	3	11	1
-1	16	3	11	1
-1	1	4	11	1
1	2	4	11	1
-1	3	4	11	1
1	4	4	11	1
-1	5	4	11	1
-1	6	4	11	1
1	7	4	11	1
-1	8	4	11	1
1	9	4	11	1
-1	10	4	11	1
1	11	4	11	1
-1	12	4	11	1
1	13	4	11	1
-1	14	4	11	1
1	15	4	11	1
-1	16	4	11	1
-1	1	5	11	1
1	2	5	11	1
-1	3	5	11	1
-1	4	5	11	1
1	5	5	11	1
-1	6	5	11	1
1	7	5	11	1
-1	8	5	11	1
1	9	5	11	1
1	10	5	11	1
1	11	5	11	1
-1	12	5	11	1
1	13	5	11	1
-1	14	5	11	1
1	15	5	11	1
-1	16	5	11	1
1	1	6	11	1
-1	2	6	11	1
1	3	6	11	1
-1	4	6	11	1
-1	5	6	11	1
1	6	6	11	1
1	7	6	11	1
-1	8	6	11	1
1	10	6	11	1
-1	11	6	11	1
1	13	6	11	1
-1	14	6	11	1
1	15	6	11	1
1	16	6	11	1
-1	1	7	11	1
-1	2	7	11	1
1	3	7	11	1
-1	4	7	11	1
1	5	7	11	1
-1	6	7	11	1
-1	7	7	11	1
1	8	7	11	1
-1	9	7	11	1
1	10	7	11	1
-1	11	7	11	1
-1	12	7	11	1
1	13	7	11	1
-1	14	7	11	1
1	15	7	11	1
-1	16	7	11	1
1	1	8	11	1
1	2	8	11	1
-1	3	8	11	1
1	4	8	11	1
-1	5	8	11	1
1	6	8	11	1
1	7	8	11	1
-1	8	8	11	1
1	9	8	11	1
1	10	8	11	1
-1	11	8	11	1
1	12	8	11	1
1	13	8	11	1
1	14	8	11	1
-1	15	8	11	1
1	16	8	11	1
1	1	9	11	1
-1	2	9	11	1
-1	3	9	11	1
1	4	9	11	1
1	5	9	11	1
-1	6	9	11	1
-1	7	9	11	1
1	8	9	11	1
1	9	9	11	1
-1	10	9	11	1
-1	11	9	11	1
1	12	9	11	1
-1	13	9	11	1
1	14	9	11	1
-1	15	9	11	1
1	16	9	11	1
-1	1	10	11	1
1	2	10	11	1
1	3	10	11	1
-1	4	10	11	1
-1	5	10	11	1
1	6	10	11	1
-1	7	10	11	1
1	8	10	11	1
1	9	10	11	1
-1	10	10	11	1
1	11	10	11	1
-1	12	10	11	1
1	13	10	11	1
-1	14	10	11	1
1	15	10	11	1
-1	16	10	11	1
1	1	1	12	1
1	2	1	12	1
-1	3	1	12	1
1	4	1	12	1
1	5	1	12	1
-1	6	1	12	1
1	7	1	12	1
-1	8	1	12	1
-1	9	1	12	1
1	10	1	12	1
1	11	1	12	1
1	12	1	12	1
-1	13	1	12	1
-1	14	1	12	1
1	15	1	12	1
1	16	1	12	1
1	1	2	12	1
-1	2	2	12	1
-1	3	2	12	1
-1	4	2	12	1
1	5	2	12	1
-1	6	2	12	1
1	7	2	12	1
1	8	2	12	1
-1	9	2	12	1
1	10	2	12	1
-1	11	2	12	1
1	12	2	12	1
-1	13	2	12	1
-1	14	2	12	1
1	15	2	12	1
1	16	2	12	1
-1	1	3	12	1
1	3	3	12	1
-1	4	3	12	1
-1	5	3	12	1
1	6	3	12	1
1	7	3	12	1
-1	8	3	12	1
1	9	3	12	1
1	10	3	12	1
-1	11	3	12	1
1	12	3	12	1
-1	13	3	12	1
1	14	3	12	1
-1	15	3	12	1
1	16	3	12	1
1	1	4	12	1
-1	2	4	12	1
1	3	4	12	1
-1	4	4	12	1
1	5	4	12	1
-1	6	4	12	1
1	7	4	12	1
-1	8	4	12	1
1	9	4	12	1
-1	10	4	12	1
1	11	4	12	1
1	12	4	12	1
1	13	4	12	1
-1	14	4	12	1
1	15	4	12	1
-1	16	4	12	1
-1	1	5	12	1
-1	2	5	12	1
1	3	5	12	1
-1	4	5	12	1
1	5	5	12	1
-1	6	5	12	1
1	7	5	12	1
1	8	5	12	1
1	9	5	12	1
1	10	5	12	1
-1	11	5	12	1
1	12	5	12	1
-1	13	5	12	1
1	14	5	12	1
1	15	5	12	1
1	16	5	12	1
-1	1	6	12	1
1	2	6	12	1
-1	3	6	12	1
1	4	6	12	1
-1	5	6	12	1
-1	6	6	12	1
1	7	6	12	1
-1	8	6	12	1
1	9	6	12	1
-1	10	6	12	1
-1	11	6	12	1
-1	12	6	12	1
1	13	6	12	1
1	14	6	12	1
-1	15	6	12	1
1	16	6	12	1
-1	1	7	12	1
1	2	7	12	1
-1	3	7	12	1
-1	4	7	12	1
1	5	7	12	1
-1	6	7	12	1
1	7	7	12	1
-1	8	7	12	1
1	9	7	12	1
-1	10	7	12	1
1	11	7	12	1
1	12	7	12	1
-1	13	7	12	1
1	14	7	12	1
-1	15	7	12	1
1	16	7	12	1
-1	1	8	12	1
1	2	8	12	1
1	3	8	12	1
-1	4	8	12	1
1	5	8	12	1
-1	6	8	12	1
-1	7	8	12	1
-1	8	8	12	1
-1	9	8	12	1
1	10	8	12	1
-1	11	8	12	1
-1	12	8	12	1
1	13	8	12	1
-1	14	8	12	1
1	15	8	12	1
1	16	8	12	1
1	1	9	12	1
-1	2	9	12	1
1	3	9	12	1
-1	4	9	12	1
-1	5	9	12	1
1	6	9	12	1
1	7	9	12	1
-1	8	9	12	1
1	9	9	12	1
1	10	9	12	1
1	11	9	12	1
1	12	9	12	1
-1	13	9	12	1
-1	14	9	12	1
1	15	9	12	1
-1	16	9	12	1
-1	1	10	12	1
1	2	10	12	1
-1	3	10	12	1
-1	4	10	12	1
1	5	10	12	1
1	6	10	12	1
1	7	10	12	1
-1	8	10	12	1
1	9	10	12	1
-1	10	10	12	1
1	11	10	12	1
-1	12	10	12	1
-1	13	10	12	1
-1	14	10	12	1
1	15	10	12	1
-1	16	10	12	1
-1	1	1	13	1
-1	2	1	13	1
1	3	1	13	1
-1	4	1	13	1
1	5	1	13	1
-1	6	1	13	1
-1	7	1	13	1
1	8	1	13	1
1	9	1	13	1
-1	10	1	13	1
-1	11	1	13	1
-1	12	1	13	1
1	13	1	13	1
-1	14	1	13	1
-1	15	1	13	1
1	16	1	13	1
1	1	2	13	1
-1	2	2	13	1
1	3	2	13	1
-1	4	2	13	1
-1	5	2	13	1
1	6	2	13	1
-1	7	2	13	1
-1	8	2	13	1
-1	9	2	13	1
1	10	2	13	1
-1	11	2	13	1
-1	12	2	13	1
-1	13	2	13	1
-1	14	2	13	1
1	15	2	13	1
1	16	2	13	1
1	1	3	13	1
1	2	3	13	1
1	3	3	13	1
-1	4	3	13	1
1	5	3	13	1
1	6	3	13	1
1	7	3	13	1
1	8	3	13	1
1	9	3	13	1
-1	10	3	13	1
1	11	3	13	1
1	12	3	13	1
-1	13	3	13	1
1	14	3	13	1
-1	15	3	13	1
1	16	3	13	1
1	1	4	13	1
-1	2	4	13	1
-1	3	4	13	1
1	4	4	13	1
-1	5	4	13	1
1	6	4	13	1
1	7	4	13	1
-1	8	4	13	1
1	9	4	13	1
-1	10	4	13	1
1	11	4	13	1
-1	12	4	13	1
1	13	4	13	1
-1	14	4	13	1
-1	15	4	13	1
1	16	4	13	1
-1	1	5	13	1
-1	2	5	13	1
1	3	5	13	1
-1	4	5	13	1
1	5	5	13	1
1	6	5	13	1
1	7	5	13	1
1	8	5	13	1
-1	9	5	13	1
1	10	5	13	1
-1	11	5	13	1
-1	12	5	13	1
1	13	5	13	1
-1	14	5	13	1
1	15	5	13	1
1	16	5	13	1
-1	1	6	13	1
-1	2	6	13	1
1	3	6	13	1
-1	4	6	13	1
-1	5	6	13	1
1	6	6	13	1
1	7	6	13	1
-1	8	6	13	1
1	9	6	13	1
-1	10	6	13	1
1	11	6	13	1
1	12	6	13	1
-1	13	6	13	1
1	14	6	13	1
1	15	6	13	1
-1	16	6	13	1
-1	1	7	13	1
1	2	7	13	1
1	3	7	13	1
1	4	7	13	1
-1	5	7	13	1
1	6	7	13	1
1	7	7	13	1
-1	8	7	13	1
1	9	7	13	1
1	10	7	13	1
1	11	7	13	1
-1	12	7	13	1
1	13	7	13	1
1	14	7	13	1
-1	15	7	13	1
[truncated: 8,523 more rows]
