# Supplementary material for: Discounting of Future Rewards and Punishments in Rats
Source: eNeuro. 2022 Nov 30;9(6):ENEURO.0452-21.2022. doi: 10.1523/ENEURO.0452-21.2022 (PMC9718352; doi:10.1523/ENEURO.0452-21.2022)
Supplement: Extended Data 1 — Data and scripts for all calculations. Folders are separated for the data extraction (Data), null hypothesis testing (NHST), and bayesian hierarchical models (Bayes). Download Extended Data 1, ZIP file [file enu-eN-NWR-0452-21-s06.zip › Data_and_Codes/Bayes/HierarchalAnalysis_v_2_0.R]

#Load libraries
library(rstan)
library(patchwork)
library(bayesplot)
library(ggplot2)
library(rstanarm)

library(svglite)

#Detect Amount of Cores
mc.cores = parallel::detectCores()
auto_write = TRUE
options(mc.cores)

##Set general settings
nCores = mc.cores
nChains = mc.cores
##Chainlength ==> Remember is total amount minus the warmup
nIter = 20000
nWarmup = 5000
nThin = 1


#Read the Data from csv
Data_All = read.csv("AA_Disc_Behavior_Data_All_Long_Format.csv")

#Transform the coding (Instead of 1 and -1 use 1 and 0 [not really necessary])
Data_All$Decision[Data_All$Decision == -1] = 0
#Set everything but the decisions as factors (even the things which probably are not needed)
Data_All$Trial = as.factor(Data_All$Trial)
Data_All$Session = as.factor(Data_All$Session)
Data_All$Animal = as.numeric(Data_All$Animal)
Data_All$Experiment = as.numeric(Data_All$Experiment)


## Use a temp variable for easy access to the correct and needed data
##Experiment 1:
temp_1 = Data_All[as.numeric(Data_All$Experiment) == 1,]
temp_1 = temp_1[c("Decision","Animal")]
y = temp_1$Decision


#### get/set parameters for model
set.seed(15)
Ntotal = length(y)
Nsubj = max(temp_1$Animal)
s = temp_1$Animal


#Create Data structure
data = list(Nsubj=Nsubj, y=y, Ntotal = Ntotal, s = s)

#Calculate the model for the first experiment; use "HierarchalModel_v_1_1.stan" as the model 
Model_Fit_Experiment_1 = stan('HierarchalModel_v_1_1.stan', data = data, chains = nChains, iter = nIter, warmup = nWarmup,thin = nThin,cores = nCores)


##Experiment 2:
temp_1 = Data_All[as.numeric(Data_All$Experiment) == 2,]
temp_1 = temp_1[c("Decision","Animal")]
y = temp_1$Decision

#### get/set parameters for model
s = temp_1$Animal
set.seed(15)
Ntotal = length(y)
Nsubj = max(temp_1$Animal)


#Create Data structure
data = list(Nsubj=Nsubj, y=y, Ntotal = Ntotal, s = s)

#Calculate the model for the second experiment; use "HierarchalModel_v_1_1.stan" as the model 
Model_Fit_Experiment_2 = stan('BernBeta_v_1_1.stan', data = data, chains = nChains, iter = nIter, warmup = nWarmup,thin = nThin,cores = nCores)


#Experiment 3:
temp_1 = Data_All[as.numeric(Data_All$Experiment) == 3,]
temp_1 = temp_1[c("Decision","Animal")]
y = temp_1$Decision

#### get/set parameters for model
s = temp_1$Animal
set.seed(15)
Ntotal = length(y)
Nsubj = max(temp_1$Animal)


#Create Data structure
data = list(Nsubj=Nsubj, y=y, Ntotal = Ntotal, s = s)

#Calculate the model for the third experiment; use "HierarchalModel_v_1_1.stan" as the model 
Model_Fit_Experiment_3 = stan('BernBeta_v_1_1.stan', data = data, chains = nChains, iter = nIter, warmup = nWarmup,thin = nThin,cores = nCores)


#Experiment 1: Extract the Omega_Experiment_1 value 
Omega_Experiment_1 = rstan::extract(Model_Fit_Experiment_1, 'Omega_Experiment_1')
Omega_Experiment_1 = unlist(Omega_Experiment_1,use.names = FALSE)

#Experiment 2: Extract the Omega_Experiment_1 value 
Omega_Experiment_2 = rstan::extract(Model_Fit_Experiment_2,'Omega_Experiment_1')
Omega_Experiment_2 = unlist(Omega_Experiment_2,use.names = FALSE)

#Experiment 3: Extract the Omega_Experiment_1 value 
Omega_Experiment_3 = rstan::extract(Model_Fit_Experiment_3,'Omega_Experiment_1')
Omega_Experiment_3 = unlist(Omega_Experiment_3,use.names = FALSE)

#Set Amount of Bins for Plots
nBins = 5000

#Create all plots displaying the omega posterior density and the HDI
p1 <- ggplot(data.frame(Omega_Experiment_1), aes(Omega_Experiment_1)) +
  geom_histogram(fill = "grey", color = "black", bins = nBins) +
  geom_vline(xintercept = 0.52, lty = 2, color = "red") +
  geom_vline(xintercept = 0.57, lty = 2, color = "red") +
  theme_classic() +
  xlim(0.35,0.65) +
  ylim(0,400) + 
  xlab("Omega Parameter") +
  ylab("Omega Posterior Density")

p2 <- ggplot(data.frame(Omega_Experiment_2), aes(Omega_Experiment_2)) +
  geom_histogram(fill = "grey", color = "black", bins = nBins) +
  geom_vline(xintercept = 0.49, lty = 2, color = "red") +
  geom_vline(xintercept = 0.55, lty = 2, color = "red") +
  theme_classic() +
  xlim(0.35,0.65) +
  ylim(0,400) + 
  xlab("Omega Parameter") +
  ylab("Omega Posterior Density")

p3 <- ggplot(data.frame(Omega_Experiment_3), aes(Omega_Experiment_3)) +
  geom_histogram(fill = "grey", color = "black", bins = nBins) +
  geom_vline(xintercept = 0.42, lty = 2, color = "red") +
  geom_vline(xintercept = 0.48, lty = 2, color = "red") +
  theme_classic() +
  xlim(0.35,0.65) +
  ylim(0,400) + 
  xlab("Omega Parameter") +
  ylab("Omega Posterior Density")


#Display the plots
p1/p2/p3

############## testing autocorrelation 

stan_dens(Model_Fit_Experiment_3, include = TRUE, unconstrain = FALSE,
          inc_warmup = FALSE, nrow = NULL, ncol = NULL,separate_chains = FALSE)

stan_plot(Model_Fit_Experiment_1, separate_chains = FALSE)

sampler_params = get_sampler_params(Model_Fit_Experiment_1,inc_warmup = FALSE)
sampler_params_chain1 = sampler_params[[1]]
colnames(sampler_params_chain1)
mean_accept_stat_by_chain = sapply(sampler_params, function(x) mean(x[, "stepsize__"]))
print(mean_accept_stat_by_chain)
