# Supplementary material for: Discounting of Future Rewards and Punishments in Rats
Source: eNeuro. 2022 Nov 30;9(6):ENEURO.0452-21.2022. doi: 10.1523/ENEURO.0452-21.2022 (PMC9718352; doi:10.1523/ENEURO.0452-21.2022)
Supplement: Extended Data 1 — Data and scripts for all calculations. Folders are separated for the data extraction (Data), null hypothesis testing (NHST), and bayesian hierarchical models (Bayes). Download Extended Data 1, ZIP file [file enu-eN-NWR-0452-21-s06.zip › Data_and_Codes/Bayes/HierarchalModel_v_1_1.stan]

//Create the Variables for the Stan model:
data
{
  int<lower=1> Nsubj;
  int<lower=1> Ntotal;
  int<lower=0,upper=1> y[Ntotal];
  int<lower=1> s[Ntotal];
}
//Set the parameter:
parameters 
{
  real<lower=0,upper=1> theta[Nsubj];
  real<lower=0,upper=1> omega;
  real<lower = 0> kappaMinusTwo;
}
//Transform Kappa
transformed parameters
{
  real<lower=0> kappa;
  kappa = kappaMinusTwo +2;
}
//Define the Model:
model
{
  omega ~ beta(1,1);
  kappaMinusTwo ~ gamma(0.01,0.01);
  theta ~ beta(omega*(kappa-2)+1,(1-omega)*(kappa-2)+1);
  for(i in 1:Ntotal)
  {
    y[i] ~ bernoulli(theta[s[i]]);
  }
}
