# Supplementary material for: Discounting of Future Rewards and Punishments in Rats
Source: eNeuro. 2022 Nov 30;9(6):ENEURO.0452-21.2022. doi: 10.1523/ENEURO.0452-21.2022 (PMC9718352; doi:10.1523/ENEURO.0452-21.2022)
Supplement: Extended Data 1 — Data and scripts for all calculations. Folders are separated for the data extraction (Data), null hypothesis testing (NHST), and bayesian hierarchical models (Bayes). Download Extended Data 1, ZIP file [file enu-eN-NWR-0452-21-s06.zip › Data_and_Codes/Bayes/Readme.txt]

- Data was pooled in Matlab (see Data folder)

"HierarchalModel_v_1_1.stan"
- Defines the hierarchal model
- For stan C++ is used

"HierarchalAnalysis_v_2_0.R"
- Using the defined model calculates the bayesian hierarchal models
- plots the omega posterior density and HDI

"HierarchalAnalysis_v_3_0.R"
- Added new comments
- Simulations for the predictions are added
- Extraction of theta values is added
