# Supplementary material for: Discounting of Future Rewards and Punishments in Rats
Source: eNeuro. 2022 Nov 30;9(6):ENEURO.0452-21.2022. doi: 10.1523/ENEURO.0452-21.2022 (PMC9718352; doi:10.1523/ENEURO.0452-21.2022)
Supplement: Extended Data 1 — Data and scripts for all calculations. Folders are separated for the data extraction (Data), null hypothesis testing (NHST), and bayesian hierarchical models (Bayes). Download Extended Data 1, ZIP file [file enu-eN-NWR-0452-21-s06.zip › Data_and_Codes/Data/Data_AversiveDiscounting_Calculation_Structure_v_1_0.m]

clearvars
close all
% FileStructure:
% Data_All_Animal ==> All sessions for each animal single
% Data_All_Sessions ==> All animals for each session

% Both:
% {:,1} ==> shock + reward
% {:,2} ==> sides

% {1,:} ==> Exp. 1A
% {2,:} ==> Exp. 1B
% {3,:} ==> Exp. 1C

% Load Data
load('Data_AversiveDiscounting_Behavior_v_5_0.mat');

% calculate +1 percentage
%   Depending on the Experiment +1
%       Exp. 1A ==> 1 = early shock + late reward; -1 = late shock + late reward| 2 = omission early shock + late reward; -2 = omission late shock + late reward
%       Exp. 1B ==> 1 = early shock + early reward; -1 = late shock + late reward| 2 = omission early shock + early reward; -2 = omission late shock + late reward
%       Exp. 1C ==> 1 = early shock + early reward; -1 = early shock + late reward| 2 = omission early shock + early reward; -2 = omission early shock + late reward

% Omissions trials do not count as decessions to calculate the percentage
% ==> 100/(all_sucessful_trials)*(all_decisions=1)


%% Conversion to CSV and long format for R
% columns: Decision; Trial; Session; Animal; Experiment

idx_row = 1;
for iExp = 1 : size(Data_All_Animal,1)
    for iAnimal = 1 : size(Data_All_Animal{iExp,1},1)
        for iSession = 1 : size(Data_All_Animal{iExp,1}{iAnimal,1},1)
            for iTrial = 1 : 16
                if(Data_All_Animal{iExp,1}{iAnimal,1}(iSession,iTrial) ~= 2 && Data_All_Animal{iExp,1}{iAnimal,1}(iSession,iTrial) ~= -2)
                    Data_Long_CSV(idx_row,1) = Data_All_Animal{iExp,1}{iAnimal,1}(iSession,iTrial);
                    Data_Long_CSV(idx_row,2) = iTrial;
                    Data_Long_CSV(idx_row,3) = iSession;
                    Data_Long_CSV(idx_row,4) = iAnimal;
                    Data_Long_CSV(idx_row,5) = iExp;
                    idx_row = idx_row +1;
                end
            end
        end
    end
end


%%Animal Based
% Counting all 1 and -1 decisions for total amount
temp_nTrial_1 = cellfun(@(x) cellfun(@(y) sum(y == 1,2),x,'Uniformoutput',0),Data_All_Animal,'Uniformoutput',0);
temp_nTrial_2 = cellfun(@(x) cellfun(@(y) sum(y == -1,2),x,'Uniformoutput',0),Data_All_Animal,'Uniformoutput',0);

temp_nTrial = cellfun(@(x,y) cellfun(@(a,b) a+b,x,y,'Uniformoutput',0),temp_nTrial_1,temp_nTrial_2,'Uniformoutput',0);
clearvars temp_nTrial_1 temp_nTrial_2

% Calculating the +1 percentage for all animals and each session
Data_Per = cellfun(@(x,y) cellfun(@(a,b) 100./b.*sum(a == 1,2),x,y,'Uniformoutput',0),Data_All_Animal,temp_nTrial,'Uniformoutput',0);

Data_Per = cellfun(@(x) reshape(cell2mat(x),10,size(x,1)),Data_Per,'Uniformoutput',0);

% Calculating the mean(+1 percentage) for all animals and sessions
Data_Animal_Mean = cellfun(@(y) nanmean(y),Data_Per,'Uniformoutput',0);
Data_Animal_SEM = cellfun(@(y) nanstd(y)/sqrt(size(y,2)),Data_Per,'Uniformoutput',0);
Data_Session_Mean = cellfun(@(y) nanmean(y,2),Data_Per,'Uniformoutput',0);
Data_Session_SEM = cellfun(@(y) nanstd(y')/sqrt(size(y,1)),Data_Per,'Uniformoutput',0);

Data_Group_Mean = cellfun(@nanmean,Data_Animal_Mean);
Data_Group_SEM_Animal = cellfun(@(x) nanstd(x)/sqrt(size(x,2)),Data_Animal_Mean);
Data_Group_SEM_Session = cellfun(@(x) nanstd(x)/sqrt(size(x,1)),Data_Session_Mean);

%%%%%%%%%%%%%%%%%%%%%%%%%%%%% 01.02.2021 %%%%%%%%%%%%%%%%%%%%%%%%%%%%
%%% Graphs for data meeting

figure
scatter(ones(25,1),Data_Animal_Mean{1,1})
hold on
scatter(ones(20,1)*2,Data_Animal_Mean{2,1})
scatter(ones(21,1)*3,Data_Animal_Mean{3,1})
bar([Data_Group_Mean(1,1),Data_Group_Mean(2,1),Data_Group_Mean(3,1)])
ylim([30,75])
errorbar([Data_Group_Mean(1,1),Data_Group_Mean(2,1),Data_Group_Mean(3,1)],[Data_Group_SEM_Animal(1,1),Data_Group_SEM_Animal(2,1),Data_Group_SEM_Animal(3,1)])

% Session development
% 
% %% Blocking four trials
%     
%     Data_Per_Animal_Block_Four = cell(4,1);
%     Data_Per_Animal_Block_Four_Mean = cell(4,1);
%     Data_Per_Animal_Block_Four_Mean_SEM = cell(4,1);
%     Data_Per_Animal_Block_Four_Mean_Group_SEM = cell(4,1);
%     Data_Per_Animal_Block_Four_Mean_Group = cell(4,1);
%     
%     Data_Per_Session_Block_Four_Trials = cell(4,1);
%     Data_Per_Session_Block_Four_Trials_Mean = cell(4,1);
%     Data_Per_Session_Block_Four_Trials_Mean_SEM = cell(4,1);
% for iBlock = 1 : 4
%     %%Animal Based
%     % Counting all 1 and -1 decisions for total amount in blocks of four
%     temp_nTrial_1 = cellfun(@(x) cellfun(@(y) sum(y(:,(iBlock-1)*4+1:iBlock*4) == 1,2),x,'Uniformoutput',0),Data_All_Animal,'Uniformoutput',0);
%     temp_nTrial_2 = cellfun(@(x) cellfun(@(y) sum(y(:,(iBlock-1)*4+1:iBlock*4) == -1,2),x,'Uniformoutput',0),Data_All_Animal,'Uniformoutput',0);
%     
%     temp_nTrial = cellfun(@(x,y) cellfun(@(a,b) a+b,x,y,'Uniformoutput',0),temp_nTrial_1,temp_nTrial_2,'Uniformoutput',0);
%     clearvars temp_nTrial_1 temp_nTrial_2
%     % Calculating the +1 percentage for all animals and each session
%     Data_Per_Animal_Block_Four{iBlock} = cellfun(@(x,y) cellfun(@(a,b) 100./b.*sum(a(:,(iBlock-1)*4+1:iBlock*4) == 1,2),x,y,'Uniformoutput',0),Data_All_Animal,temp_nTrial,'Uniformoutput',0);
% 
%     % Calculating the mean(+1 percentage) for all animals
%     Data_Per_Animal_Block_Four_Mean{iBlock} = cellfun(@(x) cellfun(@(y) nanmean(y),x,'Uniformoutput',1),Data_Per_Animal_Block_Four{iBlock},'Uniformoutput',0);
%     Data_Per_Animal_Block_Four_Mean_SEM{iBlock} = cellfun(@(x) cellfun(@(y) nanstd(y)/sqrt(size(y,1)),x,'Uniformoutput',1),Data_Per_Animal_Block_Four{iBlock},'Uniformoutput',0);
% 
%     % Calculating the group mean(+1 percentage) for all animals
% 
%     Data_Per_Animal_Block_Four_Mean_Group{iBlock} = cellfun(@(x) nanmean(x),Data_Per_Animal_Block_Four_Mean{iBlock});
%     Data_Per_Animal_Block_Four_Mean_Group_SEM{iBlock} = cellfun(@(x) nanstd(x)/sqrt(size(x,1)),Data_Per_Animal_Block_Four_Mean{iBlock});
%     
%     %% Session Based
%  
%     % Counting all 1 and -1 decisions for total amount
%     temp_nTrial_1 = cellfun(@(x) cellfun(@(y) sum(y(:,(iBlock-1)*4+1:iBlock*4) == 1,2),x,'Uniformoutput',0),Data_All_Session,'Uniformoutput',0);
%     temp_nTrial_2 = cellfun(@(x) cellfun(@(y) sum(y(:,(iBlock-1)*4+1:iBlock*4) == -1,2),x,'Uniformoutput',0),Data_All_Session,'Uniformoutput',0);
% 
%     temp_nTrial = cellfun(@(x,y) cellfun(@(a,b) a+b,x,y,'Uniformoutput',0),temp_nTrial_1,temp_nTrial_2,'Uniformoutput',0);
%     clearvars temp_nTrial_1 temp_nTrial_2
% 
%     % Calculating the +1 percentage for all sessions and each animal
%     Data_Per_Session_Block_Four_Trials{iBlock} = cellfun(@(x,y) cellfun(@(a,b) 100./b.*sum(a(:,(iBlock-1)*4+1:iBlock*4) == 1,2),x,y,'Uniformoutput',0),Data_All_Session,temp_nTrial,'Uniformoutput',0);
% 
%     % Calculating the mean(+1 percentage) for all sessions and each animal
%     Data_Per_Session_Block_Four_Trials_Mean{iBlock} = cellfun(@(x) cellfun(@(y) nanmean(y),x,'Uniformoutput',1),Data_Per_Session_Block_Four_Trials{iBlock},'Uniformoutput',0);
%     Data_Per_Session_Block_Four_Trials_Mean_SEM{iBlock} = cellfun(@(x) cellfun(@(y) nanstd(y)/sqrt(size(y,1)),x,'Uniformoutput',1),Data_Per_Session_Block_Four_Trials{iBlock},'Uniformoutput',0);
% end
% 
% 
% %% Blocking eight trials
%     Data_Per_Animal_Block_Eight = cell(2,1);
%     Data_Per_Animal_Block_Eight_Mean = cell(2,1);
%     Data_Per_Animal_Block_Eight_Mean_SEM = cell(2,1);
%     Data_Per_Animal_Block_Eight_Mean_Group_SEM = cell(2,1);
%     Data_Per_Animal_Block_Eight_Mean_Group = cell(2,1);
%     
%     Data_Per_Session_Block_Eight_Trials = cell(2,1);
%     Data_Per_Session_Block_Eight_Trials_Mean = cell(2,1);
%     Data_Per_Session_Block_Eight_Trials_Mean_SEM = cell(2,1);
%     
% for iBlock = 1 : 2
%     %%Animal Based
%     % Counting all 1 and -1 decisions for total amount in blocks of four
%     temp_nTrial_1 = cellfun(@(x) cellfun(@(y) sum(y(:,(iBlock-1)*8+1:iBlock*8) == 1,2),x,'Uniformoutput',0),Data_All_Animal,'Uniformoutput',0);
%     temp_nTrial_2 = cellfun(@(x) cellfun(@(y) sum(y(:,(iBlock-1)*8+1:iBlock*8) == -1,2),x,'Uniformoutput',0),Data_All_Animal,'Uniformoutput',0);
%     
%     temp_nTrial = cellfun(@(x,y) cellfun(@(a,b) a+b,x,y,'Uniformoutput',0),temp_nTrial_1,temp_nTrial_2,'Uniformoutput',0);
%     clearvars temp_nTrial_1 temp_nTrial_2
%     % Calculating the +1 percentage for all animals and each session
%     Data_Per_Animal_Block_Eight{iBlock} = cellfun(@(x,y) cellfun(@(a,b) 100./b.*sum(a(:,(iBlock-1)*8+1:iBlock*8) == 1,2),x,y,'Uniformoutput',0),Data_All_Animal,temp_nTrial,'Uniformoutput',0);
% 
%     % Calculating the mean(+1 percentage) for all animals
%     Data_Per_Animal_Block_Eight_Mean{iBlock} = cellfun(@(x) cellfun(@(y) nanmean(y),x,'Uniformoutput',1),Data_Per_Animal_Block_Eight{iBlock},'Uniformoutput',0);
%     Data_Per_Animal_Block_Eight_Mean_SEM{iBlock} = cellfun(@(x) cellfun(@(y) nanstd(y)/sqrt(size(y,1)),x,'Uniformoutput',1),Data_Per_Animal_Block_Eight{iBlock},'Uniformoutput',0);
% 
%     % Calculating the group mean(+1 percentage) for all animals
% 
%     Data_Per_Animal_Block_Eight_Mean_Group{iBlock} = cellfun(@(x) nanmean(x),Data_Per_Animal_Block_Eight_Mean{iBlock});
%     Data_Per_Animal_Block_Eight_Mean_Group_SEM{iBlock} = cellfun(@(x) nanstd(x)/sqrt(size(x,1)),Data_Per_Animal_Block_Eight_Mean{iBlock});
%     
%     %% Session Based
%  
%     % Counting all 1 and -1 decisions for total amount
%     temp_nTrial_1 = cellfun(@(x) cellfun(@(y) sum(y(:,(iBlock-1)*8+1:iBlock*8) == 1,2),x,'Uniformoutput',0),Data_All_Session,'Uniformoutput',0);
%     temp_nTrial_2 = cellfun(@(x) cellfun(@(y) sum(y(:,(iBlock-1)*8+1:iBlock*8) == -1,2),x,'Uniformoutput',0),Data_All_Session,'Uniformoutput',0);
% 
%     temp_nTrial = cellfun(@(x,y) cellfun(@(a,b) a+b,x,y,'Uniformoutput',0),temp_nTrial_1,temp_nTrial_2,'Uniformoutput',0);
%     clearvars temp_nTrial_1 temp_nTrial_2
% 
%     % Calculating the +1 percentage for all sessions and each animal
%     Data_Per_Session_Block_Eight_Trials{iBlock} = cellfun(@(x,y) cellfun(@(a,b) 100./b.*sum(a(:,(iBlock-1)*8+1:iBlock*8) == 1,2),x,y,'Uniformoutput',0),Data_All_Session,temp_nTrial,'Uniformoutput',0);
% 
%     % Calculating the mean(+1 percentage) for all sessions and each animal
%     Data_Per_Session_Block_Eight_Trials_Mean{iBlock} = cellfun(@(x) cellfun(@(y) nanmean(y),x,'Uniformoutput',1),Data_Per_Session_Block_Eight_Trials{iBlock},'Uniformoutput',0);
%     Data_Per_Session_Block_Eight_Trials_Mean_SEM{iBlock} = cellfun(@(x) cellfun(@(y) nanstd(y)/sqrt(size(y,1)),x,'Uniformoutput',1),Data_Per_Session_Block_Eight_Trials{iBlock},'Uniformoutput',0);
% end
% 
% %% Blocking two sessions
%     Data_Per_Animal_Block_Two_Sessions = cell(5,1);
%     Data_Per_Animal_Block_Two_Sessions_Mean = cell(5,1);
%     Data_Per_Animal_Block_Two_Sessions_Mean_SEM = cell(5,1);
%     Data_Per_Animal_Block_Two_Sessions_Mean_Group = cell(5,1);
%     Data_Per_Animal_Block_Two_Sessions_Mean_Group_SEM = cell(5,1);
%     
% 
% %% Blocking 2 sessions
% for iBlock = 1 : 5
%     % Counting all 1 and -1 decisions for total amount in blocks of two
%     % sessions
%     temp_nTrial_1 = cellfun(@(x) cellfun(@(y) sum(y((iBlock-1)*2+1:iBlock*2,:) == 1,2),x,'Uniformoutput',0),Data_All_Animal,'Uniformoutput',0);
%     temp_nTrial_2 = cellfun(@(x) cellfun(@(y) sum(y((iBlock-1)*2+1:iBlock*2,:) == -1,2),x,'Uniformoutput',0),Data_All_Animal,'Uniformoutput',0);
%     
%     temp_nTrial = cellfun(@(x,y) cellfun(@(a,b) a+b,x,y,'Uniformoutput',0),temp_nTrial_1,temp_nTrial_2,'Uniformoutput',0);
%     clearvars temp_nTrial_1 temp_nTrial_2
%     
%     % Calculating the +1 percentage for all animals and each session
%     Data_Per_Animal_Block_Two_Sessions{iBlock} = cellfun(@(x,y) cellfun(@(a,b) 100./b.*sum(a((iBlock-1)*2+1:iBlock*2,:) == 1,2),x,y,'Uniformoutput',0),Data_All_Animal,temp_nTrial,'Uniformoutput',0);
% 
%     % Calculating the mean(+1 percentage) for all animals
%     Data_Per_Animal_Block_Two_Sessions_Mean{iBlock} = cellfun(@(x) cellfun(@(y) nanmean(y),x,'Uniformoutput',1),Data_Per_Animal_Block_Two_Sessions{iBlock},'Uniformoutput',0);
%     Data_Per_Animal_Block_Two_Sessions_Mean_SEM{iBlock} = cellfun(@(x) cellfun(@(y) nanstd(y)/sqrt(size(y,1)),x,'Uniformoutput',1),Data_Per_Animal_Block_Two_Sessions{iBlock},'Uniformoutput',0);
% 
%     % Calculating the group mean(+1 percentage) for all animals
% 
%     Data_Per_Animal_Block_Two_Sessions_Mean_Group{iBlock} = cellfun(@(x) nanmean(x),Data_Per_Animal_Block_Two_Sessions_Mean{iBlock});
%     Data_Per_Animal_Block_Two_Sessions_Mean_Group_SEM{iBlock} = cellfun(@(x) nanstd(x)/sqrt(size(x,1)),Data_Per_Animal_Block_Two_Sessions_Mean{iBlock});
%     
%    
% end
% 
% 
% %% Blocking five sessions
%     Data_Per_Animal_Block_Five_Sessions = cell(2,1);
%     Data_Per_Animal_Block_Five_Sessions_Mean = cell(2,1);
%     Data_Per_Animal_Block_Five_Sessions_Mean_SEM = cell(2,1);
%     Data_Per_Animal_Block_Five_Sessions_Mean_Group = cell(2,1);
%     Data_Per_Animal_Block_Five_Sessions_Mean_Group_SEM = cell(2,1);
%     
% 
% %% Blocking 5 sessions
% for iBlock = 1 : 2
%     % Counting all 1 and -1 decisions for total amount in blocks of two
%     % sessions
%     temp_nTrial_1 = cellfun(@(x) cellfun(@(y) sum(y((iBlock-1)*5+1:iBlock*5,:) == 1,2),x,'Uniformoutput',0),Data_All_Animal,'Uniformoutput',0);
%     temp_nTrial_2 = cellfun(@(x) cellfun(@(y) sum(y((iBlock-1)*5+1:iBlock*5,:) == -1,2),x,'Uniformoutput',0),Data_All_Animal,'Uniformoutput',0);
%     
%     temp_nTrial = cellfun(@(x,y) cellfun(@(a,b) a+b,x,y,'Uniformoutput',0),temp_nTrial_1,temp_nTrial_2,'Uniformoutput',0);
%     clearvars temp_nTrial_1 temp_nTrial_2
%     
%     % Calculating the +1 percentage for all animals and each session
%     Data_Per_Animal_Block_Five_Sessions{iBlock} = cellfun(@(x,y) cellfun(@(a,b) 100./b.*sum(a((iBlock-1)*5+1:iBlock*5,:) == 1,2),x,y,'Uniformoutput',0),Data_All_Animal,temp_nTrial,'Uniformoutput',0);
% 
%     % Calculating the mean(+1 percentage) for all animals
%     Data_Per_Animal_Block_Five_Sessions_Mean{iBlock} = cellfun(@(x) cellfun(@(y) nanmean(y),x,'Uniformoutput',1),Data_Per_Animal_Block_Five_Sessions{iBlock},'Uniformoutput',0);
%     Data_Per_Animal_Block_Five_Sessions_Mean_SEM{iBlock} = cellfun(@(x) cellfun(@(y) nanstd(y)/sqrt(size(y,1)),x,'Uniformoutput',1),Data_Per_Animal_Block_Five_Sessions{iBlock},'Uniformoutput',0);
% 
%     % Calculating the group mean(+1 percentage) for all animals
% 
%     Data_Per_Animal_Block_Five_Sessions_Mean_Group{iBlock} = cellfun(@(x) nanmean(x),Data_Per_Animal_Block_Five_Sessions_Mean{iBlock});
%     Data_Per_Animal_Block_Five_Sessions_Mean_Group_SEM{iBlock} = cellfun(@(x) nanstd(x)/sqrt(size(x,1)),Data_Per_Animal_Block_Five_Sessions_Mean{iBlock});
%     
% end
% %% Inspecting side biase
% % 
% % % calculate early shock percentage for each side but right vs. left
% % % seperated
% % 
% % 
% % % Only count the right side
% % curr_data = cellfun(@(x,y) cellfun(@(a,b) replace_left(a,b),x,y,'Uniformoutput',0),Data_All_Animal(:,1),Data_All_Animal(:,2),'Uniformoutput',0);
% % 
% % %using same syntax as before but exclude one side first!
% % 
% % %%Animal Based
% % % Counting all 1 and -1 decisions for total amount
% % temp_nTrial_1 = cellfun(@(x) cellfun(@(y) sum(y == 1,2),x,'Uniformoutput',0),curr_data,'Uniformoutput',0);
% % temp_nTrial_2 = cellfun(@(x) cellfun(@(y) sum(y == -1,2),x,'Uniformoutput',0),curr_data,'Uniformoutput',0);
% % 
% % temp_nTrial = cellfun(@(x,y) cellfun(@(a,b) a+b,x,y,'Uniformoutput',0),temp_nTrial_1,temp_nTrial_2,'Uniformoutput',0);
% % clearvars temp_nTrial_1 temp_nTrial_2
% % 
% % % Calculating the +1 percentage for all animals and each session
% % Side_Right_Per = cellfun(@(x,y) cellfun(@(a,b) 100./b.*sum(a == 1,2),x,y,'Uniformoutput',0),curr_data,temp_nTrial,'Uniformoutput',0);
% % 
% % Side_Right_Per = cellfun(@(x) reshape(cell2mat(x),10,size(x,1)),Side_Right_Per,'Uniformoutput',0);
% % 
% % % Calculating the mean(+1 percentage) for all animals
% % Side_Right_Animal_Mean = cellfun(@(y) nanmean(y),Side_Right_Per,'Uniformoutput',0);
% % Side_Right_Animal_SEM = cellfun(@(y) nanstd(y)/sqrt(size(y,2)),Side_Right_Per,'Uniformoutput',0);
% % Side_Right_Session_Mean = cellfun(@(y) nanmean(y,2),Side_Right_Per,'Uniformoutput',0);
% % Side_Right_Session_SEM = cellfun(@(y) nanstd(y')/sqrt(size(y,1)),Side_Right_Per,'Uniformoutput',0);
% % 
% % Side_Right_Group_Mean = cellfun(@nanmean,Side_Right_Animal_Mean);
% % Side_Right_Group_SEM_Animal = cellfun(@(x) nanstd(x)/sqrt(size(x,2)),Side_Right_Animal_Mean);
% % Side_Right_Group_SEM_Session = cellfun(@(x) nanstd(x)/sqrt(size(x,1)),Side_Right_Session_Mean);
% % 
% % % Only the left side
% % 
% % curr_data = cellfun(@(x,y) cellfun(@(a,b) replace_right(a,b),x,y,'Uniformoutput',0),Data_All_Animal(:,1),Data_All_Animal(:,2),'Uniformoutput',0);
% % 
% % %using same syntax as before but exclude one side first!
% % % curr_Data = cellfun(@(x,y) 
% % %%Animal Based
% % % Counting all 1 and -1 decisions for total amount
% % temp_nTrial_1 = cellfun(@(x) cellfun(@(y) sum(y == 1,2),x,'Uniformoutput',0),curr_data,'Uniformoutput',0);
% % temp_nTrial_2 = cellfun(@(x) cellfun(@(y) sum(y == -1,2),x,'Uniformoutput',0),curr_data,'Uniformoutput',0);
% % 
% % temp_nTrial = cellfun(@(x,y) cellfun(@(a,b) a+b,x,y,'Uniformoutput',0),temp_nTrial_1,temp_nTrial_2,'Uniformoutput',0);
% % clearvars temp_nTrial_1 temp_nTrial_2
% % 
% % % Calculating the +1 percentage for all animals and each session
% % Side_Left_Per = cellfun(@(x,y) cellfun(@(a,b) 100./b.*sum(a == 1,2),x,y,'Uniformoutput',0),curr_data,temp_nTrial,'Uniformoutput',0);
% % 
% % Side_Left_Per = cellfun(@(x) reshape(cell2mat(x),10,size(x,1)),Side_Left_Per,'Uniformoutput',0);
% % 
% % % Calculating the mean(+1 percentage) for all animals
% % Side_Left_Animal_Mean = cellfun(@(y) nanmean(y),Side_Left_Per,'Uniformoutput',0);
% % Side_Left_Animal_SEM = cellfun(@(y) nanstd(y)/sqrt(size(y,2)),Side_Left_Per,'Uniformoutput',0);
% % Side_Left_Session_Mean = cellfun(@(y) nanmean(y,2),Side_Left_Per,'Uniformoutput',0);
% % Side_Left_Session_SEM = cellfun(@(y) nanstd(y')/sqrt(size(y,1)),Side_Left_Per,'Uniformoutput',0);
% % 
% % Side_Left_Group_Mean = cellfun(@nanmean,Side_Left_Animal_Mean);
% % Side_Left_Group_SEM_Animal = cellfun(@(x) nanstd(x)/sqrt(size(x,2)),Side_Left_Animal_Mean);
% % Side_Left_Group_SEM_Session = cellfun(@(x) nanstd(x)/sqrt(size(x,1)),Side_Left_Session_Mean);
% % 
% % %% Small Conclusion on side biase
% % % Considering only left decisions animals choice to go 55,43% to early shock and on the other hand only 53,88% for right decisions check
% % % if side choices get stronger over time 
% % 
% % %% Blocking with sides
% % 
% % 
% % 
% % %% CumSums
% % 
% % %% All trials per animal ==> 16 trials * 10 sessions ==> 1*160 per rat
% % 
% % % Reshape the data
% % 
% % CumSum_Per_Animal = cellfun(@(x) cellfun(@(y) reshape(y',1,160),x,'Uniformoutput',0),Data_All_Animal,'Uniformoutput',0);
% % CumSum_Per_Animal = cellfun(@(x) cell2mat(x), CumSum_Per_Animal,'Uniformoutput',0);
% % 
% % %Exclude all omissions ('2';'-2') and replace it with 0 for cumsum
% % 
% % CumSum_Per_Animal = cellfun(@replace_omission,CumSum_Per_Animal,'Uniformoutput',0);
% % 
% % % Calculating the mean of cumsum
% % CumSum_Per_Animal = cellfun(@(x) cumsum(x,2), CumSum_Per_Animal,'Uniformoutput',0);
% % CumSum_Per_Animal_Mean = cellfun(@mean,CumSum_Per_Animal,'Uniformoutput',0);
% % CumSum_Per_Animal_SEM = cellfun(@(x) std(x)/sqrt(size(x,1)),CumSum_Per_Animal,'Uniformoutput',0);
% % 
% % 
% % 
% % 
% % %% statistical overview
% % 
% % %ks test
% % 
% % % Batch 1+2 for Exp. 1A ==> same distribution
% % [~,p,stats] = kstest2(Data_Animal_Mean{1,1}(:,1:12),Data_Animal_Mean{1,1}(:,13:end));
% % 
% % % checking for normal distrubition
% % 
% % [p,~,stats] = cellfun(@kstest,Data_Animal_Mean,'Uniformoutput',1);
% % % Data not normally distrubted per animal
% % 
% % 
% % [p,~,stats] = cellfun(@kstest,Data_Session_Mean,'Uniformoutput',1);
% % % Data not normally distrubted per session
% % 
% % [p,~,stats] = cellfun(@(x) cellfun(@kstest,x,'Uniformoutput',1),Data_Per_Session_Block_Four_Trials_Mean,'Uniformoutput',0);
% % % Data not normally distrubted 
% % 
% % [p,~,stats] = cellfun(@(x) cellfun(@kstest,x,'Uniformoutput',1),Data_Per_Animal_Block_Four_Mean,'Uniformoutput',0);
% % % Data not normally distrubted 
% % 
% % %%
% % 
% % [p,~,stats] = cellfun(@(x) signrank(x,50,'tail','both','method','approximate'),Data_Session_Mean,'Uniformoutput',1);
% % 
% % % old ignore
% % % brief statistic: (Data still missing) signrank test was used for all data
% % % |signrank(Data_Per_Animal_Mean{3,1},50,'tail','both','method','approximate')
% % %{  
% %    Exp. 1A
% %     Sessions against chance level
% % p =
% % 
% %     0.0069
% %     Animals against chance level
% % p =
% % 
% %    2.1557e-04
% % 
% %     Exp. 1B
% %     Sessions against chance level
% % p =
% % 
% %     0.6462
% %     Animals against chance level
% % p =
% % 
% %     0.5933
% %     Exp. 1C
% %     Sessions against chance level
% % p =
% % 
% %     0.0526
% %     Animals against chance level
% % p =
% % 
% %     0.1091
% % %}
% % 
% % %% Creating spss data :`( => need to learn R!
% % 
% % 
% % 
% % 
% % 
% % 
% % 
% % 
% % 
% % 
% 
% 
% 
% 
% 
% 
% 
% 


function x = replace_left(x,y)
    x(y == 1) = 0;
end

function x = replace_right(x,y)
    x(y == -1) = 0;
end

function x = replace_omission(x)
    x(x == 2 | x == -2) = 0;
end
