# Supplementary material for: Discounting of Future Rewards and Punishments in Rats
Source: eNeuro. 2022 Nov 30;9(6):ENEURO.0452-21.2022. doi: 10.1523/ENEURO.0452-21.2022 (PMC9718352; doi:10.1523/ENEURO.0452-21.2022)
Supplement: Extended Data 1 — Data and scripts for all calculations. Folders are separated for the data extraction (Data), null hypothesis testing (NHST), and bayesian hierarchical models (Bayes). Download Extended Data 1, ZIP file [file enu-eN-NWR-0452-21-s06.zip › Data_and_Codes/Data/ExperimentalBook_Experiment_1_Batch_1.xlsx]

## Sheet: Tabelle1
Ugo Basile Aversive Discounting Pilot 2
1 = early shock + late reward; -1 = late shock + late reward| 2 = omission early shock + late reward; -2 = omission late shock + late reward																																				Trials 1-16							Trials 1-4
Trial Control Settings	Condition	Animal ID#	Animal	Session	Trial Time	Recording Time	Left Arm - Shock	Left Arm - Reward	Right Arm - Shock	Right Arm - Reward	Trials	1	2	3	4	5	6	1	2	3	4	5	6	7	8	9	10	11	12	13	14	15	16			early shock + late reward decision	early shock + late reward omission	late + late reward decision	late + late reward omission	%early shock + late reward/late reward + late shock		Session	early shock + late reward decision	early shock + late reward omission	late + late reward decision	late + late reward omission	%early shock + late reward/late reward + late shock
Exp. 1A - late shock/late reward vs. early shock/late reward	Exp. 1A	21	1	1	+ 22:13.5	+ 00:21:53.2	late	late	early	late		-1	-1	1	1	-1	1	-1	1	1	1	-1	-1	1	-1	-1	-1	-1	1	1	-1	1	-1			7	0	9	0	43.75		1	3	0	1	0	75	25
Exp. 1A - early shock/late reward vs. late shock/late reward	Exp. 1A	22	2	1	+ 23:11.1	+ 00:22:52.2	early	late	late	late		1	-1	-1	-1	1	1	1	-1	-1	1	-1	1	-1	1	1	-1	-1	1	-1	1	-1	1			8	0	8	0	50		1	2	0	2	3	50	50
Exp. 1A - early shock/late reward vs. late shock/late reward	Exp. 1A	23	3	1	+ 22:49.4	+ 00:22:21.0	early	late	late	late		-1	-1	-1	1	1	1	-1	1	-1	1	1	-1	1	1	-1	-1	1	1	-1	-1	1	-1			8	0	8	0	50		1	2	0	2	1	50	50
Exp. 1A - late shock/late reward vs. early shock/late reward	Exp. 1A	24	4	1	+ 20:24.4	+ 00:20:04.3	late	late	early	late		-1	-1	-1	1	1	1	-1	1	-1	1	-1	1	1	1	-1	1	-1	1	-1	1	-1	1			9	0	7	0	56.25		1	2	0	2	2	50	50
Exp. 1A - late shock/late reward vs. early shock/late reward	Exp. 1A	25	5	1	+ 21:24.3	+ 00:21:00.4	late	late	early	late		1	1	-1	1	-1	-1	1	-1	-1	1	-1	1	1	1	1	1	1	1	1	1	-1	1			12	0	4	0	75		1	2	0	2	3	50	50
Exp. 1A - late shock/late reward vs. early shock/late reward	Exp. 1A	26	6	1	+ 31:41.1	+ 00:31:23.6	late	late	early	late		-1	1	1	-1	1	-1	-1	-1	-1	-1	-1	-1	-1	-1	1	-2	-2	1	-1	-1	1	-1			3	0	11	2	21.4286		1	0	0	4	4	0	100
Exp. 1A - late shock/late reward vs. early shock/late reward	Exp. 1A	27	7	1	+ 20:49.6	+ 00:20:32.8	late	late	early	late		-1	-1	-1	1	1	1	-1	1	-1	1	1	1	-1	1	1	-1	1	-1	1	1	-1	1			10	0	6	0	62.5		1	2	0	2	1	50	50
Exp. 1A - late shock/late reward vs. early shock/late reward	Exp. 1A	28	8	1	+ 21:12.0	+ 00:20:48.6	late	late	early	late		1	1	-1	1	-1	-1	1	-1	1	1	1	1	-1	1	1	1	-1	1	1	1	-1	1			12	0	4	0	75		1	3	0	1	1	75	25
Exp. 1A - late shock/late reward vs. early shock/late reward	Exp. 1A	29	9	1	+ 21:10.5	+ 00:20:47.9	late	late	early	late		-1	-1	1	1	-1	1	1	1	-1	1	-1	1	1	-1	1	1	-1	-1	1	1	-1	1			10	0	6	0	62.5		1	3	0	1	2	75	25
Exp. 1A - late shock/late reward vs. early shock/late reward	Exp. 1A	30	10	1	+ 26:01.2	+ 00:25:34.6	late	late	early	late		-1	-1	1	1	1	-1	1	1	1	-1	1	-1	-1	1	-1	-1	1	1	-1	-1	-1	1			8	0	8	0	50		1	3	0	1	1	75	25
Exp. 1A - early shock/late reward vs. late shock/late reward	Exp. 1A	31	11	1	+ 22:16.2	+ 00:21:54.4	early	late	late	late		1	-1	-1	-1	1	1	-1	1	1	-1	1	-1	1	-1	1	-1	1	1	1	-1	1	1			10	0	6	0	62.5		1	2	0	2	1	50	50
Exp. 1A - early shock/late reward vs. late shock/late reward	Exp. 1A	32	12	1	+ 24:15.7	+ 00:23:53.0	early	late	late	late		1	1	1	-1	-1	-1	1	1	-1	1	1	-1	1	-1	-1	1	1	1	-1	-1	1	1			10	0	6	0	62.5		1	3	0	1	1	75	25
Ugo Basile Aversive Discounting Pilot 2
1 = early shock + late reward; -1 = late shock + late reward| 2 = omission early shock + late reward; -2 = omission late shock + late reward
Trial Control Settings	Condition	Animal ID#	Animal	Session	Trial Time	Recording Time	Left Arm - Shock	Left Arm - Reward	Right Arm - Shock	Right Arm - Reward	Trials	1	2	3	4	5	6	1	2	3	4	5	6	7	8	9	10	11	12	13	14	15	16			early shock + late reward decision	early shock + late reward omission	late + late reward decision	late + late reward omission	%early shock + late reward/late reward + late shock		Session	early shock + late reward decision	early shock + late reward omission	late + late reward decision	late + late reward omission	%early shock + late reward/late reward + late shock
Exp. 1A - early shock/late reward vs. late shock/late reward	Exp. 1A	21	1	2	+ 22:32.3	+ 00:22:13.3	early	late	late	late		1	-1	1	-1	1	-1	1	-1	1	-1	1	1	1	1	1	1	-1	1	-1	1	-1	1			11	0	5	0	68.75		2	2	0	2	0	50	50
Exp. 1A - early shock/late reward vs. late shock/late reward	Exp. 1A	22	2	2	+ 22:16.6	+ 00:21:53.0	early	late	late	late		1	1	-1	-1	1	-1	-1	1	-1	-1	1	-1	-1	1	1	-1	1	-1	1	-1	-1	-1			6	0	10	0	37.5		2	1	0	3	2	25	75
Exp. 1A - early shock/late reward vs. late shock/late reward	Exp. 1A	23	3	2	+ 21:19.2	+ 00:20:59.7	early	late	late	late		1	-1	1	-1	-1	1	-1	1	-1	1	-1	1	-1	1	-1	1	1	-1	1	-1	1	1			9	0	7	0	56.25		2	2	0	2	2	50	50
Exp. 1A - early shock/late reward vs. late shock/late reward	Exp. 1A	24	4	2	+ 19:05.0	+ 00:18:42.6	early	late	late	late		-1	1	-1	1	1	-1	1	1	1	-1	-1	1	1	-1	1	-1	1	-1	1	-1	-1	1			9	0	7	0	56.25		2	3	0	1	2	75	25
Exp. 1A - late shock/late reward vs. early shock/late reward	Exp. 1A	25	5	2	+ 19:59.9	+ 00:19:33.2	late	late	early	late		-1	1	-1	-1	1	1	-1	1	1	-1	1	-1	1	1	-1	-1	1	1	1	-1	-1	-1			8	0	8	0	50		2	2	0	2	1	50	50
Exp. 1A - early shock/late reward vs. late shock/late reward	Exp. 1A	26	6	2	+ 27:42.2	+ 00:27:20.8	early	late	late	late		1	-1	-1	1	-1	1	1	-1	-1	1	2	-1	1	1	1	1	1	1	1	-1	2	1			10	2	4	0	71.4286		2	2	0	2	2	50	50
Exp. 1A - early shock/late reward vs. late shock/late reward	Exp. 1A	27	7	2	+ 21:19.7	+ 00:20:53.4	early	late	late	late		-1	1	1	-1	-1	1	-1	1	1	-1	1	-1	-1	1	-1	1	1	-1	-1	1	-1	-1			7	0	9	0	43.75		2	2	0	2	1	50	50
Exp. 1A - early shock/late reward vs. late shock/late reward	Exp. 1A	28	8	2	+ 20:57.6	+ 00:20:31.0	early	late	late	late		1	1	1	-1	-1	-1	1	-1	1	1	1	-1	1	1	-1	1	1	-1	1	-1	1	-1			10	0	6	0	62.5		2	3	0	1	1	75	25
Exp. 1A - late shock/late reward vs. early shock/late reward	Exp. 1A	29	9	2	+ 28:13.6	+ 00:27:49.9	late	late	early	late		1	1	-1	-1	1	-1	1	-2	-1	1	-1	1	1	-1	1	-1	1	1	1	1	1	-1			10	0	5	1	66.6667		2	2	0	1	2	66.6667	33.3333
Exp. 1A - early shock/late reward vs. late shock/late reward	Exp. 1A	30	10	2	+ 21:53.6	+ 00:21:40.1	early	late	late	late		-1	1	-1	-1	1	1	-1	1	-1	1	-1	1	1	-1	1	-1	1	-1	1	1	1	1			10	0	6	0	62.5		2	2	0	2	2	50	50
Exp. 1A - late shock/late reward vs. early shock/late reward	Exp. 1A	31	11	2	+ 32:46.4	+ 00:32:19.8	late	late	early	late		1	-1	1	-1	-1	1	1	1	-1	1	1	1	-2	1	-1	1	1	-1	1	-1	1	1			11	0	4	1	73.3333		2	3	0	1	1	75	25
Exp. 1A - late shock/late reward vs. early shock/late reward	Exp. 1A	32	12	2	+ 20:39.3	+ 00:20:21.1	late	late	early	late		1	1	-1	1	-1	-1	1	-1	-1	-1	1	-1	1	1	-1	1	-1	1	-1	-1	1	1			8	0	8	0	50		2	1	0	3	3	25	75
Ugo Basile Aversive Discounting Pilot 2
1 = early shock + late reward; -1 = late shock + late reward| 2 = omission early shock + late reward; -2 = omission late shock + late reward
Trial Control Settings	Condition	Animal ID#	Animal	Session	Trial Time	Recording Time	Left Arm - Shock	Left Arm - Reward	Right Arm - Shock	Right Arm - Reward	Trials	1	2	3	4	5	6	1	2	3	4	5	6	7	8	9	10	11	12	13	14	15	16			early shock + late reward decision	early shock + late reward omission	late + late reward decision	late + late reward omission	%early shock + late reward/late reward + late shock		Session	early shock + late reward decision	early shock + late reward omission	late + late reward decision	late + late reward omission	%early shock + late reward/late reward + late shock
Exp. 1A - late shock/late reward vs. early shock/late reward	Exp. 1A	21	1	3	+ 26:44.1	+ 00:26:25.2	late	late	early	late		-1	1	1	1	-1	-1	1	-1	1	1	-1	-1	1	-1	1	-1	-1	1	1	1	1	1			10	0	6	0	62.5		3	3	0	1	0	75	25
Exp. 1A - late shock/late reward vs. early shock/late reward	Exp. 1A	22	2	3	+ 24:12.8	+ 00:23:53.0	late	late	early	late		-1	1	-1	1	-1	1	-1	-1	1	1	1	1	-1	1	-1	1	1	1	-1	1	-1	-1			9	0	7	0	56.25		3	2	0	2	1	50	50
Exp. 1A - late shock/late reward vs. early shock/late reward	Exp. 1A	23	3	3	+ 25:16.7	+ 00:24:46.9	late	late	early	late		-1	-1	1	-1	1	1	-1	-1	1	-1	1	-1	1	-1	1	1	1	-1	1	-1	1	-1			8	0	8	0	50		3	1	0	3	2	25	75
Exp. 1A - late shock/late reward vs. early shock/late reward	Exp. 1A	24	4	3	+ 21:36.4	+ 00:21:16.2	late	late	early	late		1	-1	-1	1	-1	1	-1	1	-1	-1	-1	-1	1	-1	1	-1	1	-1	1	-1	-1	1			6	0	10	0	37.5		3	1	0	3	3	25	75
Exp. 1A - early shock/late reward vs. late shock/late reward	Exp. 1A	25	5	3	+ 21:17.5	+ 00:20:52.5	early	late	late	late		-1	1	-1	1	-1	1	-1	1	1	-1	-1	1	-1	-1	1	-1	1	-1	1	1	1	-1			8	0	8	0	50		3	2	0	2	2	50	50
Exp. 1A - late shock/late reward vs. early shock/late reward	Exp. 1A	26	6	3	+ 20:50.8	+ 00:20:35.3	late	late	early	late		1	1	1	-1	-1	-1	-1	-1	-1	1	1	1	1	1	1	1	1	1	-1	-1	-1	-1			9	0	7	0	56.25		3	1	0	3	2	25	75
Exp. 1A - late shock/late reward vs. early shock/late reward	Exp. 1A	27	7	3	+ 20:18.7	+ 00:19:59.0	late	late	early	late		1	1	1	-1	-1	-1	1	-1	1	1	-1	-1	1	1	1	1	-1	1	-1	1	1	1			11	0	5	0	68.75		3	3	0	1	2	75	25
Exp. 1A - late shock/late reward vs. early shock/late reward	Exp. 1A	28	8	3	+ 25:13.6	+ 00:24:49.6	late	late	early	late		-1	-1	-1	1	1	1	-1	-1	1	-1	1	-1	1	-1	1	-1	1	-1	-1	1	1	-1			7	0	9	0	43.75		3	1	0	3	2	25	75
Exp. 1A - early shock/late reward vs. late shock/late reward	Exp. 1A	29	9	3	+ 29:08.7	+ 00:28:37.7	early	late	late	late		1	1	1	-1	-1	-1	1	-1	-1	1	-1	-1	1	-2	-1	1	1	-1	-1	1	-1	1			7	0	8	1	46.6667		3	2	0	2	3	50	50
Exp. 1A - early shock/late reward vs. late shock/late reward	Exp. 1A	30	10	3	+ 26:38.8	+ 00:26:14.4	early	late	late	late		-1	1	1	1	-1	-1	1	-1	1	1	1	1	1	1	1	1	-1	-1	1	1	-1	1			12	0	4	0	75		3	3	0	1	1	75	25
Exp. 1A - late shock/late reward vs. early shock/late reward	Exp. 1A	31	11	3	+ 31:54.8	+ 00:31:21.4	late	late	early	late		-1	-1	1	1	-1	1	1	-1	1	-1	1	-1	1	-1	1	-1	-1	1	-1	1	-1	-1			7	0	9	0	43.75		3	2	0	2	2	50	50
Exp. 1A - late shock/late reward vs. early shock/late reward	Exp. 1A	32	12	3	+ 22:31.9	+ 00:22:12.2	late	late	early	late		-1	-1	-1	1	1	1	-1	2	1	-1	-1	1	1	-1	1	1	-1	1	-1	1	-1	1			8	1	7	0	53.3333		3	1	1	2	2	33.3333	66.6667
Ugo Basile Aversive Discounting Pilot 2
1 = early shock + late reward; -1 = late shock + late reward| 2 = omission early shock + late reward; -2 = omission late shock + late reward
Trial Control Settings	Condition	Animal ID#	Animal	Session	Trial Time	Recording Time	Left Arm - Shock	Left Arm - Reward	Right Arm - Shock	Right Arm - Reward	Trials	1	2	3	4	5	6	1	2	3	4	5	6	7	8	9	10	11	12	13	14	15	16			early shock + late reward decision	early shock + late reward omission	late + late reward decision	late + late reward omission	%early shock + late reward/late reward + late shock		Session	early shock + late reward decision	early shock + late reward omission	late + late reward decision	late + late reward omission	%early shock + late reward/late reward + late shock
Exp. 1A - early shock/late reward vs. late shock/late reward	Exp. 1A	21	1	4	+ 21:57.3	+ 00:21:36.3	early	late	late	late		-1	-1	-1	1	1	1	1	-1	1	1	1	1	1	1	1	-1	1	1	1	-1	1	1			13	0	3	0	81.25		4	3	0	1	0	75	25
Exp. 1A - late shock/late reward vs. early shock/late reward	Exp. 1A	22	2	4	+ 26:24.9	+ 00:26:08.7	late	late	early	late		1	1	-1	-1	1	-1	1	1	-1	1	-1	1	1	1	-1	1	-1	-1	-1	1	-1	1			9	0	7	0	56.25		4	3	0	1	2	75	25
Exp. 1A - late shock/late reward vs. early shock/late reward	Exp. 1A	23	3	4	+ 20:30.8	+ 00:20:14.3	late	late	early	late		1	-1	1	-1	1	-1	-1	-1	-1	1	1	-1	1	1	-1	1	-1	1	-1	1	-1	-1			7	0	9	0	43.75		4	1	0	3	2	25	75
Exp. 1A - early shock/late reward vs. late shock/late reward	Exp. 1A	24	4	4	+ 19:36.4	+ 00:19:14.8	early	late	late	late		-1	-1	1	-1	1	1	-1	-1	1	-1	1	1	-1	1	-2	1	-1	1	-1	1	1	1			9	0	6	1	60		4	1	0	3	2	25	75
Exp. 1A - early shock/late reward vs. late shock/late reward	Exp. 1A	25	5	4	+ 18:54.2	+ 00:18:33.4	early	late	late	late		1	-1	1	-1	1	-1	-1	-1	-1	1	-1	1	-1	1	-1	-1	-1	-1	1	-1	-1	-1			4	0	12	0	25		4	1	0	3	3	25	75
Exp. 1A - early shock/late reward vs. late shock/late reward	Exp. 1A	26	6	4	+ 21:49.0	+ 00:21:29.4	early	late	late	late		-1	-1	1	1	1	-1	1	1	1	1	1	1	-1	1	1	1	1	1	1	1	1	1			15	0	1	0	93.75		4	4	0	0	0	100	0
Exp. 1A - early shock/late reward vs. late shock/late reward	Exp. 1A	27	7	4	+ 18:23.5	+ 00:18:05.1	early	late	late	late		1	-1	1	1	-1	-1	1	-1	-1	1	-1	1	1	1	-1	-1	-1	1	1	-1	-1	1			8	0	8	0	50		4	2	0	2	3	50	50
Exp. 1A - early shock/late reward vs. late shock/late reward	Exp. 1A	28	8	4	+ 19:33.7	+ 00:19:13.6	early	late	late	late		-1	1	-1	-1	1	1	-1	-1	-1	1	-1	-1	1	-1	1	-1	-1	1	-1	-1	-1	-1			4	0	12	0	25		4	1	0	3	3	25	75
Exp. 1A - early shock/late reward vs. late shock/late reward	Exp. 1A	29	9	4	+ 18:08.4	+ 00:17:44.7	early	late	late	late		-1	1	1	-1	-1	1	-1	1	-1	1	1	-1	-1	1	-1	1	-1	-1	1	-1	-1	-1			6	0	10	0	37.5		4	2	0	2	1	50	50
Exp. 1A - late shock/late reward vs. early shock/late reward	Exp. 1A	30	10	4	+ 40:00.0	+ 00:39:41.9	late	late	early	late		-1	-1	-1	1	1	1	-1	-1	1	-1	-1	-1	-1	1	1	-1	1	-1	-1	1	0	0			5	0	9	0	35.7143		4	1	0	3	3	25	75
Exp. 1A - early shock/late reward vs. late shock/late reward	Exp. 1A	31	11	4	+ 25:25.0	+ 00:25:05.2	early	late	late	late		-1	-1	-1	1	1	1	-1	1	-1	1	-1	-1	1	-1	1	-1	1	-1	1	-1	1	-1			7	0	9	0	43.75		4	2	0	2	2	50	50
Exp. 1A - early shock/late reward vs. late shock/late reward	Exp. 1A	32	12	4	+ 20:05.1	+ 00:19:43.9	early	late	late	late		-1	1	-1	1	1	-1	1	-1	1	-1	1	-1	1	-1	1	-1	1	1	1	-1	1	-1			9	0	7	0	56.25		4	2	0	2	2	50	50
Ugo Basile Aversive Discounting Pilot 2
1 = early shock + late reward; -1 = late shock + late reward| 2 = omission early shock + late reward; -2 = omission late shock + late reward
Trial Control Settings	Condition	Animal ID#	Animal	Session	Trial Time	Recording Time	Left Arm - Shock	Left Arm - Reward	Right Arm - Shock	Right Arm - Reward	Trials	1	2	3	4	5	6	1	2	3	4	5	6	7	8	9	10	11	12	13	14	15	16			early shock + late reward decision	early shock + late reward omission	late + late reward decision	late + late reward omission	%early shock + late reward/late reward + late shock		Session	early shock + late reward decision	early shock + late reward omission	late + late reward decision	late + late reward omission	%early shock + late reward/late reward + late shock
Exp. 1A - late shock/late reward vs. early shock/late reward	Exp. 1A	21	1	5	+ 21:10.5	+ 00:20:53.1	late	late	early	late		-1	1	1	-1	1	-1	-1	-1	2	1	-1	-1	1	-1	1	1	-1	1	1	-1	-1	1			7	1	8	0	46.6667		5	1	1	2	0	33.3333	66.6667
Exp. 1A - early shock/late reward vs. late shock/late reward	Exp. 1A	22	2	5	+ 21:54.0	+ 00:21:38.8	early	late	late	late		-1	1	1	-1	-1	1	-1	1	1	-1	-1	1	1	1	1	1	-1	1	1	1	-1	1			11	0	5	0	68.75		5	2	0	2	2	50	50
Exp. 1A - early shock/late reward vs. late shock/late reward	Exp. 1A	23	3	5	+ 18:42.8	+ 00:18:21.6	early	late	late	late		1	1	-1	1	-1	-1	1	-1	1	1	-1	1	1	-1	1	1	-1	1	1	-1	1	-1			10	0	6	0	62.5		5	3	0	1	2	75	25
Exp. 1A - late shock/late reward vs. early shock/late reward	Exp. 1A	24	4	5	+ 18:48.0	+ 00:18:28.2	late	late	early	late		1	-1	-1	-1	1	1	-1	-1	-1	1	-1	2	-1	1	-1	1	-1	1	1	-1	1	-1			6	1	9	0	40		5	1	0	3	3	25	75
Exp. 1A - late shock/late reward vs. early shock/late reward	Exp. 1A	25	5	5	+ 19:38.1	+ 00:19:19.9	late	late	early	late		1	-1	-1	-1	1	1	1	-1	1	-1	-1	-1	1	1	-1	1	1	1	1	-1	-1	1			9	0	7	0	56.25		5	2	0	2	3	50	50
Exp. 1A - early shock/late reward vs. late shock/late reward	Exp. 1A	26	6	5	+ 29:10.4	+ 00:28:51.7	early	late	late	late		-1	-1	-1	1	1	1	-1	-1	-1	-1	-1	1	-1	1	-1	1	1	-1	1	1	1	-1			7	0	9	0	43.75		5	0	0	4	4	0	100
Exp. 1A - early shock/late reward vs. late shock/late reward	Exp. 1A	27	7	5	+ 17:37.1	+ 00:17:17.0	early	late	late	late		1	-1	1	-1	1	-1	1	-1	1	-1	-1	1	-1	1	1	-1	1	-1	1	-1	1	-1			8	0	8	0	50		5	2	0	2	3	50	50
Exp. 1A - early shock/late reward vs. late shock/late reward	Exp. 1A	28	8	5	+ 20:30.9	+ 00:20:10.6	early	late	late	late		1	-1	-1	-1	1	1	-1	1	-1	-1	-1	1	-1	-1	1	-1	1	-2	-1	1	-1	1			6	0	9	1	40		5	1	0	3	3	25	75
Exp. 1A - late shock/late reward vs. early shock/late reward	Exp. 1A	29	9	5	+ 18:23.3	+ 00:18:03.5	late	late	early	late		1	1	1	-1	-1	-1	1	1	-1	1	1	-1	1	1	-1	-1	1	1	-1	1	-1	-1			9	0	7	0	56.25		5	3	0	1	1	75	25
Exp. 1A - late shock/late reward vs. early shock/late reward	Exp. 1A	30	10	5	+ 20:33.0	+ 00:20:14.2	late	late	early	late		1	1	1	-1	-1	-1	-1	1	1	-1	1	-1	-1	-1	-1	1	-1	-1	1	-1	-1	1			6	0	10	0	37.5		5	2	0	2	1	50	50
Exp. 1A - late shock/late reward vs. early shock/late reward	Exp. 1A	31	11	5	+ 19:54.7	+ 00:19:37.3	late	late	early	late		-1	-1	-1	1	1	1	-1	1	-1	-1	1	-1	1	-1	1	1	1	-1	1	-1	1	-1			8	0	8	0	50		5	1	0	3	2	25	75
Exp. 1A - early shock/late reward vs. late shock/late reward	Exp. 1A	32	12	5	+ 19:48.3	+ 00:19:30.9	early	late	late	late		-1	-1	1	-1	1	1	-1	-1	1	-1	1	-1	1	1	1	1	-1	1	-1	1	1	1			10	0	6	0	62.5		5	1	0	3	2	25	75
Ugo Basile Aversive Discounting Pilot 2
1 = early shock + late reward; -1 = late shock + late reward| 2 = omission early shock + late reward; -2 = omission late shock + late reward
Trial Control Settings	Condition	Animal ID#	Animal	Session	Trial Time	Recording Time	Left Arm - Shock	Left Arm - Reward	Right Arm - Shock	Right Arm - Reward	Trials	1	2	3	4	5	6	1	2	3	4	5	6	7	8	9	10	11	12	13	14	15	16			early shock + late reward decision	early shock + late reward omission	late + late reward decision	late + late reward omission	%early shock + late reward/late reward + late shock		Session	early shock + late reward decision	early shock + late reward omission	late + late reward decision	late + late reward omission	%early shock + late reward/late reward + late shock
Exp. 1A - early shock/late reward vs. late shock/late reward	Exp. 1A	21	1	6	+ 27:40.8	+ 00:27:23.4	early	late	late	late		1	1	1	-1	-1	-1	1	-1	-1	1	1	-1	1	-1	1	-1	-1	1	1	-2	1	-2			8	0	6	2	57.1429		6	2	0	2	0	50	50
Exp. 1A - early shock/late reward vs. late shock/late reward	Exp. 1A	22	2	6	+ 26:50.6	+ 00:26:33.5	early	late	late	late		1	-1	1	1	-1	-1	1	-1	-1	1	-1	-1	1	1	1	-1	1	1	1	1	1	-1			10	0	6	0	62.5		6	2	0	2	3	50	50
Exp. 1A - late shock/late reward vs. early shock/late reward	Exp. 1A	23	3	6	+ 18:32.3	+ 00:18:16.0	late	late	early	late		-1	-1	1	-1	1	1	-1	1	-1	1	-1	1	-1	1	-1	1	-1	1	-1	-1	1	-1			7	0	9	0	43.75		6	2	0	2	2	50	50
Exp. 1A - early shock/late reward vs. late shock/late reward	Exp. 1A	24	4	6	+ 35:31.6	+ 00:35:16.1	early	late	late	late		-1	-1	-1	1	1	1	-1	1	-1	-1	1	1	-1	1	1	-1	-1	1	-1	1	-2	-1			7	0	8	1	46.6667		6	1	0	3	2	25	75
Exp. 1A - early shock/late reward vs. late shock/late reward	Exp. 1A	25	5	6	+ 18:10.0	+ 00:17:51.3	early	late	late	late		1	1	-1	-1	1	-1	-1	1	-1	-1	1	1	-1	1	1	-1	1	-2	1	-1	1	-1			8	0	7	1	53.3333		6	1	0	3	2	25	75
Exp. 1A - late shock/late reward vs. early shock/late reward	Exp. 1A	26	6	6	+ 19:18.2	+ 00:19:02.3	late	late	early	late		-1	-1	-1	1	1	1	1	1	-1	-1	-1	-1	1	1	-1	1	-1	-1	-1	1	1	-1			7	0	9	0	43.75		6	2	0	2	3	50	50
Exp. 1A - late shock/late reward vs. early shock/late reward	Exp. 1A	27	7	6	+ 18:27.8	+ 00:18:08.5	late	late	early	late		-1	1	-1	-1	1	1	1	1	1	1	-1	1	1	1	1	-1	1	1	-1	1	1	1			13	0	3	0	81.25		6	4	0	0	1	100	0
Exp. 1A - late shock/late reward vs. early shock/late reward	Exp. 1A	28	8	6	+ 21:10.8	+ 00:20:49.5	late	late	early	late		1	-1	1	-1	1	-1	1	-1	1	-1	1	-1	2	1	1	-1	1	-1	1	1	1	-1			9	1	6	0	60		6	2	0	2	2	50	50
Exp. 1A - early shock/late reward vs. late shock/late reward	Exp. 1A	29	9	6	+ 18:24.2	+ 00:18:04.3	early	late	late	late		-1	-1	-1	1	1	1	-1	1	1	-1	1	-1	1	-1	1	1	1	-1	1	-1	1	-1			9	0	7	0	56.25		6	2	0	2	1	50	50
Exp. 1A - early shock/late reward vs. late shock/late reward	Exp. 1A	30	10	6	+ 24:54.9	+ 00:24:38.1	early	late	late	late		1	1	-1	1	-1	-1	1	-1	1	-1	1	1	-1	1	1	1	1	1	-1	1	1	-1			11	0	5	0	68.75		6	2	0	2	2	50	50
Exp. 1A - late shock/late reward vs. early shock/late reward	Exp. 1A	31	11	6	+ 20:07.0	+ 00:19:49.9	late	late	early	late		1	1	-1	-1	1	-1	1	-1	1	-1	-1	1	1	-1	2	1	-1	2	1	-1	1	1			8	2	6	0	57.1429		6	2	0	2	3	50	50
Exp. 1A - late shock/late reward vs. early shock/late reward	Exp. 1A	32	12	6	+ 17:56.9	+ 00:17:40.6	late	late	early	late		-1	-1	1	1	1	-1	-1	1	-1	1	-1	-1	1	-1	1	-1	-1	-1	1	1	-1	1			7	0	9	0	43.75		6	2	0	2	2	50	50
Ugo Basile Aversive Discounting Pilot 2
1 = early shock + late reward; -1 = late shock + late reward| 2 = omission early shock + late reward; -2 = omission late shock + late reward
Trial Control Settings	Condition	Animal ID#	Animal	Session	Trial Time	Recording Time	Left Arm - Shock	Left Arm - Reward	Right Arm - Shock	Right Arm - Reward	Trials	1	2	3	4	5	6	1	2	3	4	5	6	7	8	9	10	11	12	13	14	15	16			early shock + late reward decision	early shock + late reward omission	late + late reward decision	late + late reward omission	%early shock + late reward/late reward + late shock		Session	early shock + late reward decision	early shock + late reward omission	late + late reward decision	late + late reward omission	%early shock + late reward/late reward + late shock
Exp. 1A - early shock/late reward vs. late shock/late reward	Exp. 1A	21	1	7	+ 20:17.6	+ 00:20:01.7	early	late	late	late		1	-1	-1	1	1	-1	-1	1	1	1	-1	1	-1	1	1	1	1	1	-1	-1	1	1			11	0	5	0	68.75		7	3	0	1	0	75	25
Exp. 1A - late shock/late reward vs. early shock/late reward	Exp. 1A	22	2	7	+ 19:26.7	+ 00:19:10.3	late	late	early	late		-1	1	-1	-1	1	1	1	-1	1	-1	1	-1	1	-1	1	-1	-1	1	-1	1	-1	1			8	0	8	0	50		7	2	0	2	2	50	50
Exp. 1A - late shock/late reward vs. early shock/late reward	Exp. 1A	23	3	7	+ 20:05.8	+ 00:19:50.0	late	late	early	late		-1	1	-1	1	-1	1	1	1	-1	1	-1	1	-1	1	-1	1	-1	1	1	1	1	-1			10	0	6	0	62.5		7	3	0	1	2	75	25
Exp. 1A - late shock/late reward vs. early shock/late reward	Exp. 1A	24	4	7	+ 28:48.7	+ 00:28:28.6	late	late	early	late		-1	1	-1	1	1	-1	1	-1	1	-1	1	1	-1	1	1	-1	2	1	-1	-1	1	-1			8	1	7	0	53.3333		7	2	0	2	2	50	50
Exp. 1A - late shock/late reward vs. early shock/late reward	Exp. 1A	25	5	7	+ 29:00.8	+ 00:28:40.1	late	late	early	late		1	-1	1	1	-1	-1	1	1	-1	1	1	-1	1	1	-1	1	1	-1	2	1	1	-1			10	1	5	0	66.6667		7	3	0	1	1	75	25
Exp. 1A - early shock/late reward vs. late shock/late reward	Exp. 1A	26	6	7	+ 19:41.0	+ 00:19:21.6	early	late	late	late		1	1	1	-1	-1	-1	1	-1	1	1	1	-1	-1	1	1	1	1	1	1	1	1	1			13	0	3	0	81.25		7	3	0	1	1	75	25
Exp. 1A - early shock/late reward vs. late shock/late reward	Exp. 1A	27	7	7	+ 36:15.2	+ 00:35:56.2	early	late	late	late		-1	-1	1	-1	1	1	1	-2	1	-1	1	-1	1	-2	1	-1	1	1	-1	1	-1	-1			8	0	6	2	57.1429		7	2	0	1	1	66.6667	33.3333
Exp. 1A - early shock/late reward vs. late shock/late reward	Exp. 1A	28	8	7	+ 19:52.0	+ 00:19:33.0	early	late	late	late		1	1	1	-1	-1	-1	1	-1	-1	-1	1	-1	1	-1	1	-1	1	-1	1	1	-2	-1			7	0	8	1	46.6667		7	1	0	3	3	25	75
Exp. 1A - early shock/late reward vs. late shock/late reward	Exp. 1A	29	9	7	+ 18:45.9	+ 00:18:20.8	early	late	late	late		-1	-1	1	-1	1	1	-1	-1	-1	-1	1	-1	1	-1	1	1	1	-1	1	1	-1	-1			7	0	9	0	43.75		7	0	0	4	3	0	100
Exp. 1A - early shock/late reward vs. late shock/late reward	Exp. 1A	30	10	7	+ 24:15.7	+ 00:23:59.9	early	late	late	late		1	1	-1	-1	1	-1	-1	-1	1	1	-1	1	1	1	1	-1	-1	1	1	1	1	1			11	0	5	0	68.75		7	2	0	2	2	50	50
Exp. 1A - early shock/late reward vs. late shock/late reward	Exp. 1A	31	11	7	+ 20:38.8	+ 00:20:21.3	early	late	late	late		-1	1	-1	1	1	-1	-1	-1	1	-1	1	-1	-1	1	-1	1	-1	-1	1	-1	1	-1			6	0	10	0	37.5		7	1	0	3	2	25	75
Exp. 1A - early shock/late reward vs. late shock/late reward	Exp. 1A	32	12	7	+ 19:11.7	+ 00:18:54.7	early	late	late	late		-1	1	-1	-1	1	1	-1	1	-1	-1	1	-1	1	-1	1	-1	1	1	-1	1	-1	1			8	0	8	0	50		7	1	0	3	2	25	75
Ugo Basile Aversive Discounting Pilot 2
1 = early shock + late reward; -1 = late shock + late reward| 2 = omission early shock + late reward; -2 = omission late shock + late reward
Trial Control Settings	Condition	Animal ID#	Animal	Session	Trial Time	Recording Time	Left Arm - Shock	Left Arm - Reward	Right Arm - Shock	Right Arm - Reward	Trials	1	2	3	4	5	6	1	2	3	4	5	6	7	8	9	10	11	12	13	14	15	16			early shock + late reward decision	early shock + late reward omission	late + late reward decision	late + late reward omission	%early shock + late reward/late reward + late shock		Session	early shock + late reward decision	early shock + late reward omission	late + late reward decision	late + late reward omission	%early shock + late reward/late reward + late shock
Exp. 1A - late shock/late reward vs. early shock/late reward	Exp. 1A	21	1	8	+ 23:58.0	+ 00:23:42.7	late	late	early	late		1	-1	-1	-1	1	1	-1	-1	1	-1	1	-1	-1	1	1	-1	1	1	1	-1	-1	-1			7	0	9	0	43.75		8	1	0	3	0	25	75
Exp. 1A - early shock/late reward vs. late shock/late reward	Exp. 1A	22	2	8	+ 19:03.4	+ 00:18:48.1	early	late	late	late		-1	-1	1	-1	1	1	-1	1	-1	1	-1	1	-1	1	1	-1	1	-1	1	1	-1	1			9	0	7	0	56.25		8	2	0	2	2	50	50
Exp. 1A - early shock/late reward vs. late shock/late reward	Exp. 1A	23	3	8	+ 18:59.2	+ 00:18:42.6	early	late	late	late		-1	-1	1	-1	1	1	-1	1	1	-1	1	-1	1	1	-1	1	1	1	1	-1	1	1			11	0	5	0	68.75		8	2	0	2	1	50	50
Exp. 1A - late shock/late reward vs. early shock/late reward	Exp. 1A	24	4	8	+ 19:30.4	+ 00:19:11.4	late	late	early	late		1	-1	1	-1	1	-1	1	-1	1	-1	1	1	-1	1	-1	1	1	-1	-1	1	-1	1			9	0	7	0	56.25		8	2	0	2	2	50	50
Exp. 1A - late shock/late reward vs. early shock/late reward	Exp. 1A	25	5	8	+ 20:09.2	+ 00:19:50.9	late	late	early	late		-1	1	1	-1	1	-1	1	1	1	1	-1	1	-1	1	1	1	1	-1	1	-1	1	1			12	0	4	0	75		8	4	0	0	1	100	0
Exp. 1A - late shock/late reward vs. early shock/late reward	Exp. 1A	26	6	8	+ 19:05.6	+ 00:18:47.7	late	late	early	late		1	1	-1	-1	-1	1	-1	1	1	1	1	1	1	1	1	1	1	-1	1	1	1	-1			13	0	3	0	81.25		8	3	0	1	0	75	25
Exp. 1A - late shock/late reward vs. early shock/late reward	Exp. 1A	27	7	8	+ 17:50.1	+ 00:17:30.0	late	late	early	late		-1	1	-1	-1	1	1	-1	-1	1	-1	1	-1	1	1	-1	1	-1	-1	1	1	-1	-1			7	0	9	0	43.75		8	1	0	3	2	25	75
Exp. 1A - late shock/late reward vs. early shock/late reward	Exp. 1A	28	8	8	+ 20:05.1	+ 00:19:45.9	late	late	early	late		1	1	1	-1	-1	-1	1	1	-1	1	-1	1	-1	-1	1	-1	1	1	1	1	-1	1			10	0	6	0	62.5		8	3	0	1	2	75	25
Exp. 1A - late shock/late reward vs. early shock/late reward	Exp. 1A	29	9	8	+ 21:51.1	+ 00:21:31.2	late	late	early	late		1	-1	1	-1	-1	1	-1	1	-1	1	-1	-1	1	-1	-1	1	-1	1	1	1	-1	1			8	0	8	0	50		8	2	0	2	2	50	50
Exp. 1A - late shock/late reward vs. early shock/late reward	Exp. 1A	30	10	8	+ 18:30.4	+ 00:18:13.3	late	late	early	late		1	1	-1	-1	-1	1	-1	-1	1	-1	-1	1	-1	1	-1	-1	-1	1	-1	-1	-1	1			5	0	11	0	31.25		8	1	0	3	3	25	75
Exp. 1A - late shock/late reward vs. early shock/late reward	Exp. 1A	31	11	8	+ 19:59.3	+ 00:19:43.7	late	late	early	late		1	1	1	-1	-1	-1	1	1	-1	1	-1	1	1	-1	1	1	-1	1	1	1	-1	1			11	0	5	0	68.75		8	3	0	1	2	75	25
Exp. 1A - late shock/late reward vs. early shock/late reward	Exp. 1A	32	12	8	+ 18:25.4	+ 00:18:10.0	late	late	early	late		-1	-1	-1	1	1	1	-1	1	1	-1	1	-1	-1	-1	-1	1	-1	-1	1	-1	1	1			7	0	9	0	43.75		8	2	0	2	1	50	50
Ugo Basile Aversive Discounting Pilot 2
1 = early shock + late reward; -1 = late shock + late reward| 2 = omission early shock + late reward; -2 = omission late shock + late reward
Trial Control Settings	Condition	Animal ID#	Animal	Session	Trial Time	Recording Time	Left Arm - Shock	Left Arm - Reward	Right Arm - Shock	Right Arm - Reward	Trials	1	2	3	4	5	6	1	2	3	4	5	6	7	8	9	10	11	12	13	14	15	16			early shock + late reward decision	early shock + late reward omission	late + late reward decision	late + late reward omission	%early shock + late reward/late reward + late shock		Session	early shock + late reward decision	early shock + late reward omission	late + late reward decision	late + late reward omission	%early shock + late reward/late reward + late shock
Exp. 1A - late shock/late reward vs. early shock/late reward	Exp. 1A	21	1	9	+ 24:27.6	+ 00:24:11.3	late	late	early	late		-1	1	-1	-1	1	1	-1	1	-1	-1	-1	1	1	1	-1	1	-1	1	-1	-1	-1	1			7	0	9	0	43.75		9	1	0	3	0	25	75
Exp. 1A - late shock/late reward vs. early shock/late reward	Exp. 1A	22	2	9	+ 18:57.2	+ 00:18:40.4	late	late	early	late		-1	-1	-1	1	1	1	-1	-1	1	1	-1	1	-1	-1	-1	1	-1	1	-1	1	1	-1			7	0	9	0	43.75		9	2	0	2	2	50	50
Exp. 1A - late shock/late reward vs. early shock/late reward	Exp. 1A	23	3	9	+ 19:56.1	+ 00:19:41.1	late	late	early	late		1	-1	1	1	-1	-1	1	-1	1	-1	-1	1	-1	-1	1	1	-1	1	1	1	-1	1			9	0	7	0	56.25		9	2	0	2	3	50	50
Exp. 1A - early shock/late reward vs. late shock/late reward	Exp. 1A	24	4	9	+ 20:06.9	+ 00:19:46.3	early	late	late	late		-1	1	-1	1	1	-1	-1	1	-1	1	-1	1	-1	1	-1	1	-2	1	-2	-1	1	-1			7	0	7	2	50		9	2	0	2	2	50	50
Exp. 1A - early shock/late reward vs. late shock/late reward	Exp. 1A	25	5	9	+ 24:03.8	+ 00:23:45.0	early	late	late	late		-1	-1	-1	1	1	1	-1	1	-1	-1	-1	-1	-1	-1	-1	-1	-1	-1	-1	1	-1	-1			2	0	14	0	12.5		9	1	0	3	3	25	75
Exp. 1A - early shock/late reward vs. late shock/late reward	Exp. 1A	26	6	9	+ 18:27.0	+ 00:18:07.2	early	late	late	late		1	1	-1	1	-1	-1	-1	-1	1	1	1	1	1	-1	1	-1	1	-1	-1	1	-1	-1			8	0	8	0	50		9	2	0	2	1	50	50
Exp. 1A - late shock/late reward vs. early shock/late reward	Exp. 1A	27	7	9	+ 30:54.0	+ 00:30:34.6	late	late	early	late		-1	1	-1	-1	1	1	-1	-1	1	1	1	-1	1	-1	1	-1	1	1	1	1	-2	-1			9	0	6	1	60		9	2	0	2	1	50	50
Exp. 1A - late shock/late reward vs. early shock/late reward	Exp. 1A	28	8	9	+ 18:28.2	+ 00:18:10.2	late	late	early	late		-1	-1	-1	1	1	1	-1	1	1	-1	1	1	1	-1	1	-1	1	1	-1	1	1	1			11	0	5	0	68.75		9	2	0	2	1	50	50
Exp. 1A - early shock/late reward vs. late shock/late reward	Exp. 1A	29	9	9	+ 18:14.5	+ 00:17:53.9	early	late	late	late		1	1	1	-1	-1	-1	1	-1	1	-1	1	-1	1	-1	-1	-1	1	-1	-1	1	-1	-1			6	0	10	0	37.5		9	2	0	2	2	50	50
Exp. 1A - early shock/late reward vs. late shock/late reward	Exp. 1A	30	10	9	+ 21:24.4	+ 00:21:08.2	early	late	late	late		1	1	-1	-1	1	-1	1	1	-1	-1	1	1	-1	-1	1	1	1	1	-1	1	1	1			11	0	5	0	68.75		9	2	0	2	2	50	50
Exp. 1A - early shock/late reward vs. late shock/late reward	Exp. 1A	31	11	9	+ 19:59.8	+ 00:19:44.5	early	late	late	late		-1	1	1	1	-1	-1	1	-1	-1	1	1	-1	-1	1	1	-1	-1	1	-1	1	-1	1			8	0	8	0	50		9	2	0	2	2	50	50
Exp. 1A - late shock/late reward vs. early shock/late reward	Exp. 1A	32	12	9	+ 19:13.6	+ 00:18:57.8	late	late	early	late		-1	1	1	1	-1	-1	1	-1	1	-1	-1	1	1	-1	1	1	1	1	-1	-1	1	-1			9	0	7	0	56.25		9	2	0	2	3	50	50
Ugo Basile Aversive Discounting Pilot 2
1 = early shock + late reward; -1 = late shock + late reward| 2 = omission early shock + late reward; -2 = omission late shock + late reward
Trial Control Settings	Condition	Animal ID#	Animal	Session	Trial Time	Recording Time	Left Arm - Shock	Left Arm - Reward	Right Arm - Shock	Right Arm - Reward	Trials	1	2	3	4	5	6	1	2	3	4	5	6	7	8	9	10	11	12	13	14	15	16			early shock + late reward decision	early shock + late reward omission	late + late reward decision	late + late reward omission	%early shock + late reward/late reward + late shock		Session	early shock + late reward decision	early shock + late reward omission	late + late reward decision	late + late reward omission	%early shock + late reward/late reward + late shock
Exp. 1A - early shock/late reward vs. late shock/late reward	Exp. 1A	21	1	10	+ 29:19.8	+ 00:29:02.3	early	late	late	late		-1	-1	1	-1	1	1	-1	-1	2	1	1	1	-1	1	1	-1	1	-1	1	-1	-1	-1			7	1	8	0	46.6667		10	1	1	2	0	33.3333	66.6667
Exp. 1A - late shock/late reward vs. early shock/late reward	Exp. 1A	22	2	10	+ 27:34.9	+ 00:27:16.6	late	late	early	late		1	1	-1	-1	-1	1	-1	1	-1	2	1	1	-1	-1	2	-1	1	-1	1	-1	1	-1			6	2	8	0	42.8571		10	1	1	2	1	33.3333	66.6667
Exp. 1A - early shock/late reward vs. late shock/late reward	Exp. 1A	23	3	10	+ 18:14.0	+ 00:17:57.3	early	late	late	late		-1	1	-1	1	-1	1	-1	1	-1	1	1	-1	1	1	-1	1	-1	1	1	-1	1	-1			9	0	7	0	56.25		10	2	0	2	1	50	50
Exp. 1A - early shock/late reward vs. late shock/late reward	Exp. 1A	24	4	10	+ 26:33.0	+ 00:26:15.1	early	late	late	late		-1	-1	1	-1	1	1	-1	1	-2	-1	1	-1	-1	-1	-1	1	-1	1	-1	1	-2	-1			5	0	9	2	35.7143		10	1	0	2	1	33.3333	66.6667
Exp. 1A - early shock/late reward vs. late shock/late reward	Exp. 1A	25	5	10	+ 18:55.2	+ 00:18:33.7	early	late	late	late		1	-1	1	1	-1	-1	-1	-1	1	1	-1	-1	1	-1	-1	-1	-1	-1	1	-1	-1	-1			4	0	12	0	25		10	2	0	2	2	50	50
Exp. 1A - late shock/late reward vs. early shock/late reward	Exp. 1A	26	6	10	+ 19:01.5	+ 00:18:41.4	late	late	early	late		1	1	1	-1	-1	-1	1	1	1	1	1	1	1	1	1	-1	1	1	1	1	1	1			15	0	1	0	93.75		10	4	0	0	0	100	0
Exp. 1A - early shock/late reward vs. late shock/late reward	Exp. 1A	27	7	10	+ 18:28.2	+ 00:18:06.8	early	late	late	late		-1	-1	-1	1	1	1	-1	1	-1	1	-1	-1	1	-1	-1	1	1	-1	-1	-1	-1	1			6	0	10	0	37.5		10	2	0	2	2	50	50
Exp. 1A - early shock/late reward vs. late shock/late reward	Exp. 1A	28	8	10	+ 19:19.7	+ 00:18:59.7	early	late	late	late		1	-1	-1	-1	1	1	-1	-1	1	-1	-1	-1	1	-1	1	1	-1	1	1	-1	-1	-1			6	0	10	0	37.5		10	1	0	3	3	25	75
Exp. 1A - late shock/late reward vs. early shock/late reward	Exp. 1A	29	9	10	+ 18:07.2	+ 00:17:48.2	late	late	early	late		-1	1	-1	1	1	-1	1	1	-1	1	1	-1	1	1	-1	1	-1	1	1	-1	1	-1			10	0	6	0	62.5		10	3	0	1	1	75	25
Exp. 1A - late shock/late reward vs. early shock/late reward	Exp. 1A	30	10	10	+ 19:39.7	+ 00:19:22.4	late	late	early	late		-1	1	-1	-1	1	1	-1	1	-1	-1	-1	1	-1	1	-1	1	1	-1	-1	1	-1	1			7	0	9	0	43.75		10	1	0	3	3	25	75
Exp. 1A - early shock/late reward vs. late shock/late reward	Exp. 1A	31	11	10	+ 18:29.0	+ 00:18:12.6	early	late	late	late		1	-1	1	-1	-1	1	-1	1	1	-1	-1	1	-1	1	1	-1	1	-1	1	-1	1	-1			8	0	8	0	50		10	2	0	2	2	50	50
Exp. 1A - early shock/late reward vs. late shock/late reward	Exp. 1A	32	12	10	+ 19:52.1	+ 00:19:33.8	early	late	late	late		1	1	-1	-1	1	-1	-1	1	-1	-1	1	1	1	-1	1	-1	1	-1	-1	-1	1	-1			7	0	9	0	43.75		10	1	0	3	2	25	75
[truncated: 35 more columns]

## Sheet: Tabelle2
Ugo Basile Aversive Discounting Pilot 2
1 = early shock + late reward; -1 = late shock + late reward| 2 = omission early shock + late reward; -2 = omission late shock + late reward
Trial 1-4 per session
Trial Control Settings	Condition	Animal ID#	Animal	Session	Trial Time	Recording Time	Remark	Cumulative Sum	1	2	3	4
Exp. 1A - late shock/late reward vs. early shock/late reward	Exp. 1A	21	1	1	+ 22:13.5	+ 00:21:53.2			0	1	2	3
Exp. 1A - early shock/late reward vs. late shock/late reward	Exp. 1A	22	2	1	+ 23:11.1	+ 00:22:52.2			1	1	1	2
Exp. 1A - early shock/late reward vs. late shock/late reward	Exp. 1A	23	3	1	+ 22:49.4	+ 00:22:21.0			0	1	1	2
Exp. 1A - late shock/late reward vs. early shock/late reward	Exp. 1A	24	4	1	+ 20:24.4	+ 00:20:04.3			0	1	1	2
Exp. 1A - late shock/late reward vs. early shock/late reward	Exp. 1A	25	5	1	+ 21:24.3	+ 00:21:00.4			1	1	1	2
Exp. 1A - late shock/late reward vs. early shock/late reward	Exp. 1A	26	6	1	+ 31:41.1	+ 00:31:23.6			0	0	0	0
Exp. 1A - late shock/late reward vs. early shock/late reward	Exp. 1A	27	7	1	+ 20:49.6	+ 00:20:32.8			0	1	1	2
Exp. 1A - late shock/late reward vs. early shock/late reward	Exp. 1A	28	8	1	+ 21:12.0	+ 00:20:48.6			1	1	2	3
Exp. 1A - late shock/late reward vs. early shock/late reward	Exp. 1A	29	9	1	+ 21:10.5	+ 00:20:47.9			1	2	2	3
Exp. 1A - late shock/late reward vs. early shock/late reward	Exp. 1A	30	10	1	+ 26:01.2	+ 00:25:34.6			1	2	3	3
Exp. 1A - early shock/late reward vs. late shock/late reward	Exp. 1A	31	11	1	+ 22:16.2	+ 00:21:54.4			0	1	2	2
Exp. 1A - early shock/late reward vs. late shock/late reward	Exp. 1A	32	12	1	+ 24:15.7	+ 00:23:53.0			1	2	2	3
Trial 1-4 per session
Trial Control Settings	Condition	Animal ID#	Animal	Session	Trial Time	Recording Time	Remark	Cumulative Sum	1	2	3	4
Exp. 1A - early shock/late reward vs. late shock/late reward	Exp. 1A	21	1	2	+ 22:32.3	+ 00:22:13.3			1	1	2	2
Exp. 1A - early shock/late reward vs. late shock/late reward	Exp. 1A	22	2	2	+ 22:16.6	+ 00:21:53.0			0	1	1	1
Exp. 1A - early shock/late reward vs. late shock/late reward	Exp. 1A	23	3	2	+ 21:19.2	+ 00:20:59.7			0	1	1	2
Exp. 1A - early shock/late reward vs. late shock/late reward	Exp. 1A	24	4	2	+ 19:05.0	+ 00:18:42.6			1	2	3	3
Exp. 1A - late shock/late reward vs. early shock/late reward	Exp. 1A	25	5	2	+ 19:59.9	+ 00:19:33.2			0	1	2	2
Exp. 1A - early shock/late reward vs. late shock/late reward	Exp. 1A	26	6	2	+ 27:42.2	+ 00:27:20.8			1	1	1	2
Exp. 1A - early shock/late reward vs. late shock/late reward	Exp. 1A	27	7	2	+ 21:19.7	+ 00:20:53.4			0	1	2	2
Exp. 1A - early shock/late reward vs. late shock/late reward	Exp. 1A	28	8	2	+ 20:57.6	+ 00:20:31.0			1	1	2	3
Exp. 1A - late shock/late reward vs. early shock/late reward	Exp. 1A	29	9	2	+ 28:13.6	+ 00:27:49.9			1	1	1	2
Exp. 1A - early shock/late reward vs. late shock/late reward	Exp. 1A	30	10	2	+ 21:53.6	+ 00:21:40.1			0	1	1	2
Exp. 1A - late shock/late reward vs. early shock/late reward	Exp. 1A	31	11	2	+ 32:46.4	+ 00:32:19.8			1	2	2	3
Exp. 1A - late shock/late reward vs. early shock/late reward	Exp. 1A	32	12	2	+ 20:39.3	+ 00:20:21.1			1	1	1	1
Trial 1-4 per session
Trial Control Settings	Condition	Animal ID#	Animal	Session	Trial Time	Recording Time	Remark	Cumulative Sum	1	2	3	4
Exp. 1A - late shock/late reward vs. early shock/late reward	Exp. 1A	21	1	3	+ 26:44.1	+ 00:26:25.2			1	1	2	3
Exp. 1A - late shock/late reward vs. early shock/late reward	Exp. 1A	22	2	3	+ 24:12.8	+ 00:23:53.0			0	0	1	2
Exp. 1A - late shock/late reward vs. early shock/late reward	Exp. 1A	23	3	3	+ 25:16.7	+ 00:24:46.9			0	0	1	1
Exp. 1A - late shock/late reward vs. early shock/late reward	Exp. 1A	24	4	3	+ 21:36.4	+ 00:21:16.2			0	1	1	1
Exp. 1A - early shock/late reward vs. late shock/late reward	Exp. 1A	25	5	3	+ 21:17.5	+ 00:20:52.5			0	1	2	2
Exp. 1A - late shock/late reward vs. early shock/late reward	Exp. 1A	26	6	3	+ 20:50.8	+ 00:20:35.3			0	0	0	1
Exp. 1A - late shock/late reward vs. early shock/late reward	Exp. 1A	27	7	3	+ 20:18.7	+ 00:19:59.0			1	1	2	3
Exp. 1A - late shock/late reward vs. early shock/late reward	Exp. 1A	28	8	3	+ 25:13.6	+ 00:24:49.6			0	0	1	1
Exp. 1A - early shock/late reward vs. late shock/late reward	Exp. 1A	29	9	3	+ 29:08.7	+ 00:28:37.7			1	1	1	2
Exp. 1A - early shock/late reward vs. late shock/late reward	Exp. 1A	30	10	3	+ 26:38.8	+ 00:26:14.4			1	1	2	3
Exp. 1A - late shock/late reward vs. early shock/late reward	Exp. 1A	31	11	3	+ 31:54.8	+ 00:31:21.4			1	1	2	2
Exp. 1A - late shock/late reward vs. early shock/late reward	Exp. 1A	32	12	3	+ 22:31.9	+ 00:22:12.2			0	0	1	1
Trial 1-4 per session
Trial Control Settings	Condition	Animal ID#	Animal	Session	Trial Time	Recording Time	Remark	Cumulative Sum	1	2	3	4
Exp. 1A - early shock/late reward vs. late shock/late reward	Exp. 1A	21	1	4	+ 21:57.3	+ 00:21:36.3			1	1	2	3
Exp. 1A - late shock/late reward vs. early shock/late reward	Exp. 1A	22	2	4	+ 26:24.9	+ 00:26:08.7			1	2	2	3
Exp. 1A - late shock/late reward vs. early shock/late reward	Exp. 1A	23	3	4	+ 20:30.8	+ 00:20:14.3			0	0	0	1
Exp. 1A - early shock/late reward vs. late shock/late reward	Exp. 1A	24	4	4	+ 19:36.4	+ 00:19:14.8			0	0	1	1
Exp. 1A - early shock/late reward vs. late shock/late reward	Exp. 1A	25	5	4	+ 18:54.2	+ 00:18:33.4			0	0	0	1
Exp. 1A - early shock/late reward vs. late shock/late reward	Exp. 1A	26	6	4	+ 21:49.0	+ 00:21:29.4			1	2	3	4
Exp. 1A - early shock/late reward vs. late shock/late reward	Exp. 1A	27	7	4	+ 18:23.5	+ 00:18:05.1			1	1	1	2
Exp. 1A - early shock/late reward vs. late shock/late reward	Exp. 1A	28	8	4	+ 19:33.7	+ 00:19:13.6			0	0	0	1
Exp. 1A - early shock/late reward vs. late shock/late reward	Exp. 1A	29	9	4	+ 18:08.4	+ 00:17:44.7			0	1	1	2
Exp. 1A - late shock/late reward vs. early shock/late reward	Exp. 1A	30	10	4	+ 40:00.0	+ 00:39:41.9			0	0	1	1
Exp. 1A - early shock/late reward vs. late shock/late reward	Exp. 1A	31	11	4	+ 25:25.0	+ 00:25:05.2			0	1	1	2
Exp. 1A - early shock/late reward vs. late shock/late reward	Exp. 1A	32	12	4	+ 20:05.1	+ 00:19:43.9			1	1	2	2
Trial 1-4 per session
Trial Control Settings	Condition	Animal ID#	Animal	Session	Trial Time	Recording Time	Remark	Cumulative Sum	1	2	3	4
Exp. 1A - late shock/late reward vs. early shock/late reward	Exp. 1A	21	1	5	+ 21:10.5	+ 00:20:53.1			0	0	0	1
Exp. 1A - early shock/late reward vs. late shock/late reward	Exp. 1A	22	2	5	+ 21:54.0	+ 00:21:38.8			0	1	2	2
Exp. 1A - early shock/late reward vs. late shock/late reward	Exp. 1A	23	3	5	+ 18:42.8	+ 00:18:21.6			1	1	2	3
Exp. 1A - late shock/late reward vs. early shock/late reward	Exp. 1A	24	4	5	+ 18:48.0	+ 00:18:28.2			0	0	0	1
Exp. 1A - late shock/late reward vs. early shock/late reward	Exp. 1A	25	5	5	+ 19:38.1	+ 00:19:19.9			1	1	2	2
Exp. 1A - early shock/late reward vs. late shock/late reward	Exp. 1A	26	6	5	+ 29:10.4	+ 00:28:51.7			0	0	0	0
Exp. 1A - early shock/late reward vs. late shock/late reward	Exp. 1A	27	7	5	+ 17:37.1	+ 00:17:17.0			1	1	2	2
Exp. 1A - early shock/late reward vs. late shock/late reward	Exp. 1A	28	8	5	+ 20:30.9	+ 00:20:10.6			0	1	1	1
Exp. 1A - late shock/late reward vs. early shock/late reward	Exp. 1A	29	9	5	+ 18:23.3	+ 00:18:03.5			1	2	2	3
Exp. 1A - late shock/late reward vs. early shock/late reward	Exp. 1A	30	10	5	+ 20:33.0	+ 00:20:14.2			0	1	2	2
Exp. 1A - late shock/late reward vs. early shock/late reward	Exp. 1A	31	11	5	+ 19:54.7	+ 00:19:37.3			0	1	1	1
Exp. 1A - early shock/late reward vs. late shock/late reward	Exp. 1A	32	12	5	+ 19:48.3	+ 00:19:30.9			0	0	1	1
Trial 1-4 per session
Trial Control Settings	Condition	Animal ID#	Animal	Session	Trial Time	Recording Time	Remark	Cumulative Sum	1	2	3	4
Exp. 1A - early shock/late reward vs. late shock/late reward	Exp. 1A	21	1	6	+ 27:40.8	+ 00:27:23.4			1	1	1	2
Exp. 1A - early shock/late reward vs. late shock/late reward	Exp. 1A	22	2	6	+ 26:50.6	+ 00:26:33.5			1	1	1	2
Exp. 1A - late shock/late reward vs. early shock/late reward	Exp. 1A	23	3	6	+ 18:32.3	+ 00:18:16.0			0	1	1	2
Exp. 1A - early shock/late reward vs. late shock/late reward	Exp. 1A	24	4	6	+ 35:31.6	+ 00:35:16.1			0	1	1	1
Exp. 1A - early shock/late reward vs. late shock/late reward	Exp. 1A	25	5	6	+ 18:10.0	+ 00:17:51.3			0	1	1	1
Exp. 1A - late shock/late reward vs. early shock/late reward	Exp. 1A	26	6	6	+ 19:18.2	+ 00:19:02.3			1	2	2	2
Exp. 1A - late shock/late reward vs. early shock/late reward	Exp. 1A	27	7	6	+ 18:27.8	+ 00:18:08.5			1	2	3	4
Exp. 1A - late shock/late reward vs. early shock/late reward	Exp. 1A	28	8	6	+ 21:10.8	+ 00:20:49.5			1	1	2	2
Exp. 1A - early shock/late reward vs. late shock/late reward	Exp. 1A	29	9	6	+ 18:24.2	+ 00:18:04.3			0	1	2	2
Exp. 1A - early shock/late reward vs. late shock/late reward	Exp. 1A	30	10	6	+ 24:54.9	+ 00:24:38.1			1	1	2	2
Exp. 1A - late shock/late reward vs. early shock/late reward	Exp. 1A	31	11	6	+ 20:07.0	+ 00:19:49.9			1	1	2	2
Exp. 1A - late shock/late reward vs. early shock/late reward	Exp. 1A	32	12	6	+ 17:56.9	+ 00:17:40.6			0	1	1	2
Trial 1-4 per session
Trial Control Settings	Condition	Animal ID#	Animal	Session	Trial Time	Recording Time	Remark	Cumulative Sum	1	2	3	4
Exp. 1A - early shock/late reward vs. late shock/late reward	Exp. 1A	21	1	7	+ 20:17.6	+ 00:20:01.7			0	1	2	3
Exp. 1A - late shock/late reward vs. early shock/late reward	Exp. 1A	22	2	7	+ 19:26.7	+ 00:19:10.3			1	1	2	2
Exp. 1A - late shock/late reward vs. early shock/late reward	Exp. 1A	23	3	7	+ 20:05.8	+ 00:19:50.0			1	2	2	3
Exp. 1A - late shock/late reward vs. early shock/late reward	Exp. 1A	24	4	7	+ 28:48.7	+ 00:28:28.6			1	1	2	2
Exp. 1A - late shock/late reward vs. early shock/late reward	Exp. 1A	25	5	7	+ 29:00.8	+ 00:28:40.1			1	2	2	3
Exp. 1A - early shock/late reward vs. late shock/late reward	Exp. 1A	26	6	7	+ 19:41.0	+ 00:19:21.6			1	1	2	3
Exp. 1A - early shock/late reward vs. late shock/late reward	Exp. 1A	27	7	7	+ 36:15.2	+ 00:35:56.2			1	1	2	2
Exp. 1A - early shock/late reward vs. late shock/late reward	Exp. 1A	28	8	7	+ 19:52.0	+ 00:19:33.0			1	1	1	1
Exp. 1A - early shock/late reward vs. late shock/late reward	Exp. 1A	29	9	7	+ 18:45.9	+ 00:18:20.8			0	0	0	0
Exp. 1A - early shock/late reward vs. late shock/late reward	Exp. 1A	30	10	7	+ 24:15.7	+ 00:23:59.9			0	0	1	2
Exp. 1A - early shock/late reward vs. late shock/late reward	Exp. 1A	31	11	7	+ 20:38.8	+ 00:20:21.3			0	0	1	1
Exp. 1A - early shock/late reward vs. late shock/late reward	Exp. 1A	32	12	7	+ 19:11.7	+ 00:18:54.7			0	1	1	1
Trial 1-4 per session
Trial Control Settings	Condition	Animal ID#	Animal	Session	Trial Time	Recording Time	Remark	Cumulative Sum	1	2	3	4
Exp. 1A - late shock/late reward vs. early shock/late reward	Exp. 1A	21	1	8	+ 23:58.0	+ 00:23:42.7			0	0	1	1
Exp. 1A - early shock/late reward vs. late shock/late reward	Exp. 1A	22	2	8	+ 19:03.4	+ 00:18:48.1			0	1	1	2
Exp. 1A - early shock/late reward vs. late shock/late reward	Exp. 1A	23	3	8	+ 18:59.2	+ 00:18:42.6			0	1	2	2
Exp. 1A - late shock/late reward vs. early shock/late reward	Exp. 1A	24	4	8	+ 19:30.4	+ 00:19:11.4			1	1	2	2
Exp. 1A - late shock/late reward vs. early shock/late reward	Exp. 1A	25	5	8	+ 20:09.2	+ 00:19:50.9			1	2	3	4
Exp. 1A - late shock/late reward vs. early shock/late reward	Exp. 1A	26	6	8	+ 19:05.6	+ 00:18:47.7			0	1	2	3
Exp. 1A - late shock/late reward vs. early shock/late reward	Exp. 1A	27	7	8	+ 17:50.1	+ 00:17:30.0			0	0	1	1
Exp. 1A - late shock/late reward vs. early shock/late reward	Exp. 1A	28	8	8	+ 20:05.1	+ 00:19:45.9			1	2	2	3
Exp. 1A - late shock/late reward vs. early shock/late reward	Exp. 1A	29	9	8	+ 21:51.1	+ 00:21:31.2			0	1	1	2
Exp. 1A - late shock/late reward vs. early shock/late reward	Exp. 1A	30	10	8	+ 18:30.4	+ 00:18:13.3			0	0	1	1
Exp. 1A - late shock/late reward vs. early shock/late reward	Exp. 1A	31	11	8	+ 19:59.3	+ 00:19:43.7			1	2	2	3
Exp. 1A - late shock/late reward vs. early shock/late reward	Exp. 1A	32	12	8	+ 18:25.4	+ 00:18:10.0			0	1	2	2
Trial 1-4 per session
Trial Control Settings	Condition	Animal ID#	Animal	Session	Trial Time	Recording Time	Remark	Cumulative Sum	1	2	3	4
Exp. 1A - late shock/late reward vs. early shock/late reward	Exp. 1A	21	1	9	+ 24:27.6	+ 00:24:11.3			0	1	1	1
Exp. 1A - late shock/late reward vs. early shock/late reward	Exp. 1A	22	2	9	+ 18:57.2	+ 00:18:40.4			0	0	1	2
Exp. 1A - late shock/late reward vs. early shock/late reward	Exp. 1A	23	3	9	+ 19:56.1	+ 00:19:41.1			1	1	2	2
Exp. 1A - early shock/late reward vs. late shock/late reward	Exp. 1A	24	4	9	+ 20:06.9	+ 00:19:46.3			0	1	1	2
Exp. 1A - early shock/late reward vs. late shock/late reward	Exp. 1A	25	5	9	+ 24:03.8	+ 00:23:45.0			0	1	1	1
Exp. 1A - early shock/late reward vs. late shock/late reward	Exp. 1A	26	6	9	+ 18:27.0	+ 00:18:07.2			0	0	1	2
Exp. 1A - late shock/late reward vs. early shock/late reward	Exp. 1A	27	7	9	+ 30:54.0	+ 00:30:34.6			0	0	1	2
Exp. 1A - late shock/late reward vs. early shock/late reward	Exp. 1A	28	8	9	+ 18:28.2	+ 00:18:10.2			0	1	2	2
Exp. 1A - early shock/late reward vs. late shock/late reward	Exp. 1A	29	9	9	+ 18:14.5	+ 00:17:53.9			1	1	2	2
Exp. 1A - early shock/late reward vs. late shock/late reward	Exp. 1A	30	10	9	+ 21:24.4	+ 00:21:08.2			1	2	2	2
Exp. 1A - early shock/late reward vs. late shock/late reward	Exp. 1A	31	11	9	+ 19:59.8	+ 00:19:44.5			1	1	1	2
Exp. 1A - late shock/late reward vs. early shock/late reward	Exp. 1A	32	12	9	+ 19:13.6	+ 00:18:57.8			1	1	2	2
Trial 1-4 per session
Trial Control Settings	Condition	Animal ID#	Animal	Session	Trial Time	Recording Time	Remark	Cumulative Sum	1	2	3	4
Exp. 1A - early shock/late reward vs. late shock/late reward	Exp. 1A	21	1	10	+ 29:19.8	+ 00:29:02.3			0	0	0	1
Exp. 1A - late shock/late reward vs. early shock/late reward	Exp. 1A	22	2	10	+ 27:34.9	+ 00:27:16.6			0	1	1	1
Exp. 1A - early shock/late reward vs. late shock/late reward	Exp. 1A	23	3	10	+ 18:14.0	+ 00:17:57.3			0	1	1	2
Exp. 1A - early shock/late reward vs. late shock/late reward	Exp. 1A	24	4	10	+ 26:33.0	+ 00:26:15.1			0	1	1	1
Exp. 1A - early shock/late reward vs. late shock/late reward	Exp. 1A	25	5	10	+ 18:55.2	+ 00:18:33.7			0	0	1	2
Exp. 1A - late shock/late reward vs. early shock/late reward	Exp. 1A	26	6	10	+ 19:01.5	+ 00:18:41.4			1	2	3	4
Exp. 1A - early shock/late reward vs. late shock/late reward	Exp. 1A	27	7	10	+ 18:28.2	+ 00:18:06.8			0	1	1	2
Exp. 1A - early shock/late reward vs. late shock/late reward	Exp. 1A	28	8	10	+ 19:19.7	+ 00:18:59.7			0	0	1	1
Exp. 1A - late shock/late reward vs. early shock/late reward	Exp. 1A	29	9	10	+ 18:07.2	+ 00:17:48.2			1	2	2	3
Exp. 1A - late shock/late reward vs. early shock/late reward	Exp. 1A	30	10	10	+ 19:39.7	+ 00:19:22.4			0	1	1	1
Exp. 1A - early shock/late reward vs. late shock/late reward	Exp. 1A	31	11	10	+ 18:29.0	+ 00:18:12.6			0	1	2	2
Exp. 1A - early shock/late reward vs. late shock/late reward	Exp. 1A	32	12	10	+ 19:52.1	+ 00:19:33.8			0	1	1	1
Trial 5-8 per session
Trial Control Settings	Condition	Animal ID#	Animal	Session	Trial Time	Recording Time	Remark	Cumulative Sum	1	2	3	4
Exp. 1A - late shock/late reward vs. early shock/late reward	Exp. 1A	21	1	1	+ 22:13.5	+ 00:21:53.2			0	0	1	1
Exp. 1A - early shock/late reward vs. late shock/late reward	Exp. 1A	22	2	1	+ 23:11.1	+ 00:22:52.2			0	1	1	2
Exp. 1A - early shock/late reward vs. late shock/late reward	Exp. 1A	23	3	1	+ 22:49.4	+ 00:22:21.0			1	1	2	3
Exp. 1A - late shock/late reward vs. early shock/late reward	Exp. 1A	24	4	1	+ 20:24.4	+ 00:20:04.3			0	1	2	3
Exp. 1A - late shock/late reward vs. early shock/late reward	Exp. 1A	25	5	1	+ 21:24.3	+ 00:21:00.4			0	1	2	3
Exp. 1A - late shock/late reward vs. early shock/late reward	Exp. 1A	26	6	1	+ 31:41.1	+ 00:31:23.6			0	0	0	0
Exp. 1A - late shock/late reward vs. early shock/late reward	Exp. 1A	27	7	1	+ 20:49.6	+ 00:20:32.8			1	2	2	3
Exp. 1A - late shock/late reward vs. early shock/late reward	Exp. 1A	28	8	1	+ 21:12.0	+ 00:20:48.6			1	2	2	3
Exp. 1A - late shock/late reward vs. early shock/late reward	Exp. 1A	29	9	1	+ 21:10.5	+ 00:20:47.9			0	1	2	2
Exp. 1A - late shock/late reward vs. early shock/late reward	Exp. 1A	30	10	1	+ 26:01.2	+ 00:25:34.6			1	1	1	2
Exp. 1A - early shock/late reward vs. late shock/late reward	Exp. 1A	31	11	1	+ 22:16.2	+ 00:21:54.4			1	1	2	2
Exp. 1A - early shock/late reward vs. late shock/late reward	Exp. 1A	32	12	1	+ 24:15.7	+ 00:23:53.0			1	1	2	2
Trial 5-8 per session
Trial Control Settings	Condition	Animal ID#	Animal	Session	Trial Time	Recording Time	Remark	Cumulative Sum	1	2	3	4
Exp. 1A - early shock/late reward vs. late shock/late reward	Exp. 1A	21	1	2	+ 22:32.3	+ 00:22:13.3			1	2	3	4
Exp. 1A - early shock/late reward vs. late shock/late reward	Exp. 1A	22	2	2	+ 22:16.6	+ 00:21:53.0			1	1	1	2
Exp. 1A - early shock/late reward vs. late shock/late reward	Exp. 1A	23	3	2	+ 21:19.2	+ 00:20:59.7			0	1	1	2
Exp. 1A - early shock/late reward vs. late shock/late reward	Exp. 1A	24	4	2	+ 19:05.0	+ 00:18:42.6			0	1	2	2
Exp. 1A - late shock/late reward vs. early shock/late reward	Exp. 1A	25	5	2	+ 19:59.9	+ 00:19:33.2			1	1	2	3
Exp. 1A - early shock/late reward vs. late shock/late reward	Exp. 1A	26	6	2	+ 27:42.2	+ 00:27:20.8			0	0	1	2
Exp. 1A - early shock/late reward vs. late shock/late reward	Exp. 1A	27	7	2	+ 21:19.7	+ 00:20:53.4			1	1	1	2
Exp. 1A - early shock/late reward vs. late shock/late reward	Exp. 1A	28	8	2	+ 20:57.6	+ 00:20:31.0			1	1	2	3
Exp. 1A - late shock/late reward vs. early shock/late reward	Exp. 1A	29	9	2	+ 28:13.6	+ 00:27:49.9			0	1	2	2
Exp. 1A - early shock/late reward vs. late shock/late reward	Exp. 1A	30	10	2	+ 21:53.6	+ 00:21:40.1			0	1	2	2
Exp. 1A - late shock/late reward vs. early shock/late reward	Exp. 1A	31	11	2	+ 32:46.4	+ 00:32:19.8			1	2	2	3
Exp. 1A - late shock/late reward vs. early shock/late reward	Exp. 1A	32	12	2	+ 20:39.3	+ 00:20:21.1			1	1	2	3
Trial 5-8 per session
Trial Control Settings	Condition	Animal ID#	Animal	Session	Trial Time	Recording Time	Remark	Cumulative Sum	1	2	3	4
Exp. 1A - late shock/late reward vs. early shock/late reward	Exp. 1A	21	1	3	+ 26:44.1	+ 00:26:25.2			0	0	1	1
Exp. 1A - late shock/late reward vs. early shock/late reward	Exp. 1A	22	2	3	+ 24:12.8	+ 00:23:53.0			1	2	2	3
Exp. 1A - late shock/late reward vs. early shock/late reward	Exp. 1A	23	3	3	+ 25:16.7	+ 00:24:46.9			1	1	2	2
Exp. 1A - late shock/late reward vs. early shock/late reward	Exp. 1A	24	4	3	+ 21:36.4	+ 00:21:16.2			0	0	1	1
Exp. 1A - early shock/late reward vs. late shock/late reward	Exp. 1A	25	5	3	+ 21:17.5	+ 00:20:52.5			0	1	1	1
Exp. 1A - late shock/late reward vs. early shock/late reward	Exp. 1A	26	6	3	+ 20:50.8	+ 00:20:35.3			1	2	3	4
Exp. 1A - late shock/late reward vs. early shock/late reward	Exp. 1A	27	7	3	+ 20:18.7	+ 00:19:59.0			0	0	1	2
Exp. 1A - late shock/late reward vs. early shock/late reward	Exp. 1A	28	8	3	+ 25:13.6	+ 00:24:49.6			1	1	2	2
Exp. 1A - early shock/late reward vs. late shock/late reward	Exp. 1A	29	9	3	+ 29:08.7	+ 00:28:37.7			0	0	1	1
Exp. 1A - early shock/late reward vs. late shock/late reward	Exp. 1A	30	10	3	+ 26:38.8	+ 00:26:14.4			1	2	3	4
Exp. 1A - late shock/late reward vs. early shock/late reward	Exp. 1A	31	11	3	+ 31:54.8	+ 00:31:21.4			1	1	2	2
Exp. 1A - late shock/late reward vs. early shock/late reward	Exp. 1A	32	12	3	+ 22:31.9	+ 00:22:12.2			0	1	2	2
Trial 5-8 per session
Trial Control Settings	Condition	Animal ID#	Animal	Session	Trial Time	Recording Time	Remark	Cumulative Sum	1	2	3	4
Exp. 1A - early shock/late reward vs. late shock/late reward	Exp. 1A	21	1	4	+ 21:57.3	+ 00:21:36.3			1	2	3	4
Exp. 1A - late shock/late reward vs. early shock/late reward	Exp. 1A	22	2	4	+ 26:24.9	+ 00:26:08.7			0	1	2	3
Exp. 1A - late shock/late reward vs. early shock/late reward	Exp. 1A	23	3	4	+ 20:30.8	+ 00:20:14.3			1	1	2	3
Exp. 1A - early shock/late reward vs. late shock/late reward	Exp. 1A	24	4	4	+ 19:36.4	+ 00:19:14.8			1	2	2	3
Exp. 1A - early shock/late reward vs. late shock/late reward	Exp. 1A	25	5	4	+ 18:54.2	+ 00:18:33.4			0	1	1	2
Exp. 1A - early shock/late reward vs. late shock/late reward	Exp. 1A	26	6	4	+ 21:49.0	+ 00:21:29.4			1	2	2	3
Exp. 1A - early shock/late reward vs. late shock/late reward	Exp. 1A	27	7	4	+ 18:23.5	+ 00:18:05.1			0	1	2	3
Exp. 1A - early shock/late reward vs. late shock/late reward	Exp. 1A	28	8	4	+ 19:33.7	+ 00:19:13.6			0	0	1	1
Exp. 1A - early shock/late reward vs. late shock/late reward	Exp. 1A	29	9	4	+ 18:08.4	+ 00:17:44.7			1	1	1	2
Exp. 1A - late shock/late reward vs. early shock/late reward	Exp. 1A	30	10	4	+ 40:00.0	+ 00:39:41.9			0	0	0	1
Exp. 1A - early shock/late reward vs. late shock/late reward	Exp. 1A	31	11	4	+ 25:25.0	+ 00:25:05.2			0	0	1	1
Exp. 1A - early shock/late reward vs. late shock/late reward	Exp. 1A	32	12	4	+ 20:05.1	+ 00:19:43.9			1	1	2	2
Trial 5-8 per session
Trial Control Settings	Condition	Animal ID#	Animal	Session	Trial Time	Recording Time	Remark	Cumulative Sum	1	2	3	4
Exp. 1A - late shock/late reward vs. early shock/late reward	Exp. 1A	21	1	5	+ 21:10.5	+ 00:20:53.1			0	0	1	1
Exp. 1A - early shock/late reward vs. late shock/late reward	Exp. 1A	22	2	5	+ 21:54.0	+ 00:21:38.8			0	1	2	3
Exp. 1A - early shock/late reward vs. late shock/late reward	Exp. 1A	23	3	5	+ 18:42.8	+ 00:18:21.6			0	1	2	2
Exp. 1A - late shock/late reward vs. early shock/late reward	Exp. 1A	24	4	5	+ 18:48.0	+ 00:18:28.2			0	0	0	1
Exp. 1A - late shock/late reward vs. early shock/late reward	Exp. 1A	25	5	5	+ 19:38.1	+ 00:19:19.9			0	0	1	2
Exp. 1A - early shock/late reward vs. late shock/late reward	Exp. 1A	26	6	5	+ 29:10.4	+ 00:28:51.7			0	1	1	2
Exp. 1A - early shock/late reward vs. late shock/late reward	Exp. 1A	27	7	5	+ 17:37.1	+ 00:17:17.0			0	1	1	2
Exp. 1A - early shock/late reward vs. late shock/late reward	Exp. 1A	28	8	5	+ 20:30.9	+ 00:20:10.6			0	1	1	1
Exp. 1A - late shock/late reward vs. early shock/late reward	Exp. 1A	29	9	5	+ 18:23.3	+ 00:18:03.5			1	1	2	3
Exp. 1A - late shock/late reward vs. early shock/late reward	Exp. 1A	30	10	5	+ 20:33.0	+ 00:20:14.2			1	1	1	1
Exp. 1A - late shock/late reward vs. early shock/late reward	Exp. 1A	31	11	5	+ 19:54.7	+ 00:19:37.3			1	1	2	2
Exp. 1A - early shock/late reward vs. late shock/late reward	Exp. 1A	32	12	5	+ 19:48.3	+ 00:19:30.9			1	1	2	3
Trial 5-8 per session
Trial Control Settings	Condition	Animal ID#	Animal	Session	Trial Time	Recording Time	Remark	Cumulative Sum	1	2	3	4
Exp. 1A - early shock/late reward vs. late shock/late reward	Exp. 1A	21	1	6	+ 27:40.8	+ 00:27:23.4			1	1	2	2
Exp. 1A - early shock/late reward vs. late shock/late reward	Exp. 1A	22	2	6	+ 26:50.6	+ 00:26:33.5			0	0	1	2
Exp. 1A - late shock/late reward vs. early shock/late reward	Exp. 1A	23	3	6	+ 18:32.3	+ 00:18:16.0			0	1	1	2
Exp. 1A - early shock/late reward vs. late shock/late reward	Exp. 1A	24	4	6	+ 35:31.6	+ 00:35:16.1			1	2	2	3
Exp. 1A - early shock/late reward vs. late shock/late reward	Exp. 1A	25	5	6	+ 18:10.0	+ 00:17:51.3			1	2	2	3
Exp. 1A - late shock/late reward vs. early shock/late reward	Exp. 1A	26	6	6	+ 19:18.2	+ 00:19:02.3			0	0	1	2
Exp. 1A - late shock/late reward vs. early shock/late reward	Exp. 1A	27	7	6	+ 18:27.8	+ 00:18:08.5			0	1	2	3
Exp. 1A - late shock/late reward vs. early shock/late reward	Exp. 1A	28	8	6	+ 21:10.8	+ 00:20:49.5			1	1	1	2
Exp. 1A - early shock/late reward vs. late shock/late reward	Exp. 1A	29	9	6	+ 18:24.2	+ 00:18:04.3			1	1	2	2
Exp. 1A - early shock/late reward vs. late shock/late reward	Exp. 1A	30	10	6	+ 24:54.9	+ 00:24:38.1			1	2	2	3
Exp. 1A - late shock/late reward vs. early shock/late reward	Exp. 1A	31	11	6	+ 20:07.0	+ 00:19:49.9			0	1	2	2
Exp. 1A - late shock/late reward vs. early shock/late reward	Exp. 1A	32	12	6	+ 17:56.9	+ 00:17:40.6			0	0	1	1
Trial 5-8 per session
Trial Control Settings	Condition	Animal ID#	Animal	Session	Trial Time	Recording Time	Remark	Cumulative Sum	1	2	3	4
Exp. 1A - early shock/late reward vs. late shock/late reward	Exp. 1A	21	1	7	+ 20:17.6	+ 00:20:01.7			0	1	1	2
Exp. 1A - late shock/late reward vs. early shock/late reward	Exp. 1A	22	2	7	+ 19:26.7	+ 00:19:10.3			1	1	2	2
Exp. 1A - late shock/late reward vs. early shock/late reward	Exp. 1A	23	3	7	+ 20:05.8	+ 00:19:50.0			0	1	1	2
Exp. 1A - late shock/late reward vs. early shock/late reward	Exp. 1A	24	4	7	+ 28:48.7	+ 00:28:28.6			1	2	2	3
Exp. 1A - late shock/late reward vs. early shock/late reward	Exp. 1A	25	5	7	+ 29:00.8	+ 00:28:40.1			1	1	2	3
Exp. 1A - early shock/late reward vs. late shock/late reward	Exp. 1A	26	6	7	+ 19:41.0	+ 00:19:21.6			1	1	1	2
Exp. 1A - early shock/late reward vs. late shock/late reward	Exp. 1A	27	7	7	+ 36:15.2	+ 00:35:56.2			1	1	2	2
Exp. 1A - early shock/late reward vs. late shock/late reward	Exp. 1A	28	8	7	+ 19:52.0	+ 00:19:33.0			1	1	2	2
Exp. 1A - early shock/late reward vs. late shock/late reward	Exp. 1A	29	9	7	+ 18:45.9	+ 00:18:20.8			1	1	2	2
Exp. 1A - early shock/late reward vs. late shock/late reward	Exp. 1A	30	10	7	+ 24:15.7	+ 00:23:59.9			0	1	2	3
Exp. 1A - early shock/late reward vs. late shock/late reward	Exp. 1A	31	11	7	+ 20:38.8	+ 00:20:21.3			1	1	1	2
Exp. 1A - early shock/late reward vs. late shock/late reward	Exp. 1A	32	12	7	+ 19:11.7	+ 00:18:54.7			1	1	2	2
Trial 5-8 per session
Trial Control Settings	Condition	Animal ID#	Animal	Session	Trial Time	Recording Time	Remark	Cumulative Sum	1	2	3	4
Exp. 1A - late shock/late reward vs. early shock/late reward	Exp. 1A	21	1	8	+ 23:58.0	+ 00:23:42.7			1	1	1	2
Exp. 1A - early shock/late reward vs. late shock/late reward	Exp. 1A	22	2	8	+ 19:03.4	+ 00:18:48.1			0	1	1	2
Exp. 1A - early shock/late reward vs. late shock/late reward	Exp. 1A	23	3	8	+ 18:59.2	+ 00:18:42.6			1	1	2	3
Exp. 1A - late shock/late reward vs. early shock/late reward	Exp. 1A	24	4	8	+ 19:30.4	+ 00:19:11.4			1	2	2	3
Exp. 1A - late shock/late reward vs. early shock/late reward	Exp. 1A	25	5	8	+ 20:09.2	+ 00:19:50.9			0	1	1	2
Exp. 1A - late shock/late reward vs. early shock/late reward	Exp. 1A	26	6	8	+ 19:05.6	+ 00:18:47.7			1	2	3	4
Exp. 1A - late shock/late reward vs. early shock/late reward	Exp. 1A	27	7	8	+ 17:50.1	+ 00:17:30.0			1	1	2	3
Exp. 1A - late shock/late reward vs. early shock/late reward	Exp. 1A	28	8	8	+ 20:05.1	+ 00:19:45.9			0	1	1	1
Exp. 1A - late shock/late reward vs. early shock/late reward	Exp. 1A	29	9	8	+ 21:51.1	+ 00:21:31.2			0	0	1	1
Exp. 1A - late shock/late reward vs. early shock/late reward	Exp. 1A	30	10	8	+ 18:30.4	+ 00:18:13.3			0	1	1	2
Exp. 1A - late shock/late reward vs. early shock/late reward	Exp. 1A	31	11	8	+ 19:59.3	+ 00:19:43.7			0	1	2	2
Exp. 1A - late shock/late reward vs. early shock/late reward	Exp. 1A	32	12	8	+ 18:25.4	+ 00:18:10.0			1	1	1	1
Trial 5-8 per session
Trial Control Settings	Condition	Animal ID#	Animal	Session	Trial Time	Recording Time	Remark	Cumulative Sum	1	2	3	4
Exp. 1A - late shock/late reward vs. early shock/late reward	Exp. 1A	21	1	9	+ 24:27.6	+ 00:24:11.3			0	1	2	3
Exp. 1A - late shock/late reward vs. early shock/late reward	Exp. 1A	22	2	9	+ 18:57.2	+ 00:18:40.4			0	1	1	1
Exp. 1A - late shock/late reward vs. early shock/late reward	Exp. 1A	23	3	9	+ 19:56.1	+ 00:19:41.1			0	1	1	1
Exp. 1A - early shock/late reward vs. late shock/late reward	Exp. 1A	24	4	9	+ 20:06.9	+ 00:19:46.3			0	1	1	2
Exp. 1A - early shock/late reward vs. late shock/late reward	Exp. 1A	25	5	9	+ 24:03.8	+ 00:23:45.0			0	0	0	0
Exp. 1A - early shock/late reward vs. late shock/late reward	Exp. 1A	26	6	9	+ 18:27.0	+ 00:18:07.2			1	2	3	3
Exp. 1A - late shock/late reward vs. early shock/late reward	Exp. 1A	27	7	9	+ 30:54.0	+ 00:30:34.6			1	1	2	2
Exp. 1A - late shock/late reward vs. early shock/late reward	Exp. 1A	28	8	9	+ 18:28.2	+ 00:18:10.2			1	2	3	3
Exp. 1A - early shock/late reward vs. late shock/late reward	Exp. 1A	29	9	9	+ 18:14.5	+ 00:17:53.9			1	1	2	2
Exp. 1A - early shock/late reward vs. late shock/late reward	Exp. 1A	30	10	9	+ 21:24.4	+ 00:21:08.2			1	2	2	2
Exp. 1A - early shock/late reward vs. late shock/late reward	Exp. 1A	31	11	9	+ 19:59.8	+ 00:19:44.5			1	1	1	2
Exp. 1A - late shock/late reward vs. early shock/late reward	Exp. 1A	32	12	9	+ 19:13.6	+ 00:18:57.8			0	1	2	2
Trial 5-8 per session
Trial Control Settings	Condition	Animal ID#	Animal	Session	Trial Time	Recording Time	Remark	Cumulative Sum	1	2	3	4
Exp. 1A - early shock/late reward vs. late shock/late reward	Exp. 1A	21	1	10	+ 29:19.8	+ 00:29:02.3			1	2	2	3
Exp. 1A - late shock/late reward vs. early shock/late reward	Exp. 1A	22	2	10	+ 27:34.9	+ 00:27:16.6			1	2	2	2
Exp. 1A - early shock/late reward vs. late shock/late reward	Exp. 1A	23	3	10	+ 18:14.0	+ 00:17:57.3			1	1	2	3
Exp. 1A - early shock/late reward vs. late shock/late reward	Exp. 1A	24	4	10	+ 26:33.0	+ 00:26:15.1			1	1	1	1
Exp. 1A - early shock/late reward vs. late shock/late reward	Exp. 1A	25	5	10	+ 18:55.2	+ 00:18:33.7			0	0	1	1
Exp. 1A - late shock/late reward vs. early shock/late reward	Exp. 1A	26	6	10	+ 19:01.5	+ 00:18:41.4			1	2	3	4
Exp. 1A - early shock/late reward vs. late shock/late reward	Exp. 1A	27	7	10	+ 18:28.2	+ 00:18:06.8			0	0	1	1
Exp. 1A - early shock/late reward vs. late shock/late reward	Exp. 1A	28	8	10	+ 19:19.7	+ 00:18:59.7			0	0	1	1
Exp. 1A - late shock/late reward vs. early shock/late reward	Exp. 1A	29	9	10	+ 18:07.2	+ 00:17:48.2			1	1	2	3
Exp. 1A - late shock/late reward vs. early shock/late reward	Exp. 1A	30	10	10	+ 19:39.7	+ 00:19:22.4			0	1	1	2
Exp. 1A - early shock/late reward vs. late shock/late reward	Exp. 1A	31	11	10	+ 18:29.0	+ 00:18:12.6			0	1	1	2
Exp. 1A - early shock/late reward vs. late shock/late reward	Exp. 1A	32	12	10	+ 19:52.1	+ 00:19:33.8			1	2	3	3
Trial 9-12 per session
Trial Control Settings	Condition	Animal ID#	Animal	Session	Trial Time	Recording Time	Remark	Cumulative Sum	1	2	3	4
Exp. 1A - late shock/late reward vs. early shock/late reward	Exp. 1A	21	1	1	+ 22:13.5	+ 00:21:53.2			0	0	0	1
Exp. 1A - early shock/late reward vs. late shock/late reward	Exp. 1A	22	2	1	+ 23:11.1	+ 00:22:52.2			1	1	1	2
Exp. 1A - early shock/late reward vs. late shock/late reward	Exp. 1A	23	3	1	+ 22:49.4	+ 00:22:21.0			0	0	1	2
Exp. 1A - late shock/late reward vs. early shock/late reward	Exp. 1A	24	4	1	+ 20:24.4	+ 00:20:04.3			0	1	1	2
Exp. 1A - late shock/late reward vs. early shock/late reward	Exp. 1A	25	5	1	+ 21:24.3	+ 00:21:00.4			1	2	3	4
Exp. 1A - late shock/late reward vs. early shock/late reward	Exp. 1A	26	6	1	+ 31:41.1	+ 00:31:23.6			1	1	1	2
Exp. 1A - late shock/late reward vs. early shock/late reward	Exp. 1A	27	7	1	+ 20:49.6	+ 00:20:32.8			1	1	2	2
Exp. 1A - late shock/late reward vs. early shock/late reward	Exp. 1A	28	8	1	+ 21:12.0	+ 00:20:48.6			1	2	2	3
Exp. 1A - late shock/late reward vs. early shock/late reward	Exp. 1A	29	9	1	+ 21:10.5	+ 00:20:47.9			1	2	2	2
Exp. 1A - late shock/late reward vs. early shock/late reward	Exp. 1A	30	10	1	+ 26:01.2	+ 00:25:34.6			0	0	1	2
Exp. 1A - early shock/late reward vs. late shock/late reward	Exp. 1A	31	11	1	+ 22:16.2	+ 00:21:54.4			1	1	2	3
Exp. 1A - early shock/late reward vs. late shock/late reward	Exp. 1A	32	12	1	+ 24:15.7	+ 00:23:53.0			0	1	2	3
Trial 9-12 per session
Trial Control Settings	Condition	Animal ID#	Animal	Session	Trial Time	Recording Time	Remark	Cumulative Sum	1	2	3	4
Exp. 1A - early shock/late reward vs. late shock/late reward	Exp. 1A	21	1	2	+ 22:32.3	+ 00:22:13.3			1	2	2	3
Exp. 1A - early shock/late reward vs. late shock/late reward	Exp. 1A	22	2	2	+ 22:16.6	+ 00:21:53.0			1	1	2	2
Exp. 1A - early shock/late reward vs. late shock/late reward	Exp. 1A	23	3	2	+ 21:19.2	+ 00:20:59.7			0	1	2	2
Exp. 1A - early shock/late reward vs. late shock/late reward	Exp. 1A	24	4	2	+ 19:05.0	+ 00:18:42.6			1	1	2	2
Exp. 1A - late shock/late reward vs. early shock/late reward	Exp. 1A	25	5	2	+ 19:59.9	+ 00:19:33.2			0	0	1	2
Exp. 1A - early shock/late reward vs. late shock/late reward	Exp. 1A	26	6	2	+ 27:42.2	+ 00:27:20.8			1	2	3	4
Exp. 1A - early shock/late reward vs. late shock/late reward	Exp. 1A	27	7	2	+ 21:19.7	+ 00:20:53.4			0	1	2	2
Exp. 1A - early shock/late reward vs. late shock/late reward	Exp. 1A	28	8	2	+ 20:57.6	+ 00:20:31.0			0	1	2	2
Exp. 1A - late shock/late reward vs. early shock/late reward	Exp. 1A	29	9	2	+ 28:13.6	+ 00:27:49.9			1	1	2	3
Exp. 1A - early shock/late reward vs. late shock/late reward	Exp. 1A	30	10	2	+ 21:53.6	+ 00:21:40.1			1	1	2	2
Exp. 1A - late shock/late reward vs. early shock/late reward	Exp. 1A	31	11	2	+ 32:46.4	+ 00:32:19.8			0	1	2	2
Exp. 1A - late shock/late reward vs. early shock/late reward	Exp. 1A	32	12	2	+ 20:39.3	+ 00:20:21.1			0	1	1	2
Trial 9-12 per session
Trial Control Settings	Condition	Animal ID#	Animal	Session	Trial Time	Recording Time	Remark	Cumulative Sum	1	2	3	4
Exp. 1A - late shock/late reward vs. early shock/late reward	Exp. 1A	21	1	3	+ 26:44.1	+ 00:26:25.2			1	1	1	2
Exp. 1A - late shock/late reward vs. early shock/late reward	Exp. 1A	22	2	3	+ 24:12.8	+ 00:23:53.0			0	1	2	3
Exp. 1A - late shock/late reward vs. early shock/late reward	Exp. 1A	23	3	3	+ 25:16.7	+ 00:24:46.9			1	2	3	3
Exp. 1A - late shock/late reward vs. early shock/late reward	Exp. 1A	24	4	3	+ 21:36.4	+ 00:21:16.2			1	1	2	2
Exp. 1A - early shock/late reward vs. late shock/late reward	Exp. 1A	25	5	3	+ 21:17.5	+ 00:20:52.5			1	1	2	2
Exp. 1A - late shock/late reward vs. early shock/late reward	Exp. 1A	26	6	3	+ 20:50.8	+ 00:20:35.3			1	2	3	4
Exp. 1A - late shock/late reward vs. early shock/late reward	Exp. 1A	27	7	3	+ 20:18.7	+ 00:19:59.0			1	2	2	3
Exp. 1A - late shock/late reward vs. early shock/late reward	Exp. 1A	28	8	3	+ 25:13.6	+ 00:24:49.6			1	1	2	2
Exp. 1A - early shock/late reward vs. late shock/late reward	Exp. 1A	29	9	3	+ 29:08.7	+ 00:28:37.7			0	1	2	2
Exp. 1A - early shock/late reward vs. late shock/late reward	Exp. 1A	30	10	3	+ 26:38.8	+ 00:26:14.4			1	2	2	2
Exp. 1A - late shock/late reward vs. early shock/late reward	Exp. 1A	31	11	3	+ 31:54.8	+ 00:31:21.4			1	1	1	2
Exp. 1A - late shock/late reward vs. early shock/late reward	Exp. 1A	32	12	3	+ 22:31.9	+ 00:22:12.2			1	2	2	3
Trial 9-12 per session
Trial Control Settings	Condition	Animal ID#	Animal	Session	Trial Time	Recording Time	Remark	Cumulative Sum	1	2	3	4
Exp. 1A - early shock/late reward vs. late shock/late reward	Exp. 1A	21	1	4	+ 21:57.3	+ 00:21:36.3			1	1	2	3
Exp. 1A - late shock/late reward vs. early shock/late reward	Exp. 1A	22	2	4	+ 26:24.9	+ 00:26:08.7			0	1	1	1
Exp. 1A - late shock/late reward vs. early shock/late reward	Exp. 1A	23	3	4	+ 20:30.8	+ 00:20:14.3			0	1	1	2
Exp. 1A - early shock/late reward vs. late shock/late reward	Exp. 1A	24	4	4	+ 19:36.4	+ 00:19:14.8			0	1	1	2
Exp. 1A - early shock/late reward vs. late shock/late reward	Exp. 1A	25	5	4	+ 18:54.2	+ 00:18:33.4			0	0	0	0
Exp. 1A - early shock/late reward vs. late shock/late reward	Exp. 1A	26	6	4	+ 21:49.0	+ 00:21:29.4			1	2	3	4
Exp. 1A - early shock/late reward vs. late shock/late reward	Exp. 1A	27	7	4	+ 18:23.5	+ 00:18:05.1			0	0	0	1
Exp. 1A - early shock/late reward vs. late shock/late reward	Exp. 1A	28	8	4	+ 19:33.7	+ 00:19:13.6			1	1	1	2
Exp. 1A - early shock/late reward vs. late shock/late reward	Exp. 1A	29	9	4	+ 18:08.4	+ 00:17:44.7			0	1	1	1
Exp. 1A - late shock/late reward vs. early shock/late reward	Exp. 1A	30	10	4	+ 40:00.0	+ 00:39:41.9			1	1	2	2
Exp. 1A - early shock/late reward vs. late shock/late reward	Exp. 1A	31	11	4	+ 25:25.0	+ 00:25:05.2			1	1	2	2
Exp. 1A - early shock/late reward vs. late shock/late reward	Exp. 1A	32	12	4	+ 20:05.1	+ 00:19:43.9			1	1	2	3
Trial 9-12 per session
Trial Control Settings	Condition	Animal ID#	Animal	Session	Trial Time	Recording Time	Remark	Cumulative Sum	1	2	3	4
Exp. 1A - late shock/late reward vs. early shock/late reward	Exp. 1A	21	1	5	+ 21:10.5	+ 00:20:53.1			1	2	2	3
Exp. 1A - early shock/late reward vs. late shock/late reward	Exp. 1A	22	2	5	+ 21:54.0	+ 00:21:38.8			1	2	2	3
Exp. 1A - early shock/late reward vs. late shock/late reward	Exp. 1A	23	3	5	+ 18:42.8	+ 00:18:21.6			1	2	2	3
Exp. 1A - late shock/late reward vs. early shock/late reward	Exp. 1A	24	4	5	+ 18:48.0	+ 00:18:28.2			0	1	1	2
Exp. 1A - late shock/late reward vs. early shock/late reward	Exp. 1A	25	5	5	+ 19:38.1	+ 00:19:19.9			0	1	2	3
Exp. 1A - early shock/late reward vs. late shock/late reward	Exp. 1A	26	6	5	+ 29:10.4	+ 00:28:51.7			0	1	2	2
Exp. 1A - early shock/late reward vs. late shock/late reward	Exp. 1A	27	7	5	+ 17:37.1	+ 00:17:17.0			1	1	2	2
Exp. 1A - early shock/late reward vs. late shock/late reward	Exp. 1A	28	8	5	+ 20:30.9	+ 00:20:10.6			1	1	2	2
Exp. 1A - late shock/late reward vs. early shock/late reward	Exp. 1A	29	9	5	+ 18:23.3	+ 00:18:03.5			0	0	1	2
Exp. 1A - late shock/late reward vs. early shock/late reward	Exp. 1A	30	10	5	+ 20:33.0	+ 00:20:14.2			0	1	1	1
Exp. 1A - late shock/late reward vs. early shock/late reward	Exp. 1A	31	11	5	+ 19:54.7	+ 00:19:37.3			1	2	3	3
Exp. 1A - early shock/late reward vs. late shock/late reward	Exp. 1A	32	12	5	+ 19:48.3	+ 00:19:30.9			1	2	2	3
Trial 9-12 per session
Trial Control Settings	Condition	Animal ID#	Animal	Session	Trial Time	Recording Time	Remark	Cumulative Sum	1	2	3	4
Exp. 1A - early shock/late reward vs. late shock/late reward	Exp. 1A	21	1	6	+ 27:40.8	+ 00:27:23.4			1	1	1	2
Exp. 1A - early shock/late reward vs. late shock/late reward	Exp. 1A	22	2	6	+ 26:50.6	+ 00:26:33.5			1	1	2	3
Exp. 1A - late shock/late reward vs. early shock/late reward	Exp. 1A	23	3	6	+ 18:32.3	+ 00:18:16.0			0	1	1	2
Exp. 1A - early shock/late reward vs. late shock/late reward	Exp. 1A	24	4	6	+ 35:31.6	+ 00:35:16.1			1	1	1	2
Exp. 1A - early shock/late reward vs. late shock/late reward	Exp. 1A	25	5	6	+ 18:10.0	+ 00:17:51.3			1	1	2	2
Exp. 1A - late shock/late reward vs. early shock/late reward	Exp. 1A	26	6	6	+ 19:18.2	+ 00:19:02.3			0	1	1	1
Exp. 1A - late shock/late reward vs. early shock/late reward	Exp. 1A	27	7	6	+ 18:27.8	+ 00:18:08.5			1	1	2	3
Exp. 1A - late shock/late reward vs. early shock/late reward	Exp. 1A	28	8	6	+ 21:10.8	+ 00:20:49.5			1	1	2	2
Exp. 1A - early shock/late reward vs. late shock/late reward	Exp. 1A	29	9	6	+ 18:24.2	+ 00:18:04.3			1	2	3	3
Exp. 1A - early shock/late reward vs. late shock/late reward	Exp. 1A	30	10	6	+ 24:54.9	+ 00:24:38.1			1	2	3	4
Exp. 1A - late shock/late reward vs. early shock/late reward	Exp. 1A	31	11	6	+ 20:07.0	+ 00:19:49.9			0	1	1	1
Exp. 1A - late shock/late reward vs. early shock/late reward	Exp. 1A	32	12	6	+ 17:56.9	+ 00:17:40.6			1	1	1	1
Trial 9-12 per session
Trial Control Settings	Condition	Animal ID#	Animal	Session	Trial Time	Recording Time	Remark	Cumulative Sum	1	2	3	4
Exp. 1A - early shock/late reward vs. late shock/late reward	Exp. 1A	21	1	7	+ 20:17.6	+ 00:20:01.7			1	2	3	4
Exp. 1A - late shock/late reward vs. early shock/late reward	Exp. 1A	22	2	7	+ 19:26.7	+ 00:19:10.3			1	1	1	2
Exp. 1A - late shock/late reward vs. early shock/late reward	Exp. 1A	23	3	7	+ 20:05.8	+ 00:19:50.0			0	1	1	2
Exp. 1A - late shock/late reward vs. early shock/late reward	Exp. 1A	24	4	7	+ 28:48.7	+ 00:28:28.6			1	1	1	2
Exp. 1A - late shock/late reward vs. early shock/late reward	Exp. 1A	25	5	7	+ 29:00.8	+ 00:28:40.1			0	1	2	2
Exp. 1A - early shock/late reward vs. late shock/late reward	Exp. 1A	26	6	7	+ 19:41.0	+ 00:19:21.6			1	2	3	4
Exp. 1A - early shock/late reward vs. late shock/late reward	Exp. 1A	27	7	7	+ 36:15.2	+ 00:35:56.2			1	1	2	3
Exp. 1A - early shock/late reward vs. late shock/late reward	Exp. 1A	28	8	7	+ 19:52.0	+ 00:19:33.0			1	1	2	2
Exp. 1A - early shock/late reward vs. late shock/late reward	Exp. 1A	29	9	7	+ 18:45.9	+ 00:18:20.8			1	2	3	3
Exp. 1A - early shock/late reward vs. late shock/late reward	Exp. 1A	30	10	7	+ 24:15.7	+ 00:23:59.9			1	1	1	2
Exp. 1A - early shock/late reward vs. late shock/late reward	Exp. 1A	31	11	7	+ 20:38.8	+ 00:20:21.3			0	1	1	1
Exp. 1A - early shock/late reward vs. late shock/late reward	Exp. 1A	32	12	7	+ 19:11.7	+ 00:18:54.7			1	1	2	3
Trial 9-12 per session
Trial Control Settings	Condition	Animal ID#	Animal	Session	Trial Time	Recording Time	Remark	Cumulative Sum	1	2	3	4
Exp. 1A - late shock/late reward vs. early shock/late reward	Exp. 1A	21	1	8	+ 23:58.0	+ 00:23:42.7			1	1	2	3
Exp. 1A - early shock/late reward vs. late shock/late reward	Exp. 1A	22	2	8	+ 19:03.4	+ 00:18:48.1			1	1	2	2
Exp. 1A - early shock/late reward vs. late shock/late reward	Exp. 1A	23	3	8	+ 18:59.2	+ 00:18:42.6			0	1	2	3
Exp. 1A - late shock/late reward vs. early shock/late reward	Exp. 1A	24	4	8	+ 19:30.4	+ 00:19:11.4			0	1	2	2
Exp. 1A - late shock/late reward vs. early shock/late reward	Exp. 1A	25	5	8	+ 20:09.2	+ 00:19:50.9			1	2	3	3
Exp. 1A - late shock/late reward vs. early shock/late reward	Exp. 1A	26	6	8	+ 19:05.6	+ 00:18:47.7			1	2	3	3
Exp. 1A - late shock/late reward vs. early shock/late reward	Exp. 1A	27	7	8	+ 17:50.1	+ 00:17:30.0			0	1	1	1
Exp. 1A - late shock/late reward vs. early shock/late reward	Exp. 1A	28	8	8	+ 20:05.1	+ 00:19:45.9			1	1	2	3
Exp. 1A - late shock/late reward vs. early shock/late reward	Exp. 1A	29	9	8	+ 21:51.1	+ 00:21:31.2			0	1	1	2
Exp. 1A - late shock/late reward vs. early shock/late reward	Exp. 1A	30	10	8	+ 18:30.4	+ 00:18:13.3			0	0	0	1
Exp. 1A - late shock/late reward vs. early shock/late reward	Exp. 1A	31	11	8	+ 19:59.3	+ 00:19:43.7			1	2	2	3
Exp. 1A - late shock/late reward vs. early shock/late reward	Exp. 1A	32	12	8	+ 18:25.4	+ 00:18:10.0			0	1	1	1
Trial 9-12 per session
Trial Control Settings	Condition	Animal ID#	Animal	Session	Trial Time	Recording Time	Remark	Cumulative Sum	1	2	3	4
Exp. 1A - late shock/late reward vs. early shock/late reward	Exp. 1A	21	1	9	+ 24:27.6	+ 00:24:11.3			0	1	1	2
Exp. 1A - late shock/late reward vs. early shock/late reward	Exp. 1A	22	2	9	+ 18:57.2	+ 00:18:40.4			0	1	1	2
Exp. 1A - late shock/late reward vs. early shock/late reward	Exp. 1A	23	3	9	+ 19:56.1	+ 00:19:41.1			1	2	2	3
Exp. 1A - early shock/late reward vs. late shock/late reward	Exp. 1A	24	4	9	+ 20:06.9	+ 00:19:46.3			0	1	1	2
Exp. 1A - early shock/late reward vs. late shock/late reward	Exp. 1A	25	5	9	+ 24:03.8	+ 00:23:45.0			0	0	0	0
Exp. 1A - early shock/late reward vs. late shock/late reward	Exp. 1A	26	6	9	+ 18:27.0	+ 00:18:07.2			1	1	2	2
Exp. 1A - late shock/late reward vs. early shock/late reward	Exp. 1A	27	7	9	+ 30:54.0	+ 00:30:34.6			1	1	2	3
Exp. 1A - late shock/late reward vs. early shock/late reward	Exp. 1A	28	8	9	+ 18:28.2	+ 00:18:10.2			1	1	2	3
Exp. 1A - early shock/late reward vs. late shock/late reward	Exp. 1A	29	9	9	+ 18:14.5	+ 00:17:53.9			0	0	1	1
Exp. 1A - early shock/late reward vs. late shock/late reward	Exp. 1A	30	10	9	+ 21:24.4	+ 00:21:08.2			1	2	3	4
Exp. 1A - early shock/late reward vs. late shock/late reward	Exp. 1A	31	11	9	+ 19:59.8	+ 00:19:44.5			1	1	1	2
Exp. 1A - late shock/late reward vs. early shock/late reward	Exp. 1A	32	12	9	+ 19:13.6	+ 00:18:57.8			1	2	3	4
Trial 9-12 per session
Trial Control Settings	Condition	Animal ID#	Animal	Session	Trial Time	Recording Time	Remark	Cumulative Sum	1	2	3	4
Exp. 1A - early shock/late reward vs. late shock/late reward	Exp. 1A	21	1	10	+ 29:19.8	+ 00:29:02.3			1	1	2	2
Exp. 1A - late shock/late reward vs. early shock/late reward	Exp. 1A	22	2	10	+ 27:34.9	+ 00:27:16.6			0	0	1	1
Exp. 1A - early shock/late reward vs. late shock/late reward	Exp. 1A	23	3	10	+ 18:14.0	+ 00:17:57.3			0	1	1	2
Exp. 1A - early shock/late reward vs. late shock/late reward	Exp. 1A	24	4	10	+ 26:33.0	+ 00:26:15.1			0	1	1	2
Exp. 1A - early shock/late reward vs. late shock/late reward	Exp. 1A	25	5	10	+ 18:55.2	+ 00:18:33.7			0	0	0	0
Exp. 1A - late shock/late reward vs. early shock/late reward	Exp. 1A	26	6	10	+ 19:01.5	+ 00:18:41.4			1	1	2	3
Exp. 1A - early shock/late reward vs. late shock/late reward	Exp. 1A	27	7	10	+ 18:28.2	+ 00:18:06.8			0	1	2	2
Exp. 1A - early shock/late reward vs. late shock/late reward	Exp. 1A	28	8	10	+ 19:19.7	+ 00:18:59.7			1	2	2	3
Exp. 1A - late shock/late reward vs. early shock/late reward	Exp. 1A	29	9	10	+ 18:07.2	+ 00:17:48.2			0	1	1	2
Exp. 1A - late shock/late reward vs. early shock/late reward	Exp. 1A	30	10	10	+ 19:39.7	+ 00:19:22.4			0	1	2	2
Exp. 1A - early shock/late reward vs. late shock/late reward	Exp. 1A	31	11	10	+ 18:29.0	+ 00:18:12.6			1	1	2	2
Exp. 1A - early shock/late reward vs. late shock/late reward	Exp. 1A	32	12	10	+ 19:52.1	+ 00:19:33.8			1	1	2	2
Trial 13-16 per session
Trial Control Settings	Condition	Animal ID#	Animal	Session	Trial Time	Recording Time	Remark	Cumulative Sum	1	2	3	4
Exp. 1A - late shock/late reward vs. early shock/late reward	Exp. 1A	21	1	1	+ 22:13.5	+ 00:21:53.2			1	1	2	2
Exp. 1A - early shock/late reward vs. late shock/late reward	Exp. 1A	22	2	1	+ 23:11.1	+ 00:22:52.2			0	1	1	2
Exp. 1A - early shock/late reward vs. late shock/late reward	Exp. 1A	23	3	1	+ 22:49.4	+ 00:22:21.0			0	0	1	1
Exp. 1A - late shock/late reward vs. early shock/late reward	Exp. 1A	24	4	1	+ 20:24.4	+ 00:20:04.3			0	1	1	2
Exp. 1A - late shock/late reward vs. early shock/late reward	Exp. 1A	25	5	1	+ 21:24.3	+ 00:21:00.4			1	2	2	3
Exp. 1A - late shock/late reward vs. early shock/late reward	Exp. 1A	26	6	1	+ 31:41.1	+ 00:31:23.6			0	0	1	1
Exp. 1A - late shock/late reward vs. early shock/late reward	Exp. 1A	27	7	1	+ 20:49.6	+ 00:20:32.8			1	2	2	3
Exp. 1A - late shock/late reward vs. early shock/late reward	Exp. 1A	28	8	1	+ 21:12.0	+ 00:20:48.6			1	2	2	3
Exp. 1A - late shock/late reward vs. early shock/late reward	Exp. 1A	29	9	1	+ 21:10.5	+ 00:20:47.9			1	2	2	3
Exp. 1A - late shock/late reward vs. early shock/late reward	Exp. 1A	30	10	1	+ 26:01.2	+ 00:25:34.6			0	0	0	1
Exp. 1A - early shock/late reward vs. late shock/late reward	Exp. 1A	31	11	1	+ 22:16.2	+ 00:21:54.4			1	1	2	3
Exp. 1A - early shock/late reward vs. late shock/late reward	Exp. 1A	32	12	1	+ 24:15.7	+ 00:23:53.0			0	0	1	2
Trial 13-16 per session
Trial Control Settings	Condition	Animal ID#	Animal	Session	Trial Time	Recording Time	Remark	Cumulative Sum	1	2	3	4
Exp. 1A - early shock/late reward vs. late shock/late reward	Exp. 1A	21	1	2	+ 22:32.3	+ 00:22:13.3			0	1	1	2
Exp. 1A - early shock/late reward vs. late shock/late reward	Exp. 1A	22	2	2	+ 22:16.6	+ 00:21:53.0			1	1	1	1
Exp. 1A - early shock/late reward vs. late shock/late reward	Exp. 1A	23	3	2	+ 21:19.2	+ 00:20:59.7			1	1	2	3
Exp. 1A - early shock/late reward vs. late shock/late reward	Exp. 1A	24	4	2	+ 19:05.0	+ 00:18:42.6			1	1	1	2
Exp. 1A - late shock/late reward vs. early shock/late reward	Exp. 1A	25	5	2	+ 19:59.9	+ 00:19:33.2			1	1	1	1
Exp. 1A - early shock/late reward vs. late shock/late reward	Exp. 1A	26	6	2	+ 27:42.2	+ 00:27:20.8			1	1	1	2
Exp. 1A - early shock/late reward vs. late shock/late reward	Exp. 1A	27	7	2	+ 21:19.7	+ 00:20:53.4			0	1	1	1
Exp. 1A - early shock/late reward vs. late shock/late reward	Exp. 1A	28	8	2	+ 20:57.6	+ 00:20:31.0			1	1	2	2
Exp. 1A - late shock/late reward vs. early shock/late reward	Exp. 1A	29	9	2	+ 28:13.6	+ 00:27:49.9			1	2	3	3
Exp. 1A - early shock/late reward vs. late shock/late reward	Exp. 1A	30	10	2	+ 21:53.6	+ 00:21:40.1			1	2	3	4
Exp. 1A - late shock/late reward vs. early shock/late reward	Exp. 1A	31	11	2	+ 32:46.4	+ 00:32:19.8			1	1	2	3
Exp. 1A - late shock/late reward vs. early shock/late reward	Exp. 1A	32	12	2	+ 20:39.3	+ 00:20:21.1			0	0	1	2
Trial 13-16 per session
Trial Control Settings	Condition	Animal ID#	Animal	Session	Trial Time	Recording Time	Remark	Cumulative Sum	1	2	3	4
Exp. 1A - late shock/late reward vs. early shock/late reward	Exp. 1A	21	1	3	+ 26:44.1	+ 00:26:25.2			1	2	3	4
Exp. 1A - late shock/late reward vs. early shock/late reward	Exp. 1A	22	2	3	+ 24:12.8	+ 00:23:53.0			0	1	1	1
Exp. 1A - late shock/late reward vs. early shock/late reward	Exp. 1A	23	3	3	+ 25:16.7	+ 00:24:46.9			1	1	2	2
Exp. 1A - late shock/late reward vs. early shock/late reward	Exp. 1A	24	4	3	+ 21:36.4	+ 00:21:16.2			1	1	1	2
Exp. 1A - early shock/late reward vs. late shock/late reward	Exp. 1A	25	5	3	+ 21:17.5	+ 00:20:52.5			1	2	3	3
Exp. 1A - late shock/late reward vs. early shock/late reward	Exp. 1A	26	6	3	+ 20:50.8	+ 00:20:35.3			0	0	0	0
Exp. 1A - late shock/late reward vs. early shock/late reward	Exp. 1A	27	7	3	+ 20:18.7	+ 00:19:59.0			0	1	2	3
Exp. 1A - late shock/late reward vs. early shock/late reward	Exp. 1A	28	8	3	+ 25:13.6	+ 00:24:49.6			0	1	2	2
Exp. 1A - early shock/late reward vs. late shock/late reward	Exp. 1A	29	9	3	+ 29:08.7	+ 00:28:37.7			0	1	1	2
Exp. 1A - early shock/late reward vs. late shock/late reward	Exp. 1A	30	10	3	+ 26:38.8	+ 00:26:14.4			1	2	2	3
Exp. 1A - late shock/late reward vs. early shock/late reward	Exp. 1A	31	11	3	+ 31:54.8	+ 00:31:21.4			0	1	1	1
Exp. 1A - late shock/late reward vs. early shock/late reward	Exp. 1A	32	12	3	+ 22:31.9	+ 00:22:12.2			0	1	1	2
Trial 13-16 per session
Trial Control Settings	Condition	Animal ID#	Animal	Session	Trial Time	Recording Time	Remark	Cumulative Sum	1	2	3	4
Exp. 1A - early shock/late reward vs. late shock/late reward	Exp. 1A	21	1	4	+ 21:57.3	+ 00:21:36.3			1	1	2	3
Exp. 1A - late shock/late reward vs. early shock/late reward	Exp. 1A	22	2	4	+ 26:24.9	+ 00:26:08.7			0	1	1	2
Exp. 1A - late shock/late reward vs. early shock/late reward	Exp. 1A	23	3	4	+ 20:30.8	+ 00:20:14.3			0	1	1	1
Exp. 1A - early shock/late reward vs. late shock/late reward	Exp. 1A	24	4	4	+ 19:36.4	+ 00:19:14.8			0	1	2	3
Exp. 1A - early shock/late reward vs. late shock/late reward	Exp. 1A	25	5	4	+ 18:54.2	+ 00:18:33.4			1	1	1	1
Exp. 1A - early shock/late reward vs. late shock/late reward	Exp. 1A	26	6	4	+ 21:49.0	+ 00:21:29.4			1	2	3	4
Exp. 1A - early shock/late reward vs. late shock/late reward	Exp. 1A	27	7	4	+ 18:23.5	+ 00:18:05.1			1	1	1	2
Exp. 1A - early shock/late reward vs. late shock/late reward	Exp. 1A	28	8	4	+ 19:33.7	+ 00:19:13.6			0	0	0	0
Exp. 1A - early shock/late reward vs. late shock/late reward	Exp. 1A	29	9	4	+ 18:08.4	+ 00:17:44.7			1	1	1	1
Exp. 1A - late shock/late reward vs. early shock/late reward	Exp. 1A	30	10	4	+ 40:00.0	+ 00:39:41.9			0	1	1	1
Exp. 1A - early shock/late reward vs. late shock/late reward	Exp. 1A	31	11	4	+ 25:25.0	+ 00:25:05.2			1	1	2	2
Exp. 1A - early shock/late reward vs. late shock/late reward	Exp. 1A	32	12	4	+ 20:05.1	+ 00:19:43.9			1	1	2	2
Trial 13-16 per session
Trial Control Settings	Condition	Animal ID#	Animal	Session	Trial Time	Recording Time	Remark	Cumulative Sum	1	2	3	4
Exp. 1A - late shock/late reward vs. early shock/late reward	Exp. 1A	21	1	5	+ 21:10.5	+ 00:20:53.1			1	1	1	2
Exp. 1A - early shock/late reward vs. late shock/late reward	Exp. 1A	22	2	5	+ 21:54.0	+ 00:21:38.8			1	2	2	3
Exp. 1A - early shock/late reward vs. late shock/late reward	Exp. 1A	23	3	5	+ 18:42.8	+ 00:18:21.6			1	1	2	2
Exp. 1A - late shock/late reward vs. early shock/late reward	Exp. 1A	24	4	5	+ 18:48.0	+ 00:18:28.2			1	1	2	2
Exp. 1A - late shock/late reward vs. early shock/late reward	Exp. 1A	25	5	5	+ 19:38.1	+ 00:19:19.9			1	1	1	2
Exp. 1A - early shock/late reward vs. late shock/late reward	Exp. 1A	26	6	5	+ 29:10.4	+ 00:28:51.7			1	2	3	3
Exp. 1A - early shock/late reward vs. late shock/late reward	Exp. 1A	27	7	5	+ 17:37.1	+ 00:17:17.0			1	1	2	2
Exp. 1A - early shock/late reward vs. late shock/late reward	Exp. 1A	28	8	5	+ 20:30.9	+ 00:20:10.6			0	1	1	2
Exp. 1A - late shock/late reward vs. early shock/late reward	Exp. 1A	29	9	5	+ 18:23.3	+ 00:18:03.5			0	1	1	1
Exp. 1A - late shock/late reward vs. early shock/late reward	Exp. 1A	30	10	5	+ 20:33.0	+ 00:20:14.2			1	1	1	2
Exp. 1A - late shock/late reward vs. early shock/late reward	Exp. 1A	31	11	5	+ 19:54.7	+ 00:19:37.3			1	1	2	2
Exp. 1A - early shock/late reward vs. late shock/late reward	Exp. 1A	32	12	5	+ 19:48.3	+ 00:19:30.9			0	1	2	3
Trial 13-16 per session
Trial Control Settings	Condition	Animal ID#	Animal	Session	Trial Time	Recording Time	Remark	Cumulative Sum	1	2	3	4
Exp. 1A - early shock/late reward vs. late shock/late reward	Exp. 1A	21	1	6	+ 27:40.8	+ 00:27:23.4			1	1	2	2
Exp. 1A - early shock/late reward vs. late shock/late reward	Exp. 1A	22	2	6	+ 26:50.6	+ 00:26:33.5			1	2	3	3
Exp. 1A - late shock/late reward vs. early shock/late reward	Exp. 1A	23	3	6	+ 18:32.3	+ 00:18:16.0			0	0	1	1
Exp. 1A - early shock/late reward vs. late shock/late reward	Exp. 1A	24	4	6	+ 35:31.6	+ 00:35:16.1			0	1	1	1
Exp. 1A - early shock/late reward vs. late shock/late reward	Exp. 1A	25	5	6	+ 18:10.0	+ 00:17:51.3			1	1	2	2
Exp. 1A - late shock/late reward vs. early shock/late reward	Exp. 1A	26	6	6	+ 19:18.2	+ 00:19:02.3			0	1	2	2
Exp. 1A - late shock/late reward vs. early shock/late reward	Exp. 1A	27	7	6	+ 18:27.8	+ 00:18:08.5			0	1	2	3
Exp. 1A - late shock/late reward vs. early shock/late reward	Exp. 1A	28	8	6	+ 21:10.8	+ 00:20:49.5			1	2	3	3
Exp. 1A - early shock/late reward vs. late shock/late reward	Exp. 1A	29	9	6	+ 18:24.2	+ 00:18:04.3			1	1	2	2
Exp. 1A - early shock/late reward vs. late shock/late reward	Exp. 1A	30	10	6	+ 24:54.9	+ 00:24:38.1			0	1	2	2
Exp. 1A - late shock/late reward vs. early shock/late reward	Exp. 1A	31	11	6	+ 20:07.0	+ 00:19:49.9			1	1	2	3
Exp. 1A - late shock/late reward vs. early shock/late reward	Exp. 1A	32	12	6	+ 17:56.9	+ 00:17:40.6			1	2	2	3
Trial 13-16 per session
Trial Control Settings	Condition	Animal ID#	Animal	Session	Trial Time	Recording Time	Remark	Cumulative Sum	1	2	3	4
Exp. 1A - early shock/late reward vs. late shock/late reward	Exp. 1A	21	1	7	+ 20:17.6	+ 00:20:01.7			0	0	1	2
Exp. 1A - late shock/late reward vs. early shock/late reward	Exp. 1A	22	2	7	+ 19:26.7	+ 00:19:10.3			0	1	1	2
Exp. 1A - late shock/late reward vs. early shock/late reward	Exp. 1A	23	3	7	+ 20:05.8	+ 00:19:50.0			1	2	3	3
Exp. 1A - late shock/late reward vs. early shock/late reward	Exp. 1A	24	4	7	+ 28:48.7	+ 00:28:28.6			0	0	1	1
Exp. 1A - late shock/late reward vs. early shock/late reward	Exp. 1A	25	5	7	+ 29:00.8	+ 00:28:40.1			0	1	2	2
Exp. 1A - early shock/late reward vs. late shock/late reward	Exp. 1A	26	6	7	+ 19:41.0	+ 00:19:21.6			1	2	3	4
Exp. 1A - early shock/late reward vs. late shock/late reward	Exp. 1A	27	7	7	+ 36:15.2	+ 00:35:56.2			0	1	1	1
Exp. 1A - early shock/late reward vs. late shock/late reward	Exp. 1A	28	8	7	+ 19:52.0	+ 00:19:33.0			1	2	2	2
Exp. 1A - early shock/late reward vs. late shock/late reward	Exp. 1A	29	9	7	+ 18:45.9	+ 00:18:20.8			1	2	2	2
Exp. 1A - early shock/late reward vs. late shock/late reward	Exp. 1A	30	10	7	+ 24:15.7	+ 00:23:59.9			1	2	3	4
Exp. 1A - early shock/late reward vs. late shock/late reward	Exp. 1A	31	11	7	+ 20:38.8	+ 00:20:21.3			1	1	2	2
Exp. 1A - early shock/late reward vs. late shock/late reward	Exp. 1A	32	12	7	+ 19:11.7	+ 00:18:54.7			0	1	1	2
Trial 13-16 per session
Trial Control Settings	Condition	Animal ID#	Animal	Session	Trial Time	Recording Time	Remark	Cumulative Sum	1	2	3	4
Exp. 1A - late shock/late reward vs. early shock/late reward	Exp. 1A	21	1	8	+ 23:58.0	+ 00:23:42.7			1	1	1	1
Exp. 1A - early shock/late reward vs. late shock/late reward	Exp. 1A	22	2	8	+ 19:03.4	+ 00:18:48.1			1	2	2	3
Exp. 1A - early shock/late reward vs. late shock/late reward	Exp. 1A	23	3	8	+ 18:59.2	+ 00:18:42.6			1	1	2	3
Exp. 1A - late shock/late reward vs. early shock/late reward	Exp. 1A	24	4	8	+ 19:30.4	+ 00:19:11.4			0	1	1	2
Exp. 1A - late shock/late reward vs. early shock/late reward	Exp. 1A	25	5	8	+ 20:09.2	+ 00:19:50.9			1	1	2	3
Exp. 1A - late shock/late reward vs. early shock/late reward	Exp. 1A	26	6	8	+ 19:05.6	+ 00:18:47.7			1	2	3	3
Exp. 1A - late shock/late reward vs. early shock/late reward	Exp. 1A	27	7	8	+ 17:50.1	+ 00:17:30.0			1	2	2	2
Exp. 1A - late shock/late reward vs. early shock/late reward	Exp. 1A	28	8	8	+ 20:05.1	+ 00:19:45.9			1	2	2	3
Exp. 1A - late shock/late reward vs. early shock/late reward	Exp. 1A	29	9	8	+ 21:51.1	+ 00:21:31.2			1	2	2	3
Exp. 1A - late shock/late reward vs. early shock/late reward	Exp. 1A	30	10	8	+ 18:30.4	+ 00:18:13.3			0	0	0	1
Exp. 1A - late shock/late reward vs. early shock/late reward	Exp. 1A	31	11	8	+ 19:59.3	+ 00:19:43.7			1	2	2	3
Exp. 1A - late shock/late reward vs. early shock/late reward	Exp. 1A	32	12	8	+ 18:25.4	+ 00:18:10.0			1	1	2	3
Trial 13-16 per session
Trial Control Settings	Condition	Animal ID#	Animal	Session	Trial Time	Recording Time	Remark	Cumulative Sum	1	2	3	4
Exp. 1A - late shock/late reward vs. early shock/late reward	Exp. 1A	21	1	9	+ 24:27.6	+ 00:24:11.3			0	0	0	1
Exp. 1A - late shock/late reward vs. early shock/late reward	Exp. 1A	22	2	9	+ 18:57.2	+ 00:18:40.4			0	1	2	2
Exp. 1A - late shock/late reward vs. early shock/late reward	Exp. 1A	23	3	9	+ 19:56.1	+ 00:19:41.1			1	2	2	3
Exp. 1A - early shock/late reward vs. late shock/late reward	Exp. 1A	24	4	9	+ 20:06.9	+ 00:19:46.3			0	0	1	1
Exp. 1A - early shock/late reward vs. late shock/late reward	Exp. 1A	25	5	9	+ 24:03.8	+ 00:23:45.0			0	1	1	1
Exp. 1A - early shock/late reward vs. late shock/late reward	Exp. 1A	26	6	9	+ 18:27.0	+ 00:18:07.2			0	1	1	1
Exp. 1A - late shock/late reward vs. early shock/late reward	Exp. 1A	27	7	9	+ 30:54.0	+ 00:30:34.6			1	2	2	2
Exp. 1A - late shock/late reward vs. early shock/late reward	Exp. 1A	28	8	9	+ 18:28.2	+ 00:18:10.2			0	1	2	3
Exp. 1A - early shock/late reward vs. late shock/late reward	Exp. 1A	29	9	9	+ 18:14.5	+ 00:17:53.9			0	1	1	1
Exp. 1A - early shock/late reward vs. late shock/late reward	Exp. 1A	30	10	9	+ 21:24.4	+ 00:21:08.2			0	1	2	3
Exp. 1A - early shock/late reward vs. late shock/late reward	Exp. 1A	31	11	9	+ 19:59.8	+ 00:19:44.5			0	1	1	2
Exp. 1A - late shock/late reward vs. early shock/late reward	Exp. 1A	32	12	9	+ 19:13.6	+ 00:18:57.8			0	0	1	1
Trial 13-16 per session
Trial Control Settings	Condition	Animal ID#	Animal	Session	Trial Time	Recording Time	Remark	Cumulative Sum	1	2	3	4
Exp. 1A - early shock/late reward vs. late shock/late reward	Exp. 1A	21	1	10	+ 29:19.8	+ 00:29:02.3			1	1	1	1
Exp. 1A - late shock/late reward vs. early shock/late reward	Exp. 1A	22	2	10	+ 27:34.9	+ 00:27:16.6			1	1	2	2
Exp. 1A - early shock/late reward vs. late shock/late reward	Exp. 1A	23	3	10	+ 18:14.0	+ 00:17:57.3			1	1	2	2
Exp. 1A - early shock/late reward vs. late shock/late reward	Exp. 1A	24	4	10	+ 26:33.0	+ 00:26:15.1			0	1	1	1
Exp. 1A - early shock/late reward vs. late shock/late reward	Exp. 1A	25	5	10	+ 18:55.2	+ 00:18:33.7			1	1	1	1
Exp. 1A - late shock/late reward vs. early shock/late reward	Exp. 1A	26	6	10	+ 19:01.5	+ 00:18:41.4			1	2	3	4
Exp. 1A - early shock/late reward vs. late shock/late reward	Exp. 1A	27	7	10	+ 18:28.2	+ 00:18:06.8			0	0	0	1
Exp. 1A - early shock/late reward vs. late shock/late reward	Exp. 1A	28	8	10	+ 19:19.7	+ 00:18:59.7			1	1	1	1
Exp. 1A - late shock/late reward vs. early shock/late reward	Exp. 1A	29	9	10	+ 18:07.2	+ 00:17:48.2			1	1	2	2
Exp. 1A - late shock/late reward vs. early shock/late reward	Exp. 1A	30	10	10	+ 19:39.7	+ 00:19:22.4			0	1	1	2
Exp. 1A - early shock/late reward vs. late shock/late reward	Exp. 1A	31	11	10	+ 18:29.0	+ 00:18:12.6			1	1	2	2
Exp. 1A - early shock/late reward vs. late shock/late reward	Exp. 1A	32	12	10	+ 19:52.1	+ 00:19:33.8			0	0	1	1
Trial 1-8 per session
Trial Control Settings	Condition	Animal ID#	Animal	Session	Trial Time	Recording Time	Remark	Cumulative Sum	1	2	3	4	5	6	7	8
Exp. 1A - late shock/late reward vs. early shock/late reward	Exp. 1A	21	1	1	+ 22:13.5	+ 00:21:53.2			0	1	2	3	3	3	4	4
Exp. 1A - early shock/late reward vs. late shock/late reward	Exp. 1A	22	2	1	+ 23:11.1	+ 00:22:52.2			1	1	1	2	2	3	3	4
Exp. 1A - early shock/late reward vs. late shock/late reward	Exp. 1A	23	3	1	+ 22:49.4	+ 00:22:21.0			0	1	1	2	3	3	4	5
Exp. 1A - late shock/late reward vs. early shock/late reward	Exp. 1A	24	4	1	+ 20:24.4	+ 00:20:04.3			0	1	1	2	2	3	4	5
Exp. 1A - late shock/late reward vs. early shock/late reward	Exp. 1A	25	5	1	+ 21:24.3	+ 00:21:00.4			1	1	1	2	2	3	4	5
Exp. 1A - late shock/late reward vs. early shock/late reward	Exp. 1A	26	6	1	+ 31:41.1	+ 00:31:23.6			0	0	0	0	0	0	0	0
Exp. 1A - late shock/late reward vs. early shock/late reward	Exp. 1A	27	7	1	+ 20:49.6	+ 00:20:32.8			0	1	1	2	3	4	4	5
Exp. 1A - late shock/late reward vs. early shock/late reward	Exp. 1A	28	8	1	+ 21:12.0	+ 00:20:48.6			1	1	2	3	4	5	5	6
Exp. 1A - late shock/late reward vs. early shock/late reward	Exp. 1A	29	9	1	+ 21:10.5	+ 00:20:47.9			1	2	2	3	3	4	5	5
Exp. 1A - late shock/late reward vs. early shock/late reward	Exp. 1A	30	10	1	+ 26:01.2	+ 00:25:34.6			1	2	3	3	4	4	4	5
Exp. 1A - early shock/late reward vs. late shock/late reward	Exp. 1A	31	11	1	+ 22:16.2	+ 00:21:54.4			0	1	2	2	3	3	4	4
Exp. 1A - early shock/late reward vs. late shock/late reward	Exp. 1A	32	12	1	+ 24:15.7	+ 00:23:53.0			1	2	2	3	4	4	5	5
Trial 1-8 per session
Trial Control Settings	Condition	Animal ID#	Animal	Session	Trial Time	Recording Time	Remark	Cumulative Sum	1	2	3	4	5	6	7	8
Exp. 1A - early shock/late reward vs. late shock/late reward	Exp. 1A	21	1	2	+ 22:32.3	+ 00:22:13.3			1	1	2	2	3	4	5	6
Exp. 1A - early shock/late reward vs. late shock/late reward	Exp. 1A	22	2	2	+ 22:16.6	+ 00:21:53.0			0	1	1	1	2	2	2	3
Exp. 1A - early shock/late reward vs. late shock/late reward	Exp. 1A	23	3	2	+ 21:19.2	+ 00:20:59.7			0	1	1	2	2	3	3	4
Exp. 1A - early shock/late reward vs. late shock/late reward	Exp. 1A	24	4	2	+ 19:05.0	+ 00:18:42.6			1	2	3	3	3	4	5	5
Exp. 1A - late shock/late reward vs. early shock/late reward	Exp. 1A	25	5	2	+ 19:59.9	+ 00:19:33.2			0	1	2	2	3	3	4	5
Exp. 1A - early shock/late reward vs. late shock/late reward	Exp. 1A	26	6	2	+ 27:42.2	+ 00:27:20.8			1	1	1	2	2	2	3	4
Exp. 1A - early shock/late reward vs. late shock/late reward	Exp. 1A	27	7	2	+ 21:19.7	+ 00:20:53.4			0	1	2	2	3	3	3	4
Exp. 1A - early shock/late reward vs. late shock/late reward	Exp. 1A	28	8	2	+ 20:57.6	+ 00:20:31.0			1	1	2	3	4	4	5	6
Exp. 1A - late shock/late reward vs. early shock/late reward	Exp. 1A	29	9	2	+ 28:13.6	+ 00:27:49.9			1	1	1	2	2	3	4	4
Exp. 1A - early shock/late reward vs. late shock/late reward	Exp. 1A	30	10	2	+ 21:53.6	+ 00:21:40.1			0	1	1	2	2	3	4	4
Exp. 1A - late shock/late reward vs. early shock/late reward	Exp. 1A	31	11	2	+ 32:46.4	+ 00:32:19.8			1	2	2	3	4	5	5	6
Exp. 1A - late shock/late reward vs. early shock/late reward	Exp. 1A	32	12	2	+ 20:39.3	+ 00:20:21.1			1	1	1	1	2	2	3	4
Trial 1-8 per session
Trial Control Settings	Condition	Animal ID#	Animal	Session	Trial Time	Recording Time	Remark	Cumulative Sum	1	2	3	4	5	6	7	8
Exp. 1A - late shock/late reward vs. early shock/late reward	Exp. 1A	21	1	3	+ 26:44.1	+ 00:26:25.2			1	1	2	3	3	3	4	4
Exp. 1A - late shock/late reward vs. early shock/late reward	Exp. 1A	22	2	3	+ 24:12.8	+ 00:23:53.0			0	0	1	2	3	4	4	5
Exp. 1A - late shock/late reward vs. early shock/late reward	Exp. 1A	23	3	3	+ 25:16.7	+ 00:24:46.9			0	0	1	1	2	2	3	3
Exp. 1A - late shock/late reward vs. early shock/late reward	Exp. 1A	24	4	3	+ 21:36.4	+ 00:21:16.2			0	1	1	1	1	1	2	2
Exp. 1A - early shock/late reward vs. late shock/late reward	Exp. 1A	25	5	3	+ 21:17.5	+ 00:20:52.5			0	1	2	2	2	3	3	3
Exp. 1A - late shock/late reward vs. early shock/late reward	Exp. 1A	26	6	3	+ 20:50.8	+ 00:20:35.3			0	0	0	1	2	3	4	5
Exp. 1A - late shock/late reward vs. early shock/late reward	Exp. 1A	27	7	3	+ 20:18.7	+ 00:19:59.0			1	1	2	3	3	3	4	5
Exp. 1A - late shock/late reward vs. early shock/late reward	Exp. 1A	28	8	3	+ 25:13.6	+ 00:24:49.6			0	0	1	1	2	2	3	3
Exp. 1A - early shock/late reward vs. late shock/late reward	Exp. 1A	29	9	3	+ 29:08.7	+ 00:28:37.7			1	1	1	2	2	2	3	3
Exp. 1A - early shock/late reward vs. late shock/late reward	Exp. 1A	30	10	3	+ 26:38.8	+ 00:26:14.4			1	1	2	3	4	5	6	7
Exp. 1A - late shock/late reward vs. early shock/late reward	Exp. 1A	31	11	3	+ 31:54.8	+ 00:31:21.4			1	1	2	2	3	3	4	4
Exp. 1A - late shock/late reward vs. early shock/late reward	Exp. 1A	32	12	3	+ 22:31.9	+ 00:22:12.2			0	0	1	1	1	2	3	3
Trial 1-8 per session
Trial Control Settings	Condition	Animal ID#	Animal	Session	Trial Time	Recording Time	Remark	Cumulative Sum	1	2	3	4	5	6	7	8
Exp. 1A - early shock/late reward vs. late shock/late reward	Exp. 1A	21	1	4	+ 21:57.3	+ 00:21:36.3			1	1	2	3	4	5	6	7
Exp. 1A - late shock/late reward vs. early shock/late reward	Exp. 1A	22	2	4	+ 26:24.9	+ 00:26:08.7			1	2	2	3	3	4	5	6
Exp. 1A - late shock/late reward vs. early shock/late reward	Exp. 1A	23	3	4	+ 20:30.8	+ 00:20:14.3			0	0	0	1	2	2	3	4
Exp. 1A - early shock/late reward vs. late shock/late reward	Exp. 1A	24	4	4	+ 19:36.4	+ 00:19:14.8			0	0	1	1	2	3	3	4
Exp. 1A - early shock/late reward vs. late shock/late reward	Exp. 1A	25	5	4	+ 18:54.2	+ 00:18:33.4			0	0	0	1	1	2	2	3
Exp. 1A - early shock/late reward vs. late shock/late reward	Exp. 1A	26	6	4	+ 21:49.0	+ 00:21:29.4			1	2	3	4	5	6	6	7
Exp. 1A - early shock/late reward vs. late shock/late reward	Exp. 1A	27	7	4	+ 18:23.5	+ 00:18:05.1			1	1	1	2	2	3	4	5
Exp. 1A - early shock/late reward vs. late shock/late reward	Exp. 1A	28	8	4	+ 19:33.7	+ 00:19:13.6			0	0	0	1	1	1	2	2
Exp. 1A - early shock/late reward vs. late shock/late reward	Exp. 1A	29	9	4	+ 18:08.4	+ 00:17:44.7			0	1	1	2	3	3	3	4
Exp. 1A - late shock/late reward vs. early shock/late reward	Exp. 1A	30	10	4	+ 40:00.0	+ 00:39:41.9			0	0	1	1	1	1	1	2
Exp. 1A - early shock/late reward vs. late shock/late reward	Exp. 1A	31	11	4	+ 25:25.0	+ 00:25:05.2			0	1	1	2	2	2	3	3
Exp. 1A - early shock/late reward vs. late shock/late reward	Exp. 1A	32	12	4	+ 20:05.1	+ 00:19:43.9			1	1	2	2	3	3	4	4
Trial 1-8 per session
Trial Control Settings	Condition	Animal ID#	Animal	Session	Trial Time	Recording Time	Remark	Cumulative Sum	1	2	3	4	5	6	7	8
Exp. 1A - late shock/late reward vs. early shock/late reward	Exp. 1A	21	1	5	+ 21:10.5	+ 00:20:53.1			0	0	0	1	1	1	2	2
Exp. 1A - early shock/late reward vs. late shock/late reward	Exp. 1A	22	2	5	+ 21:54.0	+ 00:21:38.8			0	1	2	2	2	3	4	5
Exp. 1A - early shock/late reward vs. late shock/late reward	Exp. 1A	23	3	5	+ 18:42.8	+ 00:18:21.6			1	1	2	3	3	4	5	5
Exp. 1A - late shock/late reward vs. early shock/late reward	Exp. 1A	24	4	5	+ 18:48.0	+ 00:18:28.2			0	0	0	1	1	1	1	2
Exp. 1A - late shock/late reward vs. early shock/late reward	Exp. 1A	25	5	5	+ 19:38.1	+ 00:19:19.9			1	1	2	2	2	2	3	4
Exp. 1A - early shock/late reward vs. late shock/late reward	Exp. 1A	26	6	5	+ 29:10.4	+ 00:28:51.7			0	0	0	0	0	1	1	2
Exp. 1A - early shock/late reward vs. late shock/late reward	Exp. 1A	27	7	5	+ 17:37.1	+ 00:17:17.0			1	1	2	2	2	3	3	4
Exp. 1A - early shock/late reward vs. late shock/late reward	Exp. 1A	28	8	5	+ 20:30.9	+ 00:20:10.6			0	1	1	1	1	2	2	2
Exp. 1A - late shock/late reward vs. early shock/late reward	Exp. 1A	29	9	5	+ 18:23.3	+ 00:18:03.5			1	2	2	3	4	4	5	6
Exp. 1A - late shock/late reward vs. early shock/late reward	Exp. 1A	30	10	5	+ 20:33.0	+ 00:20:14.2			0	1	2	2	3	3	3	3
Exp. 1A - late shock/late reward vs. early shock/late reward	Exp. 1A	31	11	5	+ 19:54.7	+ 00:19:37.3			0	1	1	1	2	2	3	3
Exp. 1A - early shock/late reward vs. late shock/late reward	Exp. 1A	32	12	5	+ 19:48.3	+ 00:19:30.9			0	0	1	1	2	2	3	4
Trial 1-8 per session
Trial Control Settings	Condition	Animal ID#	Animal	Session	Trial Time	Recording Time	Remark	Cumulative Sum	1	2	3	4	5	6	7	8
Exp. 1A - early shock/late reward vs. late shock/late reward	Exp. 1A	21	1	6	+ 27:40.8	+ 00:27:23.4			1	1	1	2	3	3	4	4
Exp. 1A - early shock/late reward vs. late shock/late reward	Exp. 1A	22	2	6	+ 26:50.6	+ 00:26:33.5			1	1	1	2	2	2	3	4
Exp. 1A - late shock/late reward vs. early shock/late reward	Exp. 1A	23	3	6	+ 18:32.3	+ 00:18:16.0			0	1	1	2	2	3	3	4
Exp. 1A - early shock/late reward vs. late shock/late reward	Exp. 1A	24	4	6	+ 35:31.6	+ 00:35:16.1			0	1	1	1	2	3	3	4
Exp. 1A - early shock/late reward vs. late shock/late reward	Exp. 1A	25	5	6	+ 18:10.0	+ 00:17:51.3			0	1	1	1	2	3	3	4
Exp. 1A - late shock/late reward vs. early shock/late reward	Exp. 1A	26	6	6	+ 19:18.2	+ 00:19:02.3			1	2	2	2	2	2	3	4
Exp. 1A - late shock/late reward vs. early shock/late reward	Exp. 1A	27	7	6	+ 18:27.8	+ 00:18:08.5			1	2	3	4	4	5	6	7
Exp. 1A - late shock/late reward vs. early shock/late reward	Exp. 1A	28	8	6	+ 21:10.8	+ 00:20:49.5			1	1	2	2	3	3	3	4
Exp. 1A - early shock/late reward vs. late shock/late reward	Exp. 1A	29	9	6	+ 18:24.2	+ 00:18:04.3			0	1	2	2	3	3	4	4
Exp. 1A - early shock/late reward vs. late shock/late reward	Exp. 1A	30	10	6	+ 24:54.9	+ 00:24:38.1			1	1	2	2	3	4	4	5
Exp. 1A - late shock/late reward vs. early shock/late reward	Exp. 1A	31	11	6	+ 20:07.0	+ 00:19:49.9			1	1	2	2	2	3	4	4
Exp. 1A - late shock/late reward vs. early shock/late reward	Exp. 1A	32	12	6	+ 17:56.9	+ 00:17:40.6			0	1	1	2	2	2	3	3
Trial 1-8 per session
Trial Control Settings	Condition	Animal ID#	Animal	Session	Trial Time	Recording Time	Remark	Cumulative Sum	1	2	3	4	5	6	7	8
Exp. 1A - early shock/late reward vs. late shock/late reward	Exp. 1A	21	1	7	+ 20:17.6	+ 00:20:01.7			0	1	2	3	3	4	4	5
Exp. 1A - late shock/late reward vs. early shock/late reward	Exp. 1A	22	2	7	+ 19:26.7	+ 00:19:10.3			1	1	2	2	3	3	4	4
Exp. 1A - late shock/late reward vs. early shock/late reward	Exp. 1A	23	3	7	+ 20:05.8	+ 00:19:50.0			1	2	2	3	3	4	4	5
Exp. 1A - late shock/late reward vs. early shock/late reward	Exp. 1A	24	4	7	+ 28:48.7	+ 00:28:28.6			1	1	2	2	3	4	4	5
Exp. 1A - late shock/late reward vs. early shock/late reward	Exp. 1A	25	5	7	+ 29:00.8	+ 00:28:40.1			1	2	2	3	4	4	5	6
Exp. 1A - early shock/late reward vs. late shock/late reward	Exp. 1A	26	6	7	+ 19:41.0	+ 00:19:21.6			1	1	2	3	4	4	4	5
Exp. 1A - early shock/late reward vs. late shock/late reward	Exp. 1A	27	7	7	+ 36:15.2	+ 00:35:56.2			1	1	2	2	3	3	4	4
Exp. 1A - early shock/late reward vs. late shock/late reward	Exp. 1A	28	8	7	+ 19:52.0	+ 00:19:33.0			1	1	1	1	2	2	3	3
Exp. 1A - early shock/late reward vs. late shock/late reward	Exp. 1A	29	9	7	+ 18:45.9	+ 00:18:20.8			0	0	0	0	1	1	2	2
Exp. 1A - early shock/late reward vs. late shock/late reward	Exp. 1A	30	10	7	+ 24:15.7	+ 00:23:59.9			0	0	1	2	2	3	4	5
Exp. 1A - early shock/late reward vs. late shock/late reward	Exp. 1A	31	11	7	+ 20:38.8	+ 00:20:21.3			0	0	1	1	2	2	2	3
Exp. 1A - early shock/late reward vs. late shock/late reward	Exp. 1A	32	12	7	+ 19:11.7	+ 00:18:54.7			0	1	1	1	2	2	3	3
Trial 1-8 per session
Trial Control Settings	Condition	Animal ID#	Animal	Session	Trial Time	Recording Time	Remark	Cumulative Sum	1	2	3	4	5	6	7	8
Exp. 1A - late shock/late reward vs. early shock/late reward	Exp. 1A	21	1	8	+ 23:58.0	+ 00:23:42.7			0	0	1	1	2	2	2	3
Exp. 1A - early shock/late reward vs. late shock/late reward	Exp. 1A	22	2	8	+ 19:03.4	+ 00:18:48.1			0	1	1	2	2	3	3	4
Exp. 1A - early shock/late reward vs. late shock/late reward	Exp. 1A	23	3	8	+ 18:59.2	+ 00:18:42.6			0	1	2	2	3	3	4	5
Exp. 1A - late shock/late reward vs. early shock/late reward	Exp. 1A	24	4	8	+ 19:30.4	+ 00:19:11.4			1	1	2	2	3	4	4	5
Exp. 1A - late shock/late reward vs. early shock/late reward	Exp. 1A	25	5	8	+ 20:09.2	+ 00:19:50.9			1	2	3	4	4	5	5	6
Exp. 1A - late shock/late reward vs. early shock/late reward	Exp. 1A	26	6	8	+ 19:05.6	+ 00:18:47.7			0	1	2	3	4	5	6	7
Exp. 1A - late shock/late reward vs. early shock/late reward	Exp. 1A	27	7	8	+ 17:50.1	+ 00:17:30.0			0	0	1	1	2	2	3	4
Exp. 1A - late shock/late reward vs. early shock/late reward	Exp. 1A	28	8	8	+ 20:05.1	+ 00:19:45.9			1	2	2	3	3	4	4	4
Exp. 1A - late shock/late reward vs. early shock/late reward	Exp. 1A	29	9	8	+ 21:51.1	+ 00:21:31.2			0	1	1	2	2	2	3	3
Exp. 1A - late shock/late reward vs. early shock/late reward	Exp. 1A	30	10	8	+ 18:30.4	+ 00:18:13.3			0	0	1	1	1	2	2	3
Exp. 1A - late shock/late reward vs. early shock/late reward	Exp. 1A	31	11	8	+ 19:59.3	+ 00:19:43.7			1	2	2	3	3	4	5	5
Exp. 1A - late shock/late reward vs. early shock/late reward	Exp. 1A	32	12	8	+ 18:25.4	+ 00:18:10.0			0	1	2	2	3	3	3	3
Trial 1-8 per session
Trial Control Settings	Condition	Animal ID#	Animal	Session	Trial Time	Recording Time	Remark	Cumulative Sum	1	2	3	4	5	6	7	8
Exp. 1A - late shock/late reward vs. early shock/late reward	Exp. 1A	21	1	9	+ 24:27.6	+ 00:24:11.3			0	1	1	1	1	2	3	4
Exp. 1A - late shock/late reward vs. early shock/late reward	Exp. 1A	22	2	9	+ 18:57.2	+ 00:18:40.4			0	0	1	2	2	3	3	3
Exp. 1A - late shock/late reward vs. early shock/late reward	Exp. 1A	23	3	9	+ 19:56.1	+ 00:19:41.1			1	1	2	2	2	3	3	3
Exp. 1A - early shock/late reward vs. late shock/late reward	Exp. 1A	24	4	9	+ 20:06.9	+ 00:19:46.3			0	1	1	2	2	3	3	4
Exp. 1A - early shock/late reward vs. late shock/late reward	Exp. 1A	25	5	9	+ 24:03.8	+ 00:23:45.0			0	1	1	1	1	1	1	1
Exp. 1A - early shock/late reward vs. late shock/late reward	Exp. 1A	26	6	9	+ 18:27.0	+ 00:18:07.2			0	0	1	2	3	4	5	5
Exp. 1A - late shock/late reward vs. early shock/late reward	Exp. 1A	27	7	9	+ 30:54.0	+ 00:30:34.6			0	0	1	2	3	3	4	4
Exp. 1A - late shock/late reward vs. early shock/late reward	Exp. 1A	28	8	9	+ 18:28.2	+ 00:18:10.2			0	1	2	2	3	4	5	5
Exp. 1A - early shock/late reward vs. late shock/late reward	Exp. 1A	29	9	9	+ 18:14.5	+ 00:17:53.9			1	1	2	2	3	3	4	4
Exp. 1A - early shock/late reward vs. late shock/late reward	Exp. 1A	30	10	9	+ 21:24.4	+ 00:21:08.2			1	2	2	2	3	4	4	4
Exp. 1A - early shock/late reward vs. late shock/late reward	Exp. 1A	31	11	9	+ 19:59.8	+ 00:19:44.5			1	1	1	2	3	3	3	4
Exp. 1A - late shock/late reward vs. early shock/late reward	Exp. 1A	32	12	9	+ 19:13.6	+ 00:18:57.8			1	1	2	2	2	3	4	4
Trial 1-8 per session
Trial Control Settings	Condition	Animal ID#	Animal	Session	Trial Time	Recording Time	Remark	Cumulative Sum	1	2	3	4	5	6	7	8
Exp. 1A - early shock/late reward vs. late shock/late reward	Exp. 1A	21	1	10	+ 29:19.8	+ 00:29:02.3			0	0	0	1	2	3	3	4
Exp. 1A - late shock/late reward vs. early shock/late reward	Exp. 1A	22	2	10	+ 27:34.9	+ 00:27:16.6			0	1	1	1	2	3	3	3
Exp. 1A - early shock/late reward vs. late shock/late reward	Exp. 1A	23	3	10	+ 18:14.0	+ 00:17:57.3			0	1	1	2	3	3	4	5
Exp. 1A - early shock/late reward vs. late shock/late reward	Exp. 1A	24	4	10	+ 26:33.0	+ 00:26:15.1			0	1	1	1	2	2	2	2
Exp. 1A - early shock/late reward vs. late shock/late reward	Exp. 1A	25	5	10	+ 18:55.2	+ 00:18:33.7			0	0	1	2	2	2	3	3
Exp. 1A - late shock/late reward vs. early shock/late reward	Exp. 1A	26	6	10	+ 19:01.5	+ 00:18:41.4			1	2	3	4	5	6	7	8
Exp. 1A - early shock/late reward vs. late shock/late reward	Exp. 1A	27	7	10	+ 18:28.2	+ 00:18:06.8			0	1	1	2	2	2	3	3
Exp. 1A - early shock/late reward vs. late shock/late reward	Exp. 1A	28	8	10	+ 19:19.7	+ 00:18:59.7			0	0	1	1	1	1	2	2
Exp. 1A - late shock/late reward vs. early shock/late reward	Exp. 1A	29	9	10	+ 18:07.2	+ 00:17:48.2			1	2	2	3	4	4	5	6
Exp. 1A - late shock/late reward vs. early shock/late reward	Exp. 1A	30	10	10	+ 19:39.7	+ 00:19:22.4			0	1	1	1	1	2	2	3
Exp. 1A - early shock/late reward vs. late shock/late reward	Exp. 1A	31	11	10	+ 18:29.0	+ 00:18:12.6			0	1	2	2	2	3	3	4
Exp. 1A - early shock/late reward vs. late shock/late reward	Exp. 1A	32	12	10	+ 19:52.1	+ 00:19:33.8			0	1	1	1	2	3	4	4
Trial 9-16 per session
Trial Control Settings	Condition	Animal ID#	Animal	Session	Trial Time	Recording Time	Remark	Cumulative Sum	1	2	3	4	5	6	7	8
Exp. 1A - late shock/late reward vs. early shock/late reward	Exp. 1A	21	1	1	+ 22:13.5	+ 00:21:53.2			0	0	0	1	2	2	3	3
Exp. 1A - early shock/late reward vs. late shock/late reward	Exp. 1A	22	2	1	+ 23:11.1	+ 00:22:52.2			1	1	1	2	2	3	3	4
Exp. 1A - early shock/late reward vs. late shock/late reward	Exp. 1A	23	3	1	+ 22:49.4	+ 00:22:21.0			0	0	1	2	2	2	3	3
Exp. 1A - late shock/late reward vs. early shock/late reward	Exp. 1A	24	4	1	+ 20:24.4	+ 00:20:04.3			0	1	1	2	2	3	3	4
Exp. 1A - late shock/late reward vs. early shock/late reward	Exp. 1A	25	5	1	+ 21:24.3	+ 00:21:00.4			1	2	3	4	5	6	6	7
Exp. 1A - late shock/late reward vs. early shock/late reward	Exp. 1A	26	6	1	+ 31:41.1	+ 00:31:23.6			1	1	1	2	2	2	3	3
Exp. 1A - late shock/late reward vs. early shock/late reward	Exp. 1A	27	7	1	+ 20:49.6	+ 00:20:32.8			1	1	2	2	3	4	4	5
Exp. 1A - late shock/late reward vs. early shock/late reward	Exp. 1A	28	8	1	+ 21:12.0	+ 00:20:48.6			1	2	2	3	4	5	5	6
Exp. 1A - late shock/late reward vs. early shock/late reward	Exp. 1A	29	9	1	+ 21:10.5	+ 00:20:47.9			1	2	2	2	3	4	4	5
Exp. 1A - late shock/late reward vs. early shock/late reward	Exp. 1A	30	10	1	+ 26:01.2	+ 00:25:34.6			0	0	1	2	2	2	2	3
Exp. 1A - early shock/late reward vs. late shock/late reward	Exp. 1A	31	11	1	+ 22:16.2	+ 00:21:54.4			1	1	2	3	4	4	5	6
Exp. 1A - early shock/late reward vs. late shock/late reward	Exp. 1A	32	12	1	+ 24:15.7	+ 00:23:53.0			0	1	2	3	3	3	4	5
Trial 9-16 per session
Trial Control Settings	Condition	Animal ID#	Animal	Session	Trial Time	Recording Time	Remark	Cumulative Sum	1	2	3	4	5	6	7	8
Exp. 1A - early shock/late reward vs. late shock/late reward	Exp. 1A	21	1	2	+ 22:32.3	+ 00:22:13.3			1	2	2	3	3	4	4	5
Exp. 1A - early shock/late reward vs. late shock/late reward	Exp. 1A	22	2	2	+ 22:16.6	+ 00:21:53.0			1	1	2	2	3	3	3	3
Exp. 1A - early shock/late reward vs. late shock/late reward	Exp. 1A	23	3	2	+ 21:19.2	+ 00:20:59.7			0	1	2	2	3	3	4	5
Exp. 1A - early shock/late reward vs. late shock/late reward	Exp. 1A	24	4	2	+ 19:05.0	+ 00:18:42.6			1	1	2	2	3	3	3	4
Exp. 1A - late shock/late reward vs. early shock/late reward	Exp. 1A	25	5	2	+ 19:59.9	+ 00:19:33.2			0	0	1	2	3	3	3	3
Exp. 1A - early shock/late reward vs. late shock/late reward	Exp. 1A	26	6	2	+ 27:42.2	+ 00:27:20.8			1	2	3	4	5	5	5	6
Exp. 1A - early shock/late reward vs. late shock/late reward	Exp. 1A	27	7	2	+ 21:19.7	+ 00:20:53.4			0	1	2	2	2	3	3	3
Exp. 1A - early shock/late reward vs. late shock/late reward	Exp. 1A	28	8	2	+ 20:57.6	+ 00:20:31.0			0	1	2	2	3	3	4	4
Exp. 1A - late shock/late reward vs. early shock/late reward	Exp. 1A	29	9	2	+ 28:13.6	+ 00:27:49.9			1	1	2	3	4	5	6	6
Exp. 1A - early shock/late reward vs. late shock/late reward	Exp. 1A	30	10	2	+ 21:53.6	+ 00:21:40.1			1	1	2	2	3	4	5	6
Exp. 1A - late shock/late reward vs. early shock/late reward	Exp. 1A	31	11	2	+ 32:46.4	+ 00:32:19.8			0	1	2	2	3	3	4	5
Exp. 1A - late shock/late reward vs. early shock/late reward	Exp. 1A	32	12	2	+ 20:39.3	+ 00:20:21.1			0	1	1	2	2	2	3	4
Trial 9-16 per session
Trial Control Settings	Condition	Animal ID#	Animal	Session	Trial Time	Recording Time	Remark	Cumulative Sum	1	2	3	4	5	6	7	8
Exp. 1A - late shock/late reward vs. early shock/late reward	Exp. 1A	21	1	3	+ 26:44.1	+ 00:26:25.2			1	1	1	2	3	4	5	6
Exp. 1A - late shock/late reward vs. early shock/late reward	Exp. 1A	22	2	3	+ 24:12.8	+ 00:23:53.0			0	1	2	3	3	4	4	4
Exp. 1A - late shock/late reward vs. early shock/late reward	Exp. 1A	23	3	3	+ 25:16.7	+ 00:24:46.9			1	2	3	3	4	4	5	5
Exp. 1A - late shock/late reward vs. early shock/late reward	Exp. 1A	24	4	3	+ 21:36.4	+ 00:21:16.2			1	1	2	2	3	3	3	4
Exp. 1A - early shock/late reward vs. late shock/late reward	Exp. 1A	25	5	3	+ 21:17.5	+ 00:20:52.5			1	1	2	2	3	4	5	5
Exp. 1A - late shock/late reward vs. early shock/late reward	Exp. 1A	26	6	3	+ 20:50.8	+ 00:20:35.3			1	2	3	4	4	4	4	4
Exp. 1A - late shock/late reward vs. early shock/late reward	Exp. 1A	27	7	3	+ 20:18.7	+ 00:19:59.0			1	2	2	3	3	4	5	6
Exp. 1A - late shock/late reward vs. early shock/late reward	Exp. 1A	28	8	3	+ 25:13.6	+ 00:24:49.6			1	1	2	2	2	3	4	4
Exp. 1A - early shock/late reward vs. late shock/late reward	Exp. 1A	29	9	3	+ 29:08.7	+ 00:28:37.7			0	1	2	2	2	3	3	4
Exp. 1A - early shock/late reward vs. late shock/late reward	Exp. 1A	30	10	3	+ 26:38.8	+ 00:26:14.4			1	2	2	2	3	4	4	5
Exp. 1A - late shock/late reward vs. early shock/late reward	Exp. 1A	31	11	3	+ 31:54.8	+ 00:31:21.4			1	1	1	2	2	3	3	3
Exp. 1A - late shock/late reward vs. early shock/late reward	Exp. 1A	32	12	3	+ 22:31.9	+ 00:22:12.2			1	2	2	3	3	4	4	5
Trial 9-16 per session
Trial Control Settings	Condition	Animal ID#	Animal	Session	Trial Time	Recording Time	Remark	Cumulative Sum	1	2	3	4	5	6	7	8
Exp. 1A - early shock/late reward vs. late shock/late reward	Exp. 1A	21	1	4	+ 21:57.3	+ 00:21:36.3			1	1	2	3	4	4	5	6
Exp. 1A - late shock/late reward vs. early shock/late reward	Exp. 1A	22	2	4	+ 26:24.9	+ 00:26:08.7			0	1	1	1	1	2	2	3
Exp. 1A - late shock/late reward vs. early shock/late reward	Exp. 1A	23	3	4	+ 20:30.8	+ 00:20:14.3			0	1	1	2	2	3	3	3
Exp. 1A - early shock/late reward vs. late shock/late reward	Exp. 1A	24	4	4	+ 19:36.4	+ 00:19:14.8			0	1	1	2	2	3	4	5
Exp. 1A - early shock/late reward vs. late shock/late reward	Exp. 1A	25	5	4	+ 18:54.2	+ 00:18:33.4			0	0	0	0	1	1	1	1
Exp. 1A - early shock/late reward vs. late shock/late reward	Exp. 1A	26	6	4	+ 21:49.0	+ 00:21:29.4			1	2	3	4	5	6	7	8
Exp. 1A - early shock/late reward vs. late shock/late reward	Exp. 1A	27	7	4	+ 18:23.5	+ 00:18:05.1			0	0	0	1	2	2	2	3
Exp. 1A - early shock/late reward vs. late shock/late reward	Exp. 1A	28	8	4	+ 19:33.7	+ 00:19:13.6			1	1	1	2	2	2	2	2
Exp. 1A - early shock/late reward vs. late shock/late reward	Exp. 1A	29	9	4	+ 18:08.4	+ 00:17:44.7			0	1	1	1	2	2	2	2
Exp. 1A - late shock/late reward vs. early shock/late reward	Exp. 1A	30	10	4	+ 40:00.0	+ 00:39:41.9			1	1	2	2	2	3	3	3
Exp. 1A - early shock/late reward vs. late shock/late reward	Exp. 1A	31	11	4	+ 25:25.0	+ 00:25:05.2			1	1	2	2	3	3	4	4
Exp. 1A - early shock/late reward vs. late shock/late reward	Exp. 1A	32	12	4	+ 20:05.1	+ 00:19:43.9			1	1	2	3	4	4	5	5
Trial 9-16 per session
Trial Control Settings	Condition	Animal ID#	Animal	Session	Trial Time	Recording Time	Remark	Cumulative Sum	1	2	3	4	5	6	7	8
Exp. 1A - late shock/late reward vs. early shock/late reward	Exp. 1A	21	1	5	+ 21:10.5	+ 00:20:53.1			1	2	2	3	4	4	4	5
Exp. 1A - early shock/late reward vs. late shock/late reward	Exp. 1A	22	2	5	+ 21:54.0	+ 00:21:38.8			1	2	2	3	4	5	5	6
Exp. 1A - early shock/late reward vs. late shock/late reward	Exp. 1A	23	3	5	+ 18:42.8	+ 00:18:21.6			1	2	2	3	4	4	5	5
Exp. 1A - late shock/late reward vs. early shock/late reward	Exp. 1A	24	4	5	+ 18:48.0	+ 00:18:28.2			0	1	1	2	3	3	4	4
Exp. 1A - late shock/late reward vs. early shock/late reward	Exp. 1A	25	5	5	+ 19:38.1	+ 00:19:19.9			0	1	2	3	4	4	4	5
Exp. 1A - early shock/late reward vs. late shock/late reward	Exp. 1A	26	6	5	+ 29:10.4	+ 00:28:51.7			0	1	2	2	3	4	5	5
Exp. 1A - early shock/late reward vs. late shock/late reward	Exp. 1A	27	7	5	+ 17:37.1	+ 00:17:17.0			1	1	2	2	3	3	4	4
Exp. 1A - early shock/late reward vs. late shock/late reward	Exp. 1A	28	8	5	+ 20:30.9	+ 00:20:10.6			1	1	2	2	2	3	3	4
Exp. 1A - late shock/late reward vs. early shock/late reward	Exp. 1A	29	9	5	+ 18:23.3	+ 00:18:03.5			0	0	1	2	2	3	3	3
Exp. 1A - late shock/late reward vs. early shock/late reward	Exp. 1A	30	10	5	+ 20:33.0	+ 00:20:14.2			0	1	1	1	2	2	2	3
Exp. 1A - late shock/late reward vs. early shock/late reward	Exp. 1A	31	11	5	+ 19:54.7	+ 00:19:37.3			1	2	3	3	4	4	5	5
Exp. 1A - early shock/late reward vs. late shock/late reward	Exp. 1A	32	12	5	+ 19:48.3	+ 00:19:30.9			1	2	2	3	3	4	5	6
Trial 9-16 per session
Trial Control Settings	Condition	Animal ID#	Animal	Session	Trial Time	Recording Time	Remark	Cumulative Sum	1	2	3	4	5	6	7	8
Exp. 1A - early shock/late reward vs. late shock/late reward	Exp. 1A	21	1	6	+ 27:40.8	+ 00:27:23.4			1	1	1	2	3	3	4	4
Exp. 1A - early shock/late reward vs. late shock/late reward	Exp. 1A	22	2	6	+ 26:50.6	+ 00:26:33.5			1	1	2	3	4	5	6	6
Exp. 1A - late shock/late reward vs. early shock/late reward	Exp. 1A	23	3	6	+ 18:32.3	+ 00:18:16.0			0	1	1	2	2	2	3	3
Exp. 1A - early shock/late reward vs. late shock/late reward	Exp. 1A	24	4	6	+ 35:31.6	+ 00:35:16.1			1	1	1	2	2	3	3	3
Exp. 1A - early shock/late reward vs. late shock/late reward	Exp. 1A	25	5	6	+ 18:10.0	+ 00:17:51.3			1	1	2	2	3	3	4	4
Exp. 1A - late shock/late reward vs. early shock/late reward	Exp. 1A	26	6	6	+ 19:18.2	+ 00:19:02.3			0	1	1	1	1	2	3	3
Exp. 1A - late shock/late reward vs. early shock/late reward	Exp. 1A	27	7	6	+ 18:27.8	+ 00:18:08.5			1	1	2	3	3	4	5	6
Exp. 1A - late shock/late reward vs. early shock/late reward	Exp. 1A	28	8	6	+ 21:10.8	+ 00:20:49.5			1	1	2	2	3	4	5	5
Exp. 1A - early shock/late reward vs. late shock/late reward	Exp. 1A	29	9	6	+ 18:24.2	+ 00:18:04.3			1	2	3	3	4	4	5	5
Exp. 1A - early shock/late reward vs. late shock/late reward	Exp. 1A	30	10	6	+ 24:54.9	+ 00:24:38.1			1	2	3	4	4	5	6	6
Exp. 1A - late shock/late reward vs. early shock/late reward	Exp. 1A	31	11	6	+ 20:07.0	+ 00:19:49.9			0	1	1	1	2	2	3	4
Exp. 1A - late shock/late reward vs. early shock/late reward	Exp. 1A	32	12	6	+ 17:56.9	+ 00:17:40.6			1	1	1	1	2	3	3	4
Trial 9-16 per session
Trial Control Settings	Condition	Animal ID#	Animal	Session	Trial Time	Recording Time	Remark	Cumulative Sum	1	2	3	4	5	6	7	8
Exp. 1A - early shock/late reward vs. late shock/late reward	Exp. 1A	21	1	7	+ 20:17.6	+ 00:20:01.7			1	2	3	4	4	4	5	6
Exp. 1A - late shock/late reward vs. early shock/late reward	Exp. 1A	22	2	7	+ 19:26.7	+ 00:19:10.3			1	1	1	2	2	3	3	4
Exp. 1A - late shock/late reward vs. early shock/late reward	Exp. 1A	23	3	7	+ 20:05.8	+ 00:19:50.0			0	1	1	2	3	4	5	5
Exp. 1A - late shock/late reward vs. early shock/late reward	Exp. 1A	24	4	7	+ 28:48.7	+ 00:28:28.6			1	1	1	2	2	2	3	3
Exp. 1A - late shock/late reward vs. early shock/late reward	Exp. 1A	25	5	7	+ 29:00.8	+ 00:28:40.1			0	1	2	2	2	3	4	4
Exp. 1A - early shock/late reward vs. late shock/late reward	Exp. 1A	26	6	7	+ 19:41.0	+ 00:19:21.6			1	2	3	4	5	6	7	8
Exp. 1A - early shock/late reward vs. late shock/late reward	Exp. 1A	27	7	7	+ 36:15.2	+ 00:35:56.2			1	1	2	3	3	4	4	4
Exp. 1A - early shock/late reward vs. late shock/late reward	Exp. 1A	28	8	7	+ 19:52.0	+ 00:19:33.0			1	1	2	2	3	4	4	4
Exp. 1A - early shock/late reward vs. late shock/late reward	Exp. 1A	29	9	7	+ 18:45.9	+ 00:18:20.8			1	2	3	3	4	5	5	5
Exp. 1A - early shock/late reward vs. late shock/late reward	Exp. 1A	30	10	7	+ 24:15.7	+ 00:23:59.9			1	1	1	2	3	4	5	6
Exp. 1A - early shock/late reward vs. late shock/late reward	Exp. 1A	31	11	7	+ 20:38.8	+ 00:20:21.3			0	1	1	1	2	2	3	3
Exp. 1A - early shock/late reward vs. late shock/late reward	Exp. 1A	32	12	7	+ 19:11.7	+ 00:18:54.7			1	1	2	3	3	4	4	5
Trial 9-16 per session
Trial Control Settings	Condition	Animal ID#	Animal	Session	Trial Time	Recording Time	Remark	Cumulative Sum	1	2	3	4	5	6	7	8
Exp. 1A - late shock/late reward vs. early shock/late reward	Exp. 1A	21	1	8	+ 23:58.0	+ 00:23:42.7			1	1	2	3	4	4	4	4
Exp. 1A - early shock/late reward vs. late shock/late reward	Exp. 1A	22	2	8	+ 19:03.4	+ 00:18:48.1			1	1	2	2	3	4	4	5
Exp. 1A - early shock/late reward vs. late shock/late reward	Exp. 1A	23	3	8	+ 18:59.2	+ 00:18:42.6			0	1	2	3	4	4	5	6
Exp. 1A - late shock/late reward vs. early shock/late reward	Exp. 1A	24	4	8	+ 19:30.4	+ 00:19:11.4			0	1	2	2	2	3	3	4
Exp. 1A - late shock/late reward vs. early shock/late reward	Exp. 1A	25	5	8	+ 20:09.2	+ 00:19:50.9			1	2	3	3	4	4	5	6
Exp. 1A - late shock/late reward vs. early shock/late reward	Exp. 1A	26	6	8	+ 19:05.6	+ 00:18:47.7			1	2	3	3	4	5	6	6
Exp. 1A - late shock/late reward vs. early shock/late reward	Exp. 1A	27	7	8	+ 17:50.1	+ 00:17:30.0			0	1	1	1	2	3	3	3
Exp. 1A - late shock/late reward vs. early shock/late reward	Exp. 1A	28	8	8	+ 20:05.1	+ 00:19:45.9			1	1	2	3	4	5	5	6
Exp. 1A - late shock/late reward vs. early shock/late reward	Exp. 1A	29	9	8	+ 21:51.1	+ 00:21:31.2			0	1	1	2	3	4	4	5
Exp. 1A - late shock/late reward vs. early shock/late reward	Exp. 1A	30	10	8	+ 18:30.4	+ 00:18:13.3			0	0	0	1	1	1	1	2
Exp. 1A - late shock/late reward vs. early shock/late reward	Exp. 1A	31	11	8	+ 19:59.3	+ 00:19:43.7			1	2	2	3	4	5	5	6
Exp. 1A - late shock/late reward vs. early shock/late reward	Exp. 1A	32	12	8	+ 18:25.4	+ 00:18:10.0			0	1	1	1	2	2	3	4
Trial 9-16 per session
Trial Control Settings	Condition	Animal ID#	Animal	Session	Trial Time	Recording Time	Remark	Cumulative Sum	1	2	3	4	5	6	7	8
Exp. 1A - late shock/late reward vs. early shock/late reward	Exp. 1A	21	1	9	+ 24:27.6	+ 00:24:11.3			0	1	1	2	2	2	2	3
Exp. 1A - late shock/late reward vs. early shock/late reward	Exp. 1A	22	2	9	+ 18:57.2	+ 00:18:40.4			0	1	1	2	2	3	4	4
Exp. 1A - late shock/late reward vs. early shock/late reward	Exp. 1A	23	3	9	+ 19:56.1	+ 00:19:41.1			1	2	2	3	4	5	5	6
Exp. 1A - early shock/late reward vs. late shock/late reward	Exp. 1A	24	4	9	+ 20:06.9	+ 00:19:46.3			0	1	1	2	2	2	3	3
Exp. 1A - early shock/late reward vs. late shock/late reward	Exp. 1A	25	5	9	+ 24:03.8	+ 00:23:45.0			0	0	0	0	0	1	1	1
Exp. 1A - early shock/late reward vs. late shock/late reward	Exp. 1A	26	6	9	+ 18:27.0	+ 00:18:07.2			1	1	2	2	2	3	3	3
Exp. 1A - late shock/late reward vs. early shock/late reward	Exp. 1A	27	7	9	+ 30:54.0	+ 00:30:34.6			1	1	2	3	4	5	5	5
Exp. 1A - late shock/late reward vs. early shock/late reward	Exp. 1A	28	8	9	+ 18:28.2	+ 00:18:10.2			1	1	2	3	3	4	5	6
Exp. 1A - early shock/late reward vs. late shock/late reward	Exp. 1A	29	9	9	+ 18:14.5	+ 00:17:53.9			0	0	1	1	1	2	2	2
Exp. 1A - early shock/late reward vs. late shock/late reward	Exp. 1A	30	10	9	+ 21:24.4	+ 00:21:08.2			1	2	3	4	4	5	6	7
Exp. 1A - early shock/late reward vs. late shock/late reward	Exp. 1A	31	11	9	+ 19:59.8	+ 00:19:44.5			1	1	1	2	2	3	3	4
Exp. 1A - late shock/late reward vs. early shock/late reward	Exp. 1A	32	12	9	+ 19:13.6	+ 00:18:57.8			1	2	3	4	4	4	5	5
Trial 9-16 per session
Trial Control Settings	Condition	Animal ID#	Animal	Session	Trial Time	Recording Time	Remark	Cumulative Sum	1	2	3	4	5	6	7	8
Exp. 1A - early shock/late reward vs. late shock/late reward	Exp. 1A	21	1	10	+ 29:19.8	+ 00:29:02.3			1	1	2	2	3	3	3	3
Exp. 1A - late shock/late reward vs. early shock/late reward	Exp. 1A	22	2	10	+ 27:34.9	+ 00:27:16.6			0	0	1	1	2	2	3	3
Exp. 1A - early shock/late reward vs. late shock/late reward	Exp. 1A	23	3	10	+ 18:14.0	+ 00:17:57.3			0	1	1	2	3	3	4	4
Exp. 1A - early shock/late reward vs. late shock/late reward	Exp. 1A	24	4	10	+ 26:33.0	+ 00:26:15.1			0	1	1	2	2	3	3	3
Exp. 1A - early shock/late reward vs. late shock/late reward	Exp. 1A	25	5	10	+ 18:55.2	+ 00:18:33.7			0	0	0	0	1	1	1	1
Exp. 1A - late shock/late reward vs. early shock/late reward	Exp. 1A	26	6	10	+ 19:01.5	+ 00:18:41.4			1	1	2	3	4	5	6	7
Exp. 1A - early shock/late reward vs. late shock/late reward	Exp. 1A	27	7	10	+ 18:28.2	+ 00:18:06.8			0	1	2	2	2	2	2	3
Exp. 1A - early shock/late reward vs. late shock/late reward	Exp. 1A	28	8	10	+ 19:19.7	+ 00:18:59.7			1	2	2	3	4	4	4	4
Exp. 1A - late shock/late reward vs. early shock/late reward	Exp. 1A	29	9	10	+ 18:07.2	+ 00:17:48.2			0	1	1	2	3	3	4	4
Exp. 1A - late shock/late reward vs. early shock/late reward	Exp. 1A	30	10	10	+ 19:39.7	+ 00:19:22.4			0	1	2	2	2	3	3	4
Exp. 1A - early shock/late reward vs. late shock/late reward	Exp. 1A	31	11	10	+ 18:29.0	+ 00:18:12.6			1	1	2	2	3	3	4	4
Exp. 1A - early shock/late reward vs. late shock/late reward	Exp. 1A	32	12	10	+ 19:52.1	+ 00:19:33.8			1	1	2	2	2	2	3	3
Trial 1-16 per session
Trial Control Settings	Condition	Animal ID#	Animal	Session	Trial Time	Recording Time	Remark	Cumulative Sum	1	2	3	4	5	6	7	8	9	10	11	12	13	14	15	16
Exp. 1A - late shock/late reward vs. early shock/late reward	Exp. 1A	21	1	1	+ 22:13.5	+ 00:21:53.2			0	1	2	3	3	3	4	4	4	4	4	5	6	6	7	7
Exp. 1A - early shock/late reward vs. late shock/late reward	Exp. 1A	22	2	1	+ 23:11.1	+ 00:22:52.2			1	1	1	2	2	3	3	4	5	5	5	6	6	7	7	8
Exp. 1A - early shock/late reward vs. late shock/late reward	Exp. 1A	23	3	1	+ 22:49.4	+ 00:22:21.0			0	1	1	2	3	3	4	5	5	5	6	7	7	7	8	8
Exp. 1A - late shock/late reward vs. early shock/late reward	Exp. 1A	24	4	1	+ 20:24.4	+ 00:20:04.3			0	1	1	2	2	3	4	5	5	6	6	7	7	8	8	9
Exp. 1A - late shock/late reward vs. early shock/late reward	Exp. 1A	25	5	1	+ 21:24.3	+ 00:21:00.4			1	1	1	2	2	3	4	5	6	7	8	9	10	11	11	12
Exp. 1A - late shock/late reward vs. early shock/late reward	Exp. 1A	26	6	1	+ 31:41.1	+ 00:31:23.6			0	0	0	0	0	0	0	0	1	1	1	2	2	2	3	3
Exp. 1A - late shock/late reward vs. early shock/late reward	Exp. 1A	27	7	1	+ 20:49.6	+ 00:20:32.8			0	1	1	2	3	4	4	5	6	6	7	7	8	9	9	10
Exp. 1A - late shock/late reward vs. early shock/late reward	Exp. 1A	28	8	1	+ 21:12.0	+ 00:20:48.6			1	1	2	3	4	5	5	6	7	8	8	9	10	11	11	12
Exp. 1A - late shock/late reward vs. early shock/late reward	Exp. 1A	29	9	1	+ 21:10.5	+ 00:20:47.9			1	2	2	3	3	4	5	5	6	7	7	7	8	9	9	10
Exp. 1A - late shock/late reward vs. early shock/late reward	Exp. 1A	30	10	1	+ 26:01.2	+ 00:25:34.6			1	2	3	3	4	4	4	5	5	5	6	7	7	7	7	8
Exp. 1A - early shock/late reward vs. late shock/late reward	Exp. 1A	31	11	1	+ 22:16.2	+ 00:21:54.4			0	1	2	2	3	3	4	4	5	5	6	7	8	8	9	10
Exp. 1A - early shock/late reward vs. late shock/late reward	Exp. 1A	32	12	1	+ 24:15.7	+ 00:23:53.0			1	2	2	3	4	4	5	5	5	6	7	8	8	8	9	10
Trial 1-16 per session
Trial Control Settings	Condition	Animal ID#	Animal	Session	Trial Time	Recording Time	Remark	Cumulative Sum	1	2	3	4	5	6	7	8	9	10	11	12	13	14	15	16
Exp. 1A - early shock/late reward vs. late shock/late reward	Exp. 1A	21	1	2	+ 22:32.3	+ 00:22:13.3			1	1	2	2	3	4	5	6	7	8	8	9	9	10	10	11
Exp. 1A - early shock/late reward vs. late shock/late reward	Exp. 1A	22	2	2	+ 22:16.6	+ 00:21:53.0			0	1	1	1	2	2	2	3	4	4	5	5	6	6	6	6
Exp. 1A - early shock/late reward vs. late shock/late reward	Exp. 1A	23	3	2	+ 21:19.2	+ 00:20:59.7			0	1	1	2	2	3	3	4	4	5	6	6	7	7	8	9
Exp. 1A - early shock/late reward vs. late shock/late reward	Exp. 1A	24	4	2	+ 19:05.0	+ 00:18:42.6			1	2	3	3	3	4	5	5	6	6	7	7	8	8	8	9
Exp. 1A - late shock/late reward vs. early shock/late reward	Exp. 1A	25	5	2	+ 19:59.9	+ 00:19:33.2			0	1	2	2	3	3	4	5	5	5	6	7	8	8	8	8
Exp. 1A - early shock/late reward vs. late shock/late reward	Exp. 1A	26	6	2	+ 27:42.2	+ 00:27:20.8			1	1	1	2	2	2	3	4	5	6	7	8	9	9	9	10
Exp. 1A - early shock/late reward vs. late shock/late reward	Exp. 1A	27	7	2	+ 21:19.7	+ 00:20:53.4			0	1	2	2	3	3	3	4	4	5	6	6	6	7	7	7
Exp. 1A - early shock/late reward vs. late shock/late reward	Exp. 1A	28	8	2	+ 20:57.6	+ 00:20:31.0			1	1	2	3	4	4	5	6	6	7	8	8	9	9	10	10
Exp. 1A - late shock/late reward vs. early shock/late reward	Exp. 1A	29	9	2	+ 28:13.6	+ 00:27:49.9			1	1	1	2	2	3	4	4	5	5	6	7	8	9	10	10
Exp. 1A - early shock/late reward vs. late shock/late reward	Exp. 1A	30	10	2	+ 21:53.6	+ 00:21:40.1			0	1	1	2	2	3	4	4	5	5	6	6	7	8	9	10
Exp. 1A - late shock/late reward vs. early shock/late reward	Exp. 1A	31	11	2	+ 32:46.4	+ 00:32:19.8			1	2	2	3	4	5	5	6	6	7	8	8	9	9	10	11
Exp. 1A - late shock/late reward vs. early shock/late reward	Exp. 1A	32	12	2	+ 20:39.3	+ 00:20:21.1			1	1	1	1	2	2	3	4	4	5	5	6	6	6	7	8
Trial 1-16 per session
Trial Control Settings	Condition	Animal ID#	Animal	Session	Trial Time	Recording Time	Remark	Cumulative Sum	1	2	3	4	5	6	7	8	9	10	11	12	13	14	15	16
Exp. 1A - late shock/late reward vs. early shock/late reward	Exp. 1A	21	1	3	+ 26:44.1	+ 00:26:25.2			1	1	2	3	3	3	4	4	5	5	5	6	7	8	9	10
Exp. 1A - late shock/late reward vs. early shock/late reward	Exp. 1A	22	2	3	+ 24:12.8	+ 00:23:53.0			0	0	1	2	3	4	4	5	5	6	7	8	8	9	9	9
Exp. 1A - late shock/late reward vs. early shock/late reward	Exp. 1A	23	3	3	+ 25:16.7	+ 00:24:46.9			0	0	1	1	2	2	3	3	4	5	6	6	7	7	8	8
Exp. 1A - late shock/late reward vs. early shock/late reward	Exp. 1A	24	4	3	+ 21:36.4	+ 00:21:16.2			0	1	1	1	1	1	2	2	3	3	4	4	5	5	5	6
Exp. 1A - early shock/late reward vs. late shock/late reward	Exp. 1A	25	5	3	+ 21:17.5	+ 00:20:52.5			0	1	2	2	2	3	3	3	4	4	5	5	6	7	8	8
Exp. 1A - late shock/late reward vs. early shock/late reward	Exp. 1A	26	6	3	+ 20:50.8	+ 00:20:35.3			0	0	0	1	2	3	4	5	6	7	8	9	9	9	9	9
Exp. 1A - late shock/late reward vs. early shock/late reward	Exp. 1A	27	7	3	+ 20:18.7	+ 00:19:59.0			1	1	2	3	3	3	4	5	6	7	7	8	8	9	10	11
Exp. 1A - late shock/late reward vs. early shock/late reward	Exp. 1A	28	8	3	+ 25:13.6	+ 00:24:49.6			0	0	1	1	2	2	3	3	4	4	5	5	5	6	7	7
Exp. 1A - early shock/late reward vs. late shock/late reward	Exp. 1A	29	9	3	+ 29:08.7	+ 00:28:37.7			1	1	1	2	2	2	3	3	3	4	5	5	5	6	6	7
Exp. 1A - early shock/late reward vs. late shock/late reward	Exp. 1A	30	10	3	+ 26:38.8	+ 00:26:14.4			1	1	2	3	4	5	6	7	8	9	9	9	10	11	11	12
Exp. 1A - late shock/late reward vs. early shock/late reward	Exp. 1A	31	11	3	+ 31:54.8	+ 00:31:21.4			1	1	2	2	3	3	4	4	5	5	5	6	6	7	7	7
Exp. 1A - late shock/late reward vs. early shock/late reward	Exp. 1A	32	12	3	+ 22:31.9	+ 00:22:12.2			0	0	1	1	1	2	3	3	4	5	5	6	6	7	7	8
Trial 1-16 per session
Trial Control Settings	Condition	Animal ID#	Animal	Session	Trial Time	Recording Time	Remark	Cumulative Sum	1	2	3	4	5	6	7	8	9	10	11	12	13	14	15	16
Exp. 1A - early shock/late reward vs. late shock/late reward	Exp. 1A	21	1	4	+ 21:57.3	+ 00:21:36.3			1	1	2	3	4	5	6	7	8	8	9	10	11	11	12	13
Exp. 1A - late shock/late reward vs. early shock/late reward	Exp. 1A	22	2	4	+ 26:24.9	+ 00:26:08.7			1	2	2	3	3	4	5	6	6	7	7	7	7	8	8	9
Exp. 1A - late shock/late reward vs. early shock/late reward	Exp. 1A	23	3	4	+ 20:30.8	+ 00:20:14.3			0	0	0	1	2	2	3	4	4	5	5	6	6	7	7	7
Exp. 1A - early shock/late reward vs. late shock/late reward	Exp. 1A	24	4	4	+ 19:36.4	+ 00:19:14.8			0	0	1	1	2	3	3	4	4	5	5	6	6	7	8	9
Exp. 1A - early shock/late reward vs. late shock/late reward	Exp. 1A	25	5	4	+ 18:54.2	+ 00:18:33.4			0	0	0	1	1	2	2	3	3	3	3	3	4	4	4	4
Exp. 1A - early shock/late reward vs. late shock/late reward	Exp. 1A	26	6	4	+ 21:49.0	+ 00:21:29.4			1	2	3	4	5	6	6	7	8	9	10	11	12	13	14	15
Exp. 1A - early shock/late reward vs. late shock/late reward	Exp. 1A	27	7	4	+ 18:23.5	+ 00:18:05.1			1	1	1	2	2	3	4	5	5	5	5	6	7	7	7	8
Exp. 1A - early shock/late reward vs. late shock/late reward	Exp. 1A	28	8	4	+ 19:33.7	+ 00:19:13.6			0	0	0	1	1	1	2	2	3	3	3	4	4	4	4	4
Exp. 1A - early shock/late reward vs. late shock/late reward	Exp. 1A	29	9	4	+ 18:08.4	+ 00:17:44.7			0	1	1	2	3	3	3	4	4	5	5	5	6	6	6	6
Exp. 1A - late shock/late reward vs. early shock/late reward	Exp. 1A	30	10	4	+ 40:00.0	+ 00:39:41.9			0	0	1	1	1	1	1	2	3	3	4	4	4	5	5	5
Exp. 1A - early shock/late reward vs. late shock/late reward	Exp. 1A	31	11	4	+ 25:25.0	+ 00:25:05.2			0	1	1	2	2	2	3	3	4	4	5	5	6	6	7	7
Exp. 1A - early shock/late reward vs. late shock/late reward	Exp. 1A	32	12	4	+ 20:05.1	+ 00:19:43.9			1	1	2	2	3	3	4	4	5	5	6	7	8	8	9	9
Trial 1-16 per session
Trial Control Settings	Condition	Animal ID#	Animal	Session	Trial Time	Recording Time	Remark	Cumulative Sum	1	2	3	4	5	6	7	8	9	10	11	12	13	14	15	16
Exp. 1A - late shock/late reward vs. early shock/late reward	Exp. 1A	21	1	5	+ 21:10.5	+ 00:20:53.1			0	0	0	1	1	1	2	2	3	4	4	5	6	6	6	7
Exp. 1A - early shock/late reward vs. late shock/late reward	Exp. 1A	22	2	5	+ 21:54.0	+ 00:21:38.8			0	1	2	2	2	3	4	5	6	7	7	8	9	10	10	11
Exp. 1A - early shock/late reward vs. late shock/late reward	Exp. 1A	23	3	5	+ 18:42.8	+ 00:18:21.6			1	1	2	3	3	4	5	5	6	7	7	8	9	9	10	10
Exp. 1A - late shock/late reward vs. early shock/late reward	Exp. 1A	24	4	5	+ 18:48.0	+ 00:18:28.2			0	0	0	1	1	1	1	2	2	3	3	4	5	5	6	6
Exp. 1A - late shock/late reward vs. early shock/late reward	Exp. 1A	25	5	5	+ 19:38.1	+ 00:19:19.9			1	1	2	2	2	2	3	4	4	5	6	7	8	8	8	9
Exp. 1A - early shock/late reward vs. late shock/late reward	Exp. 1A	26	6	5	+ 29:10.4	+ 00:28:51.7			0	0	0	0	0	1	1	2	2	3	4	4	5	6	7	7
Exp. 1A - early shock/late reward vs. late shock/late reward	Exp. 1A	27	7	5	+ 17:37.1	+ 00:17:17.0			1	1	2	2	2	3	3	4	5	5	6	6	7	7	8	8
Exp. 1A - early shock/late reward vs. late shock/late reward	Exp. 1A	28	8	5	+ 20:30.9	+ 00:20:10.6			0	1	1	1	1	2	2	2	3	3	4	4	4	5	5	6
Exp. 1A - late shock/late reward vs. early shock/late reward	Exp. 1A	29	9	5	+ 18:23.3	+ 00:18:03.5			1	2	2	3	4	4	5	6	6	6	7	8	8	9	9	9
Exp. 1A - late shock/late reward vs. early shock/late reward	Exp. 1A	30	10	5	+ 20:33.0	+ 00:20:14.2			0	1	2	2	3	3	3	3	3	4	4	4	5	5	5	6
Exp. 1A - late shock/late reward vs. early shock/late reward	Exp. 1A	31	11	5	+ 19:54.7	+ 00:19:37.3			0	1	1	1	2	2	3	3	4	5	6	6	7	7	8	8
Exp. 1A - early shock/late reward vs. late shock/late reward	Exp. 1A	32	12	5	+ 19:48.3	+ 00:19:30.9			0	0	1	1	2	2	3	4	5	6	6	7	7	8	9	10
Trial 1-16 per session
Trial Control Settings	Condition	Animal ID#	Animal	Session	Trial Time	Recording Time	Remark	Cumulative Sum	1	2	3	4	5	6	7	8	9	10	11	12	13	14	15	16
Exp. 1A - early shock/late reward vs. late shock/late reward	Exp. 1A	21	1	6	+ 27:40.8	+ 00:27:23.4			1	1	1	2	3	3	4	4	5	5	5	6	7	7	8	8
Exp. 1A - early shock/late reward vs. late shock/late reward	Exp. 1A	22	2	6	+ 26:50.6	+ 00:26:33.5			1	1	1	2	2	2	3	4	5	5	6	7	8	9	10	10
Exp. 1A - late shock/late reward vs. early shock/late reward	Exp. 1A	23	3	6	+ 18:32.3	+ 00:18:16.0			0	1	1	2	2	3	3	4	4	5	5	6	6	6	7	7
Exp. 1A - early shock/late reward vs. late shock/late reward	Exp. 1A	24	4	6	+ 35:31.6	+ 00:35:16.1			0	1	1	1	2	3	3	4	5	5	5	6	6	7	7	7
Exp. 1A - early shock/late reward vs. late shock/late reward	Exp. 1A	25	5	6	+ 18:10.0	+ 00:17:51.3			0	1	1	1	2	3	3	4	5	5	6	6	7	7	8	8
Exp. 1A - late shock/late reward vs. early shock/late reward	Exp. 1A	26	6	6	+ 19:18.2	+ 00:19:02.3			1	2	2	2	2	2	3	4	4	5	5	5	5	6	7	7
Exp. 1A - late shock/late reward vs. early shock/late reward	Exp. 1A	27	7	6	+ 18:27.8	+ 00:18:08.5			1	2	3	4	4	5	6	7	8	8	9	10	10	11	12	13
Exp. 1A - late shock/late reward vs. early shock/late reward	Exp. 1A	28	8	6	+ 21:10.8	+ 00:20:49.5			1	1	2	2	3	3	3	4	5	5	6	6	7	8	9	9
Exp. 1A - early shock/late reward vs. late shock/late reward	Exp. 1A	29	9	6	+ 18:24.2	+ 00:18:04.3			0	1	2	2	3	3	4	4	5	6	7	7	8	8	9	9
Exp. 1A - early shock/late reward vs. late shock/late reward	Exp. 1A	30	10	6	+ 24:54.9	+ 00:24:38.1			1	1	2	2	3	4	4	5	6	7	8	9	9	10	11	11
Exp. 1A - late shock/late reward vs. early shock/late reward	Exp. 1A	31	11	6	+ 20:07.0	+ 00:19:49.9			1	1	2	2	2	3	4	4	4	5	5	5	6	6	7	8
Exp. 1A - late shock/late reward vs. early shock/late reward	Exp. 1A	32	12	6	+ 17:56.9	+ 00:17:40.6			0	1	1	2	2	2	3	3	4	4	4	4	5	6	6	7
Trial 1-16 per session
Trial Control Settings	Condition	Animal ID#	Animal	Session	Trial Time	Recording Time	Remark	Cumulative Sum	1	2	3	4	5	6	7	8	9	10	11	12	13	14	15	16
Exp. 1A - early shock/late reward vs. late shock/late reward	Exp. 1A	21	1	7	+ 20:17.6	+ 00:20:01.7			0	1	2	3	3	4	4	5	6	7	8	9	9	9	10	11
Exp. 1A - late shock/late reward vs. early shock/late reward	Exp. 1A	22	2	7	+ 19:26.7	+ 00:19:10.3			1	1	2	2	3	3	4	4	5	5	5	6	6	7	7	8
Exp. 1A - late shock/late reward vs. early shock/late reward	Exp. 1A	23	3	7	+ 20:05.8	+ 00:19:50.0			1	2	2	3	3	4	4	5	5	6	6	7	8	9	10	10
Exp. 1A - late shock/late reward vs. early shock/late reward	Exp. 1A	24	4	7	+ 28:48.7	+ 00:28:28.6			1	1	2	2	3	4	4	5	6	6	6	7	7	7	8	8
Exp. 1A - late shock/late reward vs. early shock/late reward	Exp. 1A	25	5	7	+ 29:00.8	+ 00:28:40.1			1	2	2	3	4	4	5	6	6	7	8	8	8	9	10	10
Exp. 1A - early shock/late reward vs. late shock/late reward	Exp. 1A	26	6	7	+ 19:41.0	+ 00:19:21.6			1	1	2	3	4	4	4	5	6	7	8	9	10	11	12	13
Exp. 1A - early shock/late reward vs. late shock/late reward	Exp. 1A	27	7	7	+ 36:15.2	+ 00:35:56.2			1	1	2	2	3	3	4	4	5	5	6	7	7	8	8	8
Exp. 1A - early shock/late reward vs. late shock/late reward	Exp. 1A	28	8	7	+ 19:52.0	+ 00:19:33.0			1	1	1	1	2	2	3	3	4	4	5	5	6	7	7	7
Exp. 1A - early shock/late reward vs. late shock/late reward	Exp. 1A	29	9	7	+ 18:45.9	+ 00:18:20.8			0	0	0	0	1	1	2	2	3	4	5	5	6	7	7	7
Exp. 1A - early shock/late reward vs. late shock/late reward	Exp. 1A	30	10	7	+ 24:15.7	+ 00:23:59.9			0	0	1	2	2	3	4	5	6	6	6	7	8	9	10	11
Exp. 1A - early shock/late reward vs. late shock/late reward	Exp. 1A	31	11	7	+ 20:38.8	+ 00:20:21.3			0	0	1	1	2	2	2	3	3	4	4	4	5	5	6	6
Exp. 1A - early shock/late reward vs. late shock/late reward	Exp. 1A	32	12	7	+ 19:11.7	+ 00:18:54.7			0	1	1	1	2	2	3	3	4	4	5	6	6	7	7	8
Trial 1-16 per session
Trial Control Settings	Condition	Animal ID#	Animal	Session	Trial Time	Recording Time	Remark	Cumulative Sum	1	2	3	4	5	6	7	8	9	10	11	12	13	14	15	16
Exp. 1A - late shock/late reward vs. early shock/late reward	Exp. 1A	21	1	8	+ 23:58.0	+ 00:23:42.7			0	0	1	1	2	2	2	3	4	4	5	6	7	7	7	7
Exp. 1A - early shock/late reward vs. late shock/late reward	Exp. 1A	22	2	8	+ 19:03.4	+ 00:18:48.1			0	1	1	2	2	3	3	4	5	5	6	6	7	8	8	9
Exp. 1A - early shock/late reward vs. late shock/late reward	Exp. 1A	23	3	8	+ 18:59.2	+ 00:18:42.6			0	1	2	2	3	3	4	5	5	6	7	8	9	9	10	11
Exp. 1A - late shock/late reward vs. early shock/late reward	Exp. 1A	24	4	8	+ 19:30.4	+ 00:19:11.4			1	1	2	2	3	4	4	5	5	6	7	7	7	8	8	9
Exp. 1A - late shock/late reward vs. early shock/late reward	Exp. 1A	25	5	8	+ 20:09.2	+ 00:19:50.9			1	2	3	4	4	5	5	6	7	8	9	9	10	10	11	12
Exp. 1A - late shock/late reward vs. early shock/late reward	Exp. 1A	26	6	8	+ 19:05.6	+ 00:18:47.7			0	1	2	3	4	5	6	7	8	9	10	10	11	12	13	13
Exp. 1A - late shock/late reward vs. early shock/late reward	Exp. 1A	27	7	8	+ 17:50.1	+ 00:17:30.0			0	0	1	1	2	2	3	4	4	5	5	5	6	7	7	7
Exp. 1A - late shock/late reward vs. early shock/late reward	Exp. 1A	28	8	8	+ 20:05.1	+ 00:19:45.9			1	2	2	3	3	4	4	4	5	5	6	7	8	9	9	10
Exp. 1A - late shock/late reward vs. early shock/late reward	Exp. 1A	29	9	8	+ 21:51.1	+ 00:21:31.2			0	1	1	2	2	2	3	3	3	4	4	5	6	7	7	8
Exp. 1A - late shock/late reward vs. early shock/late reward	Exp. 1A	30	10	8	+ 18:30.4	+ 00:18:13.3			0	0	1	1	1	2	2	3	3	3	3	4	4	4	4	5
Exp. 1A - late shock/late reward vs. early shock/late reward	Exp. 1A	31	11	8	+ 19:59.3	+ 00:19:43.7			1	2	2	3	3	4	5	5	6	7	7	8	9	10	10	11
Exp. 1A - late shock/late reward vs. early shock/late reward	Exp. 1A	32	12	8	+ 18:25.4	+ 00:18:10.0			0	1	2	2	3	3	3	3	3	4	4	4	5	5	6	7
Trial 1-16 per session
Trial Control Settings	Condition	Animal ID#	Animal	Session	Trial Time	Recording Time	Remark	Cumulative Sum	1	2	3	4	5	6	7	8	9	10	11	12	13	14	15	16
Exp. 1A - late shock/late reward vs. early shock/late reward	Exp. 1A	21	1	9	+ 24:27.6	+ 00:24:11.3			0	1	1	1	1	2	3	4	4	5	5	6	6	6	6	7
Exp. 1A - late shock/late reward vs. early shock/late reward	Exp. 1A	22	2	9	+ 18:57.2	+ 00:18:40.4			0	0	1	2	2	3	3	3	3	4	4	5	5	6	7	7
Exp. 1A - late shock/late reward vs. early shock/late reward	Exp. 1A	23	3	9	+ 19:56.1	+ 00:19:41.1			1	1	2	2	2	3	3	3	4	5	5	6	7	8	8	9
Exp. 1A - early shock/late reward vs. late shock/late reward	Exp. 1A	24	4	9	+ 20:06.9	+ 00:19:46.3			0	1	1	2	2	3	3	4	4	5	5	6	6	6	7	7
Exp. 1A - early shock/late reward vs. late shock/late reward	Exp. 1A	25	5	9	+ 24:03.8	+ 00:23:45.0			0	1	1	1	1	1	1	1	1	1	1	1	1	2	2	2
Exp. 1A - early shock/late reward vs. late shock/late reward	Exp. 1A	26	6	9	+ 18:27.0	+ 00:18:07.2			0	0	1	2	3	4	5	5	6	6	7	7	7	8	8	8
Exp. 1A - late shock/late reward vs. early shock/late reward	Exp. 1A	27	7	9	+ 30:54.0	+ 00:30:34.6			0	0	1	2	3	3	4	4	5	5	6	7	8	9	9	9
Exp. 1A - late shock/late reward vs. early shock/late reward	Exp. 1A	28	8	9	+ 18:28.2	+ 00:18:10.2			0	1	2	2	3	4	5	5	6	6	7	8	8	9	10	11
Exp. 1A - early shock/late reward vs. late shock/late reward	Exp. 1A	29	9	9	+ 18:14.5	+ 00:17:53.9			1	1	2	2	3	3	4	4	4	4	5	5	5	6	6	6
Exp. 1A - early shock/late reward vs. late shock/late reward	Exp. 1A	30	10	9	+ 21:24.4	+ 00:21:08.2			1	2	2	2	3	4	4	4	5	6	7	8	8	9	10	11
Exp. 1A - early shock/late reward vs. late shock/late reward	Exp. 1A	31	11	9	+ 19:59.8	+ 00:19:44.5			1	1	1	2	3	3	3	4	5	5	5	6	6	7	7	8
Exp. 1A - late shock/late reward vs. early shock/late reward	Exp. 1A	32	12	9	+ 19:13.6	+ 00:18:57.8			1	1	2	2	2	3	4	4	5	6	7	8	8	8	9	9
Trial 1-16 per session
Trial Control Settings	Condition	Animal ID#	Animal	Session	Trial Time	Recording Time	Remark	Cumulative Sum	1	2	3	4	5	6	7	8	9	10	11	12	13	14	15	16
Exp. 1A - early shock/late reward vs. late shock/late reward	Exp. 1A	21	1	10	+ 29:19.8	+ 00:29:02.3			0	0	0	1	2	3	3	4	5	5	6	6	7	7	7	7
Exp. 1A - late shock/late reward vs. early shock/late reward	Exp. 1A	22	2	10	+ 27:34.9	+ 00:27:16.6			0	1	1	1	2	3	3	3	3	3	4	4	5	5	6	6
Exp. 1A - early shock/late reward vs. late shock/late reward	Exp. 1A	23	3	10	+ 18:14.0	+ 00:17:57.3			0	1	1	2	3	3	4	5	5	6	6	7	8	8	9	9
Exp. 1A - early shock/late reward vs. late shock/late reward	Exp. 1A	24	4	10	+ 26:33.0	+ 00:26:15.1			0	1	1	1	2	2	2	2	2	3	3	4	4	5	5	5
Exp. 1A - early shock/late reward vs. late shock/late reward	Exp. 1A	25	5	10	+ 18:55.2	+ 00:18:33.7			0	0	1	2	2	2	3	3	3	3	3	3	4	4	4	4
Exp. 1A - late shock/late reward vs. early shock/late reward	Exp. 1A	26	6	10	+ 19:01.5	+ 00:18:41.4			1	2	3	4	5	6	7	8	9	9	10	11	12	13	14	15
Exp. 1A - early shock/late reward vs. late shock/late reward	Exp. 1A	27	7	10	+ 18:28.2	+ 00:18:06.8			0	1	1	2	2	2	3	3	3	4	5	5	5	5	5	6
Exp. 1A - early shock/late reward vs. late shock/late reward	Exp. 1A	28	8	10	+ 19:19.7	+ 00:18:59.7			0	0	1	1	1	1	2	2	3	4	4	5	6	6	6	6
Exp. 1A - late shock/late reward vs. early shock/late reward	Exp. 1A	29	9	10	+ 18:07.2	+ 00:17:48.2			1	2	2	3	4	4	5	6	6	7	7	8	9	9	10	10
Exp. 1A - late shock/late reward vs. early shock/late reward	Exp. 1A	30	10	10	+ 19:39.7	+ 00:19:22.4			0	1	1	1	1	2	2	3	3	4	5	5	5	6	6	7
Exp. 1A - early shock/late reward vs. late shock/late reward	Exp. 1A	31	11	10	+ 18:29.0	+ 00:18:12.6			0	1	2	2	2	3	3	4	5	5	6	6	7	7	8	8
Exp. 1A - early shock/late reward vs. late shock/late reward	Exp. 1A	32	12	10	+ 19:52.1	+ 00:19:33.8			0	1	1	1	2	3	4	4	5	5	6	6	6	6	7	7
Trial 1-4 all Sessions						Session 1				Session 2				Session 3				Session 4				Session 5				Session 6				Session 7				Session 8				Session 9				Session 10
Trial Control Settings	Condition	Animal ID#	Animal	Cumulative Sum	1	2	3	4	5	6	7	8	9	10	11	12	13	14	15	16	17	18	19	20	21	22	23	24	25	26	27	28	29	30	31	32	33	34	35	36	37	38	39	40
Exp. 1A - late shock/late reward vs. early shock/late reward		21	1		0	1	2	3	4	4	5	5	6	6	7	8	9	9	10	11	11	11	11	12	13	13	13	14	14	15	16	17	17	17	18	18	18	19	19	19	19	19	19	20
Exp. 1A - early shock/late reward vs. late shock/late reward		22	2		1	1	1	2	2	3	3	3	3	3	4	5	6	7	7	8	8	9	10	10	11	11	11	12	13	13	14	14	14	15	15	16	16	16	17	18	18	19	19	19
Exp. 1A - early shock/late reward vs. late shock/late reward		23	3		0	1	1	2	2	3	3	4	4	4	5	5	5	5	5	6	7	7	8	9	9	10	10	11	12	13	13	14	14	15	16	16	17	17	18	18	18	19	19	20
Exp. 1A - late shock/late reward vs. early shock/late reward		24	4		0	1	1	2	3	4	5	5	5	6	6	6	6	6	7	7	7	7	7	8	8	9	9	9	10	10	11	11	12	12	13	13	13	14	14	15	15	16	16	16
Exp. 1A - late shock/late reward vs. early shock/late reward		25	5		1	1	1	2	2	3	4	4	4	5	6	6	6	6	6	7	8	8	9	9	9	10	10	10	11	12	12	13	14	15	16	17	17	18	18	18	18	18	19	20
Exp. 1A - late shock/late reward vs. early shock/late reward		26	6		0	0	0	0	0	0	0	1	2	2	3	3	4	5	6	7	7	7	7	7	8	9	9	9	10	10	11	12	12	13	14	15	15	15	16	17	18	19	20	21
Exp. 1A - late shock/late reward vs. early shock/late reward		27	7		0	1	1	2	2	3	4	4	5	5	6	7	8	8	8	9	10	10	11	11	12	13	14	15	16	16	17	17	17	17	18	18	18	18	19	20	20	21	21	22
Exp. 1A - late shock/late reward vs. early shock/late reward		28	8		1	1	2	3	4	4	5	6	6	6	7	7	7	7	7	8	8	9	9	9	10	10	11	11	12	12	12	12	13	14	14	15	15	16	17	17	17	17	18	18
Exp. 1A - late shock/late reward vs. early shock/late reward		29	9		1	2	2	3	4	4	4	5	6	6	6	7	7	8	8	9	10	11	11	12	12	13	14	14	14	14	14	14	14	15	15	16	17	17	18	18	19	20	20	21
Exp. 1A - late shock/late reward vs. early shock/late reward		30	10		1	2	3	3	4	4	5	6	6	6	6	6	6	6	7	7	7	8	9	9	10	10	11	11	11	11	12	13	13	13	14	14	15	16	16	16	16	17	17	17
Exp. 1A - early shock/late reward vs. late shock/late reward		31	11		1	2	2	3	3	3	3	3	4	4	5	5	5	6	6	7	7	8	8	8	9	9	10	10	10	10	11	11	12	13	13	14	15	15	15	16	16	17	18	18
Exp. 1A - early shock/late reward vs. late shock/late reward		32	12		1	2	2	3	4	4	4	4	4	4	5	5	6	6	7	7	7	7	8	8	8	9	9	10	10	11	11	11	11	12	13	13	14	14	15	15	15	16	16	16
Trial 5-8 all Sessions						Session 1				Session 2				Session 3				Session 4				Session 5				Session 6				Session 7				Session 8				Session 9				Session 10
Trial Control Settings	Condition	Animal ID#	Animal	Cumulative Sum	1	2	3	4	5	6	7	8	9	10	11	12	13	14	15	16	17	18	19	20	21	22	23	24	25	26	27	28	29	30	31	32	33	34	35	36	37	38	39	40
Exp. 1A - late shock/late reward vs. early shock/late reward		21	1		0	0	1	1	2	3	4	5	5	5	6	6	7	8	9	10	10	10	11	11	12	12	13	13	13	14	14	15	16	16	16	17	17	18	19	20	21	22	22	23
Exp. 1A - early shock/late reward vs. late shock/late reward		22	2		0	1	1	2	3	3	3	4	5	6	6	7	7	8	9	10	10	11	12	13	13	13	14	15	16	16	17	17	17	18	18	19	19	20	20	20	21	22	22	22
Exp. 1A - early shock/late reward vs. late shock/late reward		23	3		1	1	2	3	3	4	4	5	6	6	7	7	8	8	9	10	10	11	12	12	12	13	13	14	14	15	15	16	17	17	18	19	19	20	20	20	21	21	22	23
Exp. 1A - late shock/late reward vs. early shock/late reward		24	4		0	1	2	3	3	4	5	5	5	5	6	6	7	8	8	9	9	9	9	10	11	12	12	13	14	15	15	16	17	18	18	19	19	20	20	21	22	22	22	22
Exp. 1A - late shock/late reward vs. early shock/late reward		25	5		0	1	2	3	4	4	5	6	6	7	7	7	7	8	8	9	9	9	10	11	12	13	13	14	15	15	16	17	17	18	18	19	19	19	19	19	19	19	20	20
Exp. 1A - late shock/late reward vs. early shock/late reward		26	6		0	0	0	0	1	2	3	4	4	4	4	4	5	6	6	7	7	8	8	9	9	9	10	11	12	12	12	13	14	15	16	17	18	19	20	20	21	22	23	24
Exp. 1A - late shock/late reward vs. early shock/late reward		27	7		1	2	2	3	4	4	4	5	5	5	6	7	7	8	9	10	10	11	11	12	12	13	14	15	16	16	17	17	18	18	19	20	21	21	22	22	22	22	23	23
Exp. 1A - late shock/late reward vs. early shock/late reward		28	8		1	2	2	3	4	4	5	6	7	7	8	8	8	8	9	9	9	10	10	10	11	11	11	12	13	13	14	14	14	15	15	15	16	17	18	18	18	18	19	19
Exp. 1A - late shock/late reward vs. early shock/late reward		29	9		0	1	2	2	2	3	4	4	4	4	5	5	6	6	6	7	8	8	9	10	11	11	12	12	13	13	14	14	14	14	15	15	16	16	17	17	18	18	19	20
Exp. 1A - late shock/late reward vs. early shock/late reward		30	10		1	1	1	2	3	4	5	6	6	6	6	6	6	6	6	7	8	8	8	8	9	10	10	11	11	12	13	14	14	15	15	16	17	18	18	18	18	19	19	20
Exp. 1A - early shock/late reward vs. late shock/late reward		31	11		1	2	2	3	3	3	3	3	4	4	5	5	5	5	6	6	7	7	8	8	8	9	10	10	11	11	11	12	12	13	14	14	15	15	15	16	16	17	17	18
Exp. 1A - early shock/late reward vs. late shock/late reward		32	12		1	1	2	2	3	3	4	5	5	6	7	7	8	8	9	9	10	10	11	12	12	12	13	13	14	14	15	15	16	16	16	16	16	17	18	18	19	20	21	21
Trial 9-12 all Sessions						Session 1				Session 2				Session 3				Session 4				Session 5				Session 6				Session 7				Session 8				Session 9				Session 10
Trial Control Settings	Condition	Animal ID#	Animal	Cumulative Sum	1	2	3	4	5	6	7	8	9	10	11	12	13	14	15	16	17	18	19	20	21	22	23	24	25	26	27	28	29	30	31	32	33	34	35	36	37	38	39	40
Exp. 1A - late shock/late reward vs. early shock/late reward		21	1		0	0	0	1	2	3	3	4	5	5	5	6	7	7	8	9	10	11	11	12	13	13	13	14	15	16	17	18	19	19	20	21	21	22	22	23	24	24	25	25
Exp. 1A - early shock/late reward vs. late shock/late reward		22	2		1	1	1	2	3	3	4	4	4	5	6	7	7	8	8	8	9	10	10	11	12	12	13	14	15	15	15	16	17	17	18	18	18	19	19	20	20	20	21	21
Exp. 1A - early shock/late reward vs. late shock/late reward		23	3		0	0	1	2	2	3	4	4	5	6	7	7	7	8	8	9	10	11	11	12	12	13	13	14	14	15	15	16	16	17	18	19	20	21	21	22	22	23	23	24
Exp. 1A - late shock/late reward vs. early shock/late reward		24	4		0	1	1	2	3	3	4	4	5	5	6	6	6	7	7	8	8	9	9	10	11	11	11	12	13	13	13	14	14	15	16	16	16	17	17	18	18	19	19	20
Exp. 1A - late shock/late reward vs. early shock/late reward		25	5		1	2	3	4	4	4	5	6	7	7	8	8	8	8	8	8	8	9	10	11	12	12	13	13	13	14	15	15	16	17	18	18	18	18	18	18	18	18	18	18
Exp. 1A - late shock/late reward vs. early shock/late reward		26	6		1	1	1	2	3	4	5	6	7	8	8	8	9	10	11	12	12	13	14	14	14	15	15	15	16	17	18	19	20	21	22	22	23	23	24	24	25	25	26	27
Exp. 1A - late shock/late reward vs. early shock/late reward		27	7		1	1	2	2	2	3	4	4	5	6	6	7	7	7	7	8	9	9	10	10	11	11	12	13	14	14	15	16	16	17	17	17	18	18	19	20	20	21	22	22
Exp. 1A - late shock/late reward vs. early shock/late reward		28	8		1	2	2	3	3	4	5	5	6	6	7	7	8	8	8	9	10	10	11	11	12	12	13	13	14	14	15	15	16	16	17	18	19	19	20	21	22	23	23	24
Exp. 1A - late shock/late reward vs. early shock/late reward		29	9		1	2	2	2	3	3	4	5	5	6	7	7	7	8	8	8	8	8	9	10	11	12	13	13	14	15	16	16	16	17	17	18	18	18	19	19	19	20	20	21
Exp. 1A - late shock/late reward vs. early shock/late reward		30	10		0	0	1	2	3	4	4	4	4	4	4	4	5	5	6	6	6	7	7	7	8	9	10	11	12	12	12	13	13	13	13	14	15	16	17	18	18	19	20	20
Exp. 1A - early shock/late reward vs. late shock/late reward		31	11		0	1	2	2	2	2	2	2	3	3	3	4	5	5	6	6	7	8	9	9	9	10	10	10	10	11	11	11	12	13	13	14	15	15	15	16	17	17	18	18
Exp. 1A - early shock/late reward vs. late shock/late reward		32	12		0	1	2	3	3	4	4	5	6	7	7	8	9	9	10	11	12	13	13	14	15	15	15	15	16	16	17	18	18	19	19	19	20	21	22	23	24	24	25	25
Trial 13-16 all Sessions						Session 1				Session 2				Session 3				Session 4				Session 5				Session 6				Session 7				Session 8				Session 9				Session 10
Trial Control Settings	Condition	Animal ID#	Animal	Cumulative Sum	1	2	3	4	5	6	7	8	9	10	11	12	13	14	15	16	17	18	19	20	21	22	23	24	25	26	27	28	29	30	31	32	33	34	35	36	37	38	39	40
Exp. 1A - late shock/late reward vs. early shock/late reward		21	1		1	1	2	2	2	3	3	4	5	6	7	8	9	9	10	11	12	12	12	13	14	14	15	15	15	15	16	17	18	18	18	18	18	18	18	19	20	20	20	20
Exp. 1A - early shock/late reward vs. late shock/late reward		22	2		0	1	1	2	3	3	3	3	3	4	4	4	4	5	5	6	7	8	8	9	10	11	12	12	12	13	13	14	15	16	16	17	17	18	19	19	20	20	21	21
Exp. 1A - early shock/late reward vs. late shock/late reward		23	3		0	0	1	1	2	2	3	4	5	5	6	6	6	7	7	7	8	8	9	9	9	9	10	10	11	12	13	13	14	14	15	16	17	18	18	19	20	20	21	21
Exp. 1A - late shock/late reward vs. early shock/late reward		24	4		0	1	1	2	3	3	3	4	5	5	5	6	6	7	8	9	10	10	11	11	11	12	12	12	12	12	13	13	13	14	14	15	15	15	16	16	16	17	17	17
Exp. 1A - late shock/late reward vs. early shock/late reward		25	5		1	2	2	3	4	4	4	4	5	6	7	7	8	8	8	8	9	9	9	10	11	11	12	12	12	13	14	14	15	15	16	17	17	18	18	18	19	19	19	19
Exp. 1A - late shock/late reward vs. early shock/late reward		26	6		0	0	1	1	1	1	1	1	1	1	1	1	2	3	4	5	6	7	8	8	8	9	10	10	11	12	13	14	15	16	17	17	17	18	18	18	19	20	21	22
Exp. 1A - late shock/late reward vs. early shock/late reward		27	7		1	2	2	3	3	4	4	4	4	5	6	7	8	8	8	9	10	10	11	11	11	12	13	14	14	15	15	15	16	17	17	17	18	19	19	19	19	19	19	20
Exp. 1A - late shock/late reward vs. early shock/late reward		28	8		1	2	2	3	4	4	5	5	5	6	7	7	7	7	7	7	7	8	8	9	10	11	12	12	13	14	14	14	15	16	16	17	17	18	19	20	21	21	21	21
Exp. 1A - late shock/late reward vs. early shock/late reward		29	9		1	2	2	3	4	5	6	6	6	7	7	8	9	9	9	9	9	10	10	10	11	11	12	12	13	14	14	14	15	16	16	17	17	18	18	18	19	19	20	20
Exp. 1A - late shock/late reward vs. early shock/late reward		30	10		0	0	0	1	2	3	3	4	4	4	4	4	4	5	5	5	6	6	6	7	7	8	9	9	10	11	12	13	13	13	13	14	14	15	16	17	17	18	18	19
Exp. 1A - early shock/late reward vs. late shock/late reward		31	11		1	1	2	3	3	3	3	3	3	4	4	4	5	5	6	6	7	7	8	8	9	9	10	11	12	12	13	13	14	15	15	16	16	17	17	18	19	19	20	20
Exp. 1A - early shock/late reward vs. late shock/late reward		32	12		0	0	1	2	2	2	3	4	4	5	5	6	7	7	8	8	8	9	10	11	12	13	13	14	14	15	15	16	17	17	18	19	19	19	20	20	20	20	21	21
Trial 1-8 all Sessions										Session 1								Session 2								Session 3								Session 4								Session 5
Trial Control Settings	Condition	Animal ID#	Animal	Cumulative Sum	1	2	3	4	5	6	7	8	9	10	11	12	13	14	15	16	17	18	19	20	21	22	23	24	25	26	27	28	29	30	31	32	33	34	35	36	37	38	39	40	41	42	43	44	45
Exp. 1A - late shock/late reward vs. early shock/late reward		21	1		0	1	2	3	3	3	4	4	5	5	6	6	7	8	9	10	11	11	12	13	13	13	14	14	15	15	16	17	18	19	20	21	21	21	21	22	22	22	23	23	24	24	24	25	26
Exp. 1A - early shock/late reward vs. late shock/late reward		22	2		1	1	1	2	2	3	3	4	4	5	5	5	6	6	6	7	7	7	8	9	10	11	11	12	13	14	14	15	15	16	17	18	18	19	20	20	20	21	22	23	24	24	24	25	25
Exp. 1A - early shock/late reward vs. late shock/late reward		23	3		0	1	1	2	3	3	4	5	5	6	6	7	7	8	8	9	9	9	10	10	11	11	12	12	12	12	12	13	14	14	15	16	17	17	18	19	19	20	21	21	21	22	22	23	23
Exp. 1A - late shock/late reward vs. early shock/late reward		24	4		0	1	1	2	2	3	4	5	6	7	8	8	8	9	10	10	10	11	11	11	11	11	12	12	12	12	13	13	14	15	15	16	16	16	16	17	17	17	17	18	18	19	19	19	20
Exp. 1A - late shock/late reward vs. early shock/late reward		25	5		1	1	1	2	2	3	4	5	5	6	7	7	8	8	9	10	10	11	12	12	12	13	13	13	13	13	13	14	14	15	15	16	17	17	18	18	18	18	19	20	20	21	21	21	22
Exp. 1A - late shock/late reward vs. early shock/late reward		26	6		0	0	0	0	0	0	0	0	0	0	0	1	2	3	4	5	6	6	7	7	7	7	7	7	8	9	10	11	12	13	13	14	14	14	14	14	14	15	15	16	17	18	18	18	18
Exp. 1A - late shock/late reward vs. early shock/late reward		27	7		0	1	1	2	3	4	4	5	5	6	7	7	8	8	8	9	10	10	11	12	12	12	13	14	15	15	15	16	16	17	18	19	20	20	21	21	21	22	22	23	24	25	26	27	27
Exp. 1A - late shock/late reward vs. early shock/late reward		28	8		1	1	2	3	4	5	5	6	7	7	8	9	10	10	11	12	12	12	13	13	14	14	15	15	15	15	15	16	16	16	17	17	17	18	18	18	18	19	19	19	20	20	21	21	22
Exp. 1A - late shock/late reward vs. early shock/late reward		29	9		1	2	2	3	3	4	5	5	6	6	6	7	7	8	9	9	10	10	10	11	11	11	12	12	12	13	13	14	15	15	15	16	17	18	18	19	20	20	21	22	22	23	24	24	25
Exp. 1A - late shock/late reward vs. early shock/late reward		30	10		1	2	3	3	4	4	4	5	6	6	7	8	9	10	11	12	12	12	12	12	12	12	12	12	12	12	13	13	13	13	13	14	14	15	16	16	17	17	17	17	18	18	19	19	20
Exp. 1A - early shock/late reward vs. late shock/late reward		31	11		1	2	2	3	4	5	5	6	6	6	6	6	6	6	6	6	7	7	8	8	9	9	10	10	10	11	11	12	12	12	13	13	13	14	14	14	15	15	16	16	17	17	18	18	18
Exp. 1A - early shock/late reward vs. late shock/late reward		32	12		1	2	2	3	4	4	5	5	6	6	6	6	7	7	8	9	9	9	10	10	10	11	12	12	13	13	14	14	15	15	16	16	16	16	17	17	18	18	19	20	20	21	21	22	22
Trial 9-16 all Sessions										Session 1								Session 2								Session 3								Session 4								Session 5
Trial Control Settings	Condition	Animal ID#	Animal	Cumulative Sum	1	2	3	4	5	6	7	8	9	10	11	12	13	14	15	16	17	18	19	20	21	22	23	24	25	26	27	28	29	30	31	32	33	34	35	36	37	38	39	40	41	42	43	44	45
Exp. 1A - late shock/late reward vs. early shock/late reward		21	1		0	0	0	1	2	2	3	3	4	5	5	6	6	7	7	8	9	9	9	10	11	12	13	14	15	15	16	17	18	18	19	20	21	22	22	23	24	24	24	25	26	26	26	27	28
Exp. 1A - early shock/late reward vs. late shock/late reward		22	2		1	1	1	2	2	3	3	4	5	5	6	6	7	7	7	7	7	8	9	10	10	11	11	11	11	12	12	12	12	13	13	14	15	16	16	17	18	19	19	20	21	21	22	23	24
Exp. 1A - early shock/late reward vs. late shock/late reward		23	3		0	0	1	2	2	2	3	3	3	4	5	5	6	6	7	8	9	10	11	11	12	12	13	13	13	14	14	15	15	16	16	16	17	18	18	19	20	20	21	21	21	22	22	23	23
Exp. 1A - late shock/late reward vs. early shock/late reward		24	4		0	1	1	2	2	3	3	4	5	5	6	6	7	7	7	8	9	9	10	10	11	11	11	12	12	13	13	14	14	15	16	17	17	18	18	19	20	20	21	21	22	22	22	23	23
Exp. 1A - late shock/late reward vs. early shock/late reward		25	5		1	2	3	4	5	6	6	7	7	7	8	9	10	10	10	10	11	11	12	12	13	14	15	15	15	15	15	15	16	16	16	16	16	17	18	19	20	20	20	21	22	22	23	23	24
Exp. 1A - late shock/late reward vs. early shock/late reward		26	6		1	1	1	2	2	2	3	3	4	5	6	7	7	7	7	7	8	9	9	9	9	9	9	9	10	11	12	13	14	15	16	17	17	18	19	19	20	21	22	22	22	23	23	23	23
Exp. 1A - late shock/late reward vs. early shock/late reward		27	7		1	1	2	2	3	4	4	5	5	6	7	7	7	8	8	8	9	10	10	11	11	12	13	14	14	14	14	15	16	16	16	17	18	18	19	19	20	20	21	21	22	22	23	24	24
Exp. 1A - late shock/late reward vs. early shock/late reward		28	8		1	2	2	3	4	5	5	6	6	7	8	8	9	9	10	10	11	11	12	12	12	13	14	14	15	15	15	16	16	16	16	16	17	17	18	18	18	19	19	20	21	21	22	22	23
Exp. 1A - late shock/late reward vs. early shock/late reward		29	9		1	2	2	2	3	4	4	5	6	6	7	8	9	10	11	11	11	12	13	13	13	14	14	15	15	16	16	16	17	17	17	17	17	17	18	19	19	20	20	20	21	22	23	23	24
Exp. 1A - late shock/late reward vs. early shock/late reward		30	10		0	0	1	2	2	2	2	3	4	5	5	5	6	7	7	8	8	8	8	8	8	8	8	8	9	9	10	10	10	11	11	11	11	12	12	12	13	13	13	14	15	16	17	18	18
Exp. 1A - early shock/late reward vs. late shock/late reward		31	11		0	1	2	2	3	3	4	5	5	5	5	5	5	5	5	5	6	6	6	7	7	8	8	8	9	9	10	10	11	11	12	12	13	14	15	15	16	16	17	17	17	18	18	18	19
Exp. 1A - early shock/late reward vs. late shock/late reward		32	12		0	1	2	3	3	3	4	5	5	6	6	7	7	7	8	9	10	11	11	12	12	13	13	14	15	15	16	17	18	18	19	19	20	21	21	22	22	23	24	25	26	26	26	26	27
Trial 1-16 all Sessions																		Session 1																Session 2
Trial Control Settings	Condition	Animal ID#	Animal	Cumulative Sum	1	2	3	4	5	6	7	8	9	10	11	12	13	14	15	16	17	18	19	20	21	22	23	24	25	26	27	28	29	30	31	32	33	34	35	36	37	38	39	40	41	42	43	44	45
Exp. 1A - late shock/late reward vs. early shock/late reward		21	1		0	1	2	3	3	3	4	4	4	4	4	5	6	6	7	7	8	8	9	9	10	11	12	13	14	15	15	16	16	17	17	18	19	19	20	21	21	21	22	22	23	23	23	24	25
Exp. 1A - early shock/late reward vs. late shock/late reward		22	2		1	1	1	2	2	3	3	4	5	5	5	6	6	7	7	8	8	9	9	9	10	10	10	11	12	12	13	13	14	14	14	14	14	14	15	16	17	18	18	19	19	20	21	22	22
Exp. 1A - early shock/late reward vs. late shock/late reward		23	3		0	1	1	2	3	3	4	5	5	5	6	7	7	7	8	8	8	9	9	10	10	11	11	12	12	13	14	14	15	15	16	17	17	17	18	18	19	19	20	20	21	22	23	23	24
Exp. 1A - late shock/late reward vs. early shock/late reward		24	4		0	1	1	2	2	3	4	5	5	6	6	7	7	8	8	9	10	11	12	12	12	13	14	14	15	15	16	16	17	17	17	18	18	19	19	19	19	19	20	20	21	21	22	22	23
Exp. 1A - late shock/late reward vs. early shock/late reward		25	5		1	1	1	2	2	3	4	5	6	7	8	9	10	11	11	12	12	13	14	14	15	15	16	17	17	17	18	19	20	20	20	20	20	21	22	22	22	23	23	23	24	24	25	25	26
Exp. 1A - late shock/late reward vs. early shock/late reward		26	6		0	0	0	0	0	0	0	0	1	1	1	2	2	2	3	3	3	3	3	4	5	6	7	8	9	10	11	12	12	12	12	12	13	13	14	14	14	14	14	14	15	16	16	16	16
Exp. 1A - late shock/late reward vs. early shock/late reward		27	7		0	1	1	2	3	4	4	5	6	6	7	7	8	9	9	10	10	11	12	12	13	13	13	14	14	15	16	16	16	17	17	17	18	18	19	20	20	20	21	22	23	24	24	25	25
Exp. 1A - late shock/late reward vs. early shock/late reward		28	8		1	1	2	3	4	5	5	6	7	8	8	9	10	11	11	12	13	13	14	15	16	16	17	18	18	19	20	20	21	21	22	22	22	22	23	23	24	24	25	25	26	26	27	27	27
Exp. 1A - late shock/late reward vs. early shock/late reward		29	9		1	2	2	3	3	4	5	5	6	7	7	7	8	9	9	10	11	11	11	12	12	13	14	14	15	15	16	17	18	19	20	20	21	21	21	22	22	22	23	23	23	24	25	25	25
Exp. 1A - late shock/late reward vs. early shock/late reward		30	10		1	2	3	3	4	4	4	5	5	5	6	7	7	7	7	8	9	9	10	11	12	13	14	15	16	17	17	17	18	19	19	20	20	20	20	20	20	20	20	20	20	20	20	20	20
Exp. 1A - early shock/late reward vs. late shock/late reward		31	11		1	2	2	3	4	5	5	6	6	7	8	8	9	9	10	11	11	11	11	11	11	11	11	11	11	11	11	11	11	11	11	11	12	12	13	13	14	14	15	15	16	16	16	17	17
Exp. 1A - early shock/late reward vs. late shock/late reward		32	12		1	2	2	3	4	4	5	5	5	6	7	8	8	8	9	10	11	11	11	11	12	12	13	14	14	15	15	16	16	16	17	18	18	18	19	19	19	20	21	21	22	23	23	24	24
[truncated: 115 more columns]
