# Supplementary material for: Discounting of Future Rewards and Punishments in Rats
Source: eNeuro. 2022 Nov 30;9(6):ENEURO.0452-21.2022. doi: 10.1523/ENEURO.0452-21.2022 (PMC9718352; doi:10.1523/ENEURO.0452-21.2022)
Supplement: Extended Data 1 — Data and scripts for all calculations. Folders are separated for the data extraction (Data), null hypothesis testing (NHST), and bayesian hierarchical models (Bayes). Download Extended Data 1, ZIP file [file enu-eN-NWR-0452-21-s06.zip › Data_and_Codes/Data/ExperimentalBook_Experiment_1_Batch_2.xlsx]

## Sheet: Tabelle1
Ugo Basile Aversive Discounting Pilot 3
1 = early shock + late reward; -1 = late shock + late reward| 2 = omission early shock + late reward; -2 = omission late shock + late reward																																				Trials 1-16							Trials 1-4
Trial Control Settings	Condition	Animal ID#	Animal	Session	Trial Time	Recording Time	Left Arm - Shock	Left Arm - Reward	Right Arm - Shock	Right Arm - Reward	Trials	1	2	3	4	5	6	1	2	3	4	5	6	7	8	9	10	11	12	13	14	15	16			early shock + late reward decision	early shock + late reward omission	late + late reward decision	late + late reward omission	%early shock + late reward/late reward + late shock		Session	early shock + late reward decision	early shock + late reward omission	late + late reward decision	late + late reward omission	%early shock + late reward/late reward + late shock
Exp. 1A - early shock/late reward vs. late shock/late reward	Exp. 1A	33	1	1	+ 21:09.9	+ 00:20:50.1	early	late	late	late		-1	1	1	-1	-1	1	-1	-1	1	-1	1	-1	-1	1	1	-1	-1	-1	1	-1	-1	1			6	0	10	0	37.5		1	1	0	3	0	25	75
Exp. 1A - late shock/late reward vs. early shock/late reward	Exp. 1A	35	3	1	+ 21:36.4	+ 00:21:16.1	late	late	early	late		1	-1	1	1	-1	-1	1	1	-1	-1	-1	1	1	-1	1	-1	1	-1	1	1	1	-1			9	0	7	0	56.25		1	2	0	2	3	50	50
Exp. 1A - late shock/late reward vs. early shock/late reward	Exp. 1A	36	4	1	+ 30:17.5	+ 00:30:02.0	late	late	early	late		1	1	1	-1	-1	-1	1	-1	-1	-1	1	1	1	1	1	-1	-1	-1	-1	-1	-1	-1			6	0	10	0	37.5		1	1	0	3	3	25	75
Exp. 1A - late shock/late reward vs. early shock/late reward	Exp. 1A	37	5	1	+ 25:17.6	+ 00:25:01.0	late	late	early	late		-1	1	-1	-1	1	1	1	1	1	1	1	1	1	1	1	1	-1	1	1	1	1	1			15	0	1	0	93.75		1	4	0	0	0	100	0
Exp. 1A - late shock/late reward vs. early shock/late reward	Exp. 1A	39	7	1	+ 22:04.0	+ 00:21:47.5	late	late	early	late		1	1	-1	1	-1	-1	1	1	-1	1	1	1	1	1	-1	1	1	-1	1	1	1	-1			12	0	4	0	75		1	3	0	1	1	75	25
Exp. 1A - late shock/late reward vs. early shock/late reward	Exp. 1A	40	8	1	+ 22:59.8	+ 00:22:43.4	late	late	early	late		-1	1	1	-1	-1	1	1	-1	-1	-1	-1	-1	1	-1	-1	1	1	1	1	1	1	1			9	0	7	0	56.25		1	1	0	3	4	25	75
Exp. 1A - late shock/late reward vs. early shock/late reward	Exp. 1A	41	9	1	+ 21:50.6	+ 00:21:34.6	late	late	early	late		1	1	-1	1	-1	-1	1	-1	1	-1	1	-1	-1	1	-1	1	-1	-1	1	1	1	-1			8	0	8	0	50		1	2	0	2	2	50	50
Exp. 1A - early shock/late reward vs. late shock/late reward	Exp. 1A	42	10	1	+ 22:24.3	+ 00:22:07.6	early	late	late	late		1	1	1	-1	-1	-1	1	-1	-1	1	-1	1	1	-1	1	-1	-1	1	-1	-1	1	1			8	0	8	0	50		1	2	0	2	3	50	50
Exp. 1A - early shock/late reward vs. late shock/late reward	Exp. 1A	43	11	1	+ 21:01.7	+ 00:20:45.1	early	late	late	late		-1	1	1	1	-1	-1	1	-1	1	-1	1	-1	1	-1	-1	-1	-1	-1	1	-1	1	-1			6	0	10	0	37.5		1	2	0	2	2	50	50
Exp. 1A - early shock/late reward vs. late shock/late reward	Exp. 1A	44	12	1	+ 25:13.7	+ 00:24:54.7	early	late	late	late		-1	1	1	1	-1	-1	-1	1	1	-1	1	-1	-1	1	1	-1	-1	-1	-1	-1	-1	1			6	0	10	0	37.5		1	2	0	2	1	50	50
Exp. 1A - late shock/late reward vs. early shock/late reward	Exp. 1A	45	13	1	+ 40:00.0	+ 00:39:42.7	late	late	early	late		1	-1	-1	-1	1	1	-1	1	-1	1	-1	1	-1	1	1	-1	1	1	-1	-1	0	0			7	0	7	0	50		1	2	0	2	2	50	50
Exp. 1A - early shock/late reward vs. late shock/late reward	Exp. 1A	46	14	1	+ 40:00.0	+ 00:39:41.4	early	late	late	late		-1	-1	-1	1	1	1	-1	-1	-1	0	0	0	0	0	0	0	0	0	0	0	0	0			0	0	3	0	0		1	0	0	3	2	0	100
Exp. 1A - late shock/late reward vs. early shock/late reward	Exp. 1A	47	15	1	+ 40:00.0	+ 00:39:42.5	late	late	early	late		-1	1	1	1	-1	-1	1	1	-1	1	1	1	1	1	1	1	-1	0	0	0	0	0			9	0	2	0	81.8182		1	3	0	1	1	75	25
Ugo Basile Aversive Discounting Pilot 3
1 = early shock + late reward; -1 = late shock + late reward| 2 = omission early shock + late reward; -2 = omission late shock + late reward																																				Trials 1-16
Trial Control Settings	Condition	Animal ID#	Animal	Session	Trial Time	Recording Time	Left Arm - Shock	Left Arm - Reward	Right Arm - Shock	Right Arm - Reward	Trials	1	2	3	4	5	6	1	2	3	4	5	6	7	8	9	10	11	12	13	14	15	16			early shock + late reward decision	early shock + late reward omission	late + late reward decision	late + late reward omission	%early shock + late reward/late reward + late shock		Session	early shock + late reward decision	early shock + late reward omission	late + late reward decision	late + late reward omission	%early shock + late reward/late reward + late shock
Exp. 1A - early shock/late reward vs. late shock/late reward	Exp. 1A	33	1	2	+ 20:06.6	+ 00:19:46.8	early	late	late	late		1	1	1	-1	-1	-1	1	-1	1	-1	-1	1	-1	-1	-1	1	-1	-1	-1	-1	1	1			6	0	10	0	37.5		2	2	0	2	0	50	50
Exp. 1A - early shock/late reward vs. late shock/late reward	Exp. 1A	35	3	2	+ 22:12.5	+ 00:21:56.0	early	late	late	late		1	1	-1	1	-1	-1	1	-1	-1	-1	-1	1	-1	1	-1	1	-1	1	-1	1	-1	1			7	0	9	0	43.75		2	1	0	3	4	25	75
Exp. 1A - late shock/late reward vs. early shock/late reward	Exp. 1A	36	4	2	+ 33:43.5	+ 00:33:25.4	late	late	early	late		1	-1	1	1	-1	-1	1	1	1	1	1	1	1	1	-1	-1	-1	1	1	1	1	-1			12	0	4	0	75		2	4	0	0	0	100	0
Exp. 1A - early shock/late reward vs. late shock/late reward	Exp. 1A	37	5	2	+ 21:14.9	+ 00:20:55.7	early	late	late	late		-1	1	1	1	-1	-1	1	-1	-1	-1	-1	1	1	1	-1	-1	-1	1	-1	-1	1	-1			6	0	10	0	37.5		2	1	0	3	4	25	75
Exp. 1A - early shock/late reward vs. late shock/late reward	Exp. 1A	39	7	2	+ 19:17.6	+ 00:18:58.7	early	late	late	late		1	1	1	-1	-1	-1	1	1	-1	1	1	-1	1	-1	1	-1	-1	-1	1	-1	-1	1			8	0	8	0	50		2	3	0	1	1	75	25
Exp. 1A - late shock/late reward vs. early shock/late reward	Exp. 1A	40	8	2	+ 30:10.7	+ 00:29:54.2	late	late	early	late		1	1	-1	-1	1	-1	1	1	1	1	1	1	-1	-1	-1	1	1	1	1	1	-1	1			12	0	4	0	75		2	4	0	0	0	100	0
Exp. 1A - early shock/late reward vs. late shock/late reward	Exp. 1A	41	9	2	+ 19:47.0	+ 00:19:29.3	early	late	late	late		1	-1	-1	-1	1	1	1	-1	1	-1	1	1	1	-1	-1	1	-1	1	1	-1	1	1			10	0	6	0	62.5		2	2	0	2	2	50	50
Exp. 1A - late shock/late reward vs. early shock/late reward	Exp. 1A	42	10	2	+ 24:14.1	+ 00:23:56.8	late	late	early	late		-1	1	1	-1	1	-1	1	1	-1	1	1	-1	1	1	-1	-1	1	1	1	1	1	1			12	0	4	0	75		2	3	0	1	1	75	25
Exp. 1A - late shock/late reward vs. early shock/late reward	Exp. 1A	43	11	2	+ 21:05.2	+ 00:20:46.1	late	late	early	late		1	-1	1	1	-1	-1	1	-1	-1	1	1	-1	1	1	1	-1	1	1	1	1	1	1			12	0	4	0	75		2	2	0	2	2	50	50
Exp. 1A - early shock/late reward vs. late shock/late reward	Exp. 1A	44	12	2	+ 21:12.8	+ 00:20:55.1	early	late	late	late		1	-1	1	1	-1	-1	-1	1	-1	1	-1	-1	-1	-1	-1	-1	1	-1	-1	1	1	-1			5	0	11	0	31.25		2	2	0	2	2	50	50
Exp. 1A - late shock/late reward vs. early shock/late reward	Exp. 1A	45	13	2	+ 33:47.0	+ 00:33:28.6	late	late	early	late		1	1	1	-1	-1	-1	1	1	-1	1	-1	-1	-1	1	1	1	1	1	1	1	1	-1			11	0	5	0	68.75		2	3	0	1	2	75	25
Exp. 1A - late shock/late reward vs. early shock/late reward	Exp. 1A	46	14	2	+ 22:15.6	+ 00:21:57.2	late	late	early	late		-1	1	-1	1	1	-1	1	1	1	1	1	1	1	1	1	1	1	1	1	1	1	1			16	0	0	0	100		2	4	0	0	0	100	0
Exp. 1A - early shock/late reward vs. late shock/late reward	Exp. 1A	47	15	2	+ 29:11.6	+ 00:28:53.0	early	late	late	late		-1	1	1	-1	-1	1	1	1	1	1	1	1	1	1	-1	-1	-1	-1	1	-1	-1	-1			9	0	7	0	56.25		2	4	0	0	0	100	0
Ugo Basile Aversive Discounting Pilot 3
1 = early shock + late reward; -1 = late shock + late reward| 2 = omission early shock + late reward; -2 = omission late shock + late reward																																				Trials 1-16
Trial Control Settings	Condition	Animal ID#	Animal	Session	Trial Time	Recording Time	Left Arm - Shock	Left Arm - Reward	Right Arm - Shock	Right Arm - Reward	Trials	1	2	3	4	5	6	1	2	3	4	5	6	7	8	9	10	11	12	13	14	15	16			early shock + late reward decision	early shock + late reward omission	late + late reward decision	late + late reward omission	%early shock + late reward/late reward + late shock		Session	early shock + late reward decision	early shock + late reward omission	late + late reward decision	late + late reward omission	%early shock + late reward/late reward + late shock
Exp. 1A - late shock/late reward vs. early shock/late reward	Exp. 1A	33	1	3	+ 20:30.8	+ 00:20:13.0	late	late	early	late		-1	1	-1	1	1	-1	1	1	1	-1	1	1	1	1	1	-1	1	1	-1	1	-1	1			12	0	4	0	75		3	3	0	1	0	75	25
Exp. 1A - late shock/late reward vs. early shock/late reward	Exp. 1A	35	3	3	+ 25:56.8	+ 00:25:39.8	late	late	early	late		1	-1	1	-1	-1	1	-1	1	-1	-1	1	1	1	-1	1	1	1	-1	1	-1	1	1			10	0	6	0	62.5		3	1	0	3	2	25	75
Exp. 1A - early shock/late reward vs. late shock/late reward	Exp. 1A	36	4	3	+ 29:48.7	+ 00:29:31.4	early	late	late	late		-1	-1	-1	1	1	1	-1	1	1	-1	1	-1	1	1	-1	-1	-1	1	1	-1	-1	-1			7	0	9	0	43.75		3	2	0	2	1	50	50
Exp. 1A - late shock/late reward vs. early shock/late reward	Exp. 1A	37	5	3	+ 22:13.2	+ 00:21:53.3	late	late	early	late		1	1	1	-1	-1	-1	1	1	1	1	1	1	1	1	1	1	1	1	1	-1	1	-1			14	0	2	0	87.5		3	4	0	0	0	100	0
Exp. 1A - late shock/late reward vs. early shock/late reward	Exp. 1A	39	7	3	+ 19:56.1	+ 00:19:39.7	late	late	early	late		1	-1	-1	-1	1	1	1	-1	1	1	1	1	1	-1	1	1	1	1	1	1	1	1			14	0	2	0	87.5		3	3	0	1	1	75	25
Exp. 1A - early shock/late reward vs. late shock/late reward	Exp. 1A	40	8	3	+ 34:20.4	+ 00:34:00.3	early	late	late	late		1	-1	-1	1	-1	1	1	1	1	-1	-1	1	1	1	-1	-1	-1	-1	1	-1	-1	-1			7	0	9	0	43.75		3	3	0	1	2	75	25
Exp. 1A - early shock/late reward vs. late shock/late reward	Exp. 1A	41	9	3	+ 21:17.4	+ 00:21:00.5	early	late	late	late		-1	-1	-1	1	1	1	-1	1	1	1	-1	-1	1	1	1	1	1	-1	-1	1	-1	1			10	0	6	0	62.5		3	3	0	1	1	75	25
Exp. 1A - late shock/late reward vs. early shock/late reward	Exp. 1A	42	10	3	+ 27:07.3	+ 00:26:50.6	late	late	early	late		-1	1	1	1	-1	-1	-1	1	1	-1	1	1	1	-1	-1	1	1	1	1	1	-1	1			11	0	5	0	68.75		3	2	0	2	1	50	50
Exp. 1A - late shock/late reward vs. early shock/late reward	Exp. 1A	43	11	3	+ 19:30.6	+ 00:19:13.7	late	late	early	late		-1	1	1	1	-1	-1	1	1	1	-1	1	-1	1	1	1	1	1	1	1	1	-1	1			13	0	3	0	81.25		3	3	0	1	1	75	25
Exp. 1A - late shock/late reward vs. early shock/late reward	Exp. 1A	44	12	3	+ 22:51.4	+ 00:22:32.9	late	late	early	late		1	1	1	-1	-1	-1	1	1	-1	1	1	-1	1	1	-1	1	-1	1	1	1	-1	-1			10	0	6	0	62.5		3	3	0	1	1	75	25
Exp. 1A - early shock/late reward vs. late shock/late reward	Exp. 1A	45	13	3	+ 40:00.0	+ 00:39:43.9	early	late	late	late		-1	1	1	1	-1	-1	-1	1	1	-1	1	-1	1	1	1	-1	1	1	1	1	1	0			11	0	4	0	73.3333		3	2	0	2	1	50	50
Exp. 1A - late shock/late reward vs. early shock/late reward	Exp. 1A	46	14	3	+ 22:26.4	+ 00:22:09.2	late	late	early	late		-1	-1	-1	1	1	1	1	1	1	-1	1	1	1	1	1	1	1	1	1	1	-1	-1			13	0	3	0	81.25		3	3	0	1	1	75	25
Exp. 1A - early shock/late reward vs. late shock/late reward	Exp. 1A	47	15	3	+ 28:08.7	+ 00:27:51.3	early	late	late	late		-1	-1	-1	1	1	1	-1	-1	-1	1	-1	-1	1	1	1	1	1	1	-1	1	-1	-1			8	0	8	0	50		3	1	0	3	3	25	75
Ugo Basile Aversive Discounting Pilot 3
1 = early shock + late reward; -1 = late shock + late reward| 2 = omission early shock + late reward; -2 = omission late shock + late reward																																				Trials 1-16
Trial Control Settings	Condition	Animal ID#	Animal	Session	Trial Time	Recording Time	Left Arm - Shock	Left Arm - Reward	Right Arm - Shock	Right Arm - Reward	Trials	1	2	3	4	5	6	1	2	3	4	5	6	7	8	9	10	11	12	13	14	15	16			early shock + late reward decision	early shock + late reward omission	late + late reward decision	late + late reward omission	%early shock + late reward/late reward + late shock		Session	early shock + late reward decision	early shock + late reward omission	late + late reward decision	late + late reward omission	%early shock + late reward/late reward + late shock
Exp. 1A - late shock/late reward vs. early shock/late reward	Exp. 1A	33	1	4	+ 26:23.1	+ 00:26:06.4	late	late	early	late		-1	1	1	1	-1	-1	1	-1	-1	1	-1	1	1	-1	1	-1	1	-1	1	-1	-1	1			8	0	8	0	50		4	2	0	2	0	50	50
Exp. 1A - early shock/late reward vs. late shock/late reward	Exp. 1A	35	3	4	+ 21:47.0	+ 00:21:30.2	early	late	late	late		-1	1	-1	-1	1	1	1	-1	-1	1	1	1	1	-1	1	1	-1	1	1	-1	-1	1			10	0	6	0	62.5		4	2	0	2	2	50	50
Exp. 1A - early shock/late reward vs. late shock/late reward	Exp. 1A	36	4	4	+ 23:58.4	+ 00:23:41.8	early	late	late	late		-1	-1	1	1	-1	1	-1	1	1	1	1	1	1	1	1	-1	-1	-1	1	-1	-1	-1			9	0	7	0	56.25		4	3	0	1	0	75	25
Exp. 1A - early shock/late reward vs. late shock/late reward	Exp. 1A	37	5	4	+ 20:37.9	+ 00:20:20.5	early	late	late	late		-1	1	-1	-1	1	1	-1	-1	1	-1	-1	-1	1	-1	1	1	1	-1	-1	-1	-1	-1			5	0	11	0	31.25		4	1	0	3	3	25	75
Exp. 1A - early shock/late reward vs. late shock/late reward	Exp. 1A	39	7	4	+ 21:47.6	+ 00:21:30.3	early	late	late	late		-1	1	1	1	-1	-1	1	1	-1	1	-1	-1	-1	1	1	-1	-1	1	-1	-1	-1	1			7	0	9	0	43.75		4	3	0	1	2	75	25
Exp. 1A - early shock/late reward vs. late shock/late reward	Exp. 1A	40	8	4	+ 25:32.1	+ 00:25:15.8	early	late	late	late		-1	-1	1	-1	1	1	-1	-1	1	-1	1	-1	-1	-1	-1	-1	-1	1	1	-1	-1	1			5	0	11	0	31.25		4	1	0	3	2	25	75
Exp. 1A - late shock/late reward vs. early shock/late reward	Exp. 1A	41	9	4	+ 22:19.6	+ 00:22:00.7	late	late	early	late		-1	-1	-1	1	1	1	1	1	-1	-1	1	1	-1	-1	1	-1	-1	-1	1	1	1	-1			8	0	8	0	50		4	2	0	2	2	50	50
Exp. 1A - early shock/late reward vs. late shock/late reward	Exp. 1A	42	10	4	+ 23:05.6	+ 00:22:48.6	early	late	late	late		1	-1	-1	-1	1	1	-1	1	-1	-1	1	-1	1	-1	-1	1	-1	1	-1	1	-1	-1			6	0	10	0	37.5		4	1	0	3	2	25	75
Exp. 1A - early shock/late reward vs. late shock/late reward	Exp. 1A	43	11	4	+ 21:22.1	+ 00:21:01.4	early	late	late	late		1	1	-1	-1	1	-1	-1	1	-1	-1	1	-1	1	1	-1	-1	-1	1	1	-1	1	-1			7	0	9	0	43.75		4	1	0	3	2	25	75
Exp. 1A - late shock/late reward vs. early shock/late reward	Exp. 1A	44	12	4	+ 25:48.0	+ 00:25:29.8	late	late	early	late		1	1	1	-1	-1	-1	1	-1	1	1	1	-1	-1	-1	1	-1	1	1	-1	1	1	1			10	0	6	0	62.5		4	3	0	1	1	75	25
Exp. 1A - early shock/late reward vs. late shock/late reward	Exp. 1A	45	13	4	+ 27:21.8	+ 00:27:00.4	early	late	late	late		-1	-1	1	1	1	-1	1	-1	1	-1	1	1	1	-1	-1	-1	1	1	1	-1	-1	1			9	0	7	0	56.25		4	2	0	2	2	50	50
Exp. 1A - early shock/late reward vs. late shock/late reward	Exp. 1A	46	14	4	+ 24:42.9	+ 00:24:25.0	early	late	late	late		-1	1	-1	1	-1	1	1	1	1	1	-1	-1	1	1	1	-1	-1	-1	-1	-1	-1	-1			7	0	9	0	43.75		4	4	0	0	1	100	0
Exp. 1A - late shock/late reward vs. early shock/late reward	Exp. 1A	47	15	4	+ 22:49.2	+ 00:22:31.5	late	late	early	late		1	-1	1	-1	-1	1	-1	-1	1	-1	-1	-1	1	1	1	1	1	1	1	-1	-1	-1			8	0	8	0	50		4	1	0	3	3	25	75
Ugo Basile Aversive Discounting Pilot 3
1 = early shock + late reward; -1 = late shock + late reward| 2 = omission early shock + late reward; -2 = omission late shock + late reward																																				Trials 1-16
Trial Control Settings	Condition	Animal ID#	Animal	Session	Trial Time	Recording Time	Left Arm - Shock	Left Arm - Reward	Right Arm - Shock	Right Arm - Reward	Trials	1	2	3	4	5	6	1	2	3	4	5	6	7	8	9	10	11	12	13	14	15	16			early shock + late reward decision	early shock + late reward omission	late + late reward decision	late + late reward omission	%early shock + late reward/late reward + late shock		Session	early shock + late reward decision	early shock + late reward omission	late + late reward decision	late + late reward omission	%early shock + late reward/late reward + late shock
Exp. 1A - early shock/late reward vs. late shock/late reward	Exp. 1A	33	1	5	+ 24:09.9	+ 00:23:51.7	early	late	late	late		-1	-1	1	1	-1	1	-1	-1	1	-1	1	1	1	1	-1	1	-1	-1	1	-1	1	1			9	0	7	0	56.25		5	1	0	3	0	25	75
Exp. 1A - late shock/late reward vs. early shock/late reward	Exp. 1A	35	3	5	+ 23:51.1	+ 00:23:34.4	late	late	early	late		1	1	-1	1	-1	-1	1	1	1	1	1	1	1	1	1	-1	1	1	-1	1	-1	1			13	0	3	0	81.25		5	4	0	0	0	100	0
Exp. 1A - late shock/late reward vs. early shock/late reward	Exp. 1A	36	4	5	+ 29:04.0	+ 00:28:42.4	late	late	early	late		-1	-1	-1	1	1	1	1	-1	1	1	1	1	1	-1	-1	1	-1	-1	-1	-1	-1	-1			7	0	9	0	43.75		5	3	0	1	1	75	25
Exp. 1A - early shock/late reward vs. late shock/late reward	Exp. 1A	37	5	5	+ 19:58.3	+ 00:19:40.9	early	late	late	late		-1	-1	1	1	1	-1	-1	-1	1	1	-1	-1	-1	-1	-1	-1	-1	-1	1	-1	-1	1			4	0	12	0	25		5	2	0	2	2	50	50
Exp. 1A - early shock/late reward vs. late shock/late reward	Exp. 1A	39	7	5	+ 19:37.5	+ 00:19:17.7	early	late	late	late		1	-1	-1	1	1	-1	1	-1	1	-1	-1	1	-1	1	1	-1	-1	-1	-1	1	1	-1			7	0	9	0	43.75		5	2	0	2	3	50	50
Exp. 1A - late shock/late reward vs. early shock/late reward	Exp. 1A	40	8	5	+ 40:00.0	+ 00:39:41.8	late	late	early	late		-1	-1	1	-1	1	1	1	1	1	1	-1	1	1	1	-1	-1	-1	1	-1	1	-1	0			9	0	6	0	60		5	4	0	0	1	100	0
Exp. 1A - late shock/late reward vs. early shock/late reward	Exp. 1A	41	9	5	+ 23:19.8	+ 00:23:03.2	late	late	early	late		1	1	-1	1	-1	-1	1	1	-1	-1	1	1	-1	1	1	1	1	-1	1	-1	-1	1			10	0	6	0	62.5		5	2	0	2	2	50	50
Exp. 1A - late shock/late reward vs. early shock/late reward	Exp. 1A	42	10	5	+ 19:50.7	+ 00:19:31.2	late	late	early	late		1	1	1	-1	-1	-1	1	1	1	-1	-1	1	-1	-1	1	1	1	1	1	1	-1	1			11	0	5	0	68.75		5	3	0	1	2	75	25
Exp. 1A - early shock/late reward vs. late shock/late reward	Exp. 1A	43	11	5	+ 20:53.4	+ 00:20:35.6	early	late	late	late		1	-1	1	-1	1	-1	1	-1	-1	-1	1	-1	-1	-1	-1	1	-1	1	-1	1	-1	1			6	0	10	0	37.5		5	1	0	3	3	25	75
Exp. 1A - early shock/late reward vs. late shock/late reward	Exp. 1A	44	12	5	+ 25:55.5	+ 00:25:37.8	early	late	late	late		1	1	1	-1	-1	-1	-1	-1	1	-1	-1	-1	-1	1	-1	1	-1	1	-1	-1	1	-1			5	0	11	0	31.25		5	1	0	3	3	25	75
Exp. 1A - late shock/late reward vs. early shock/late reward	Exp. 1A	45	13	5	+ 32:44.8	+ 00:32:28.0	late	late	early	late		1	1	-1	-1	-1	1	-1	-1	1	-1	-1	1	-1	-1	1	-1	1	1	1	-1	1	-1			7	0	9	0	43.75		5	1	0	3	3	25	75
Exp. 1A - late shock/late reward vs. early shock/late reward	Exp. 1A	46	14	5	+ 20:21.1	+ 00:20:04.4	late	late	early	late		-1	1	1	-1	-1	1	-1	1	1	1	1	-1	1	1	1	1	-1	-1	-1	1	1	1			11	0	5	0	68.75		5	3	0	1	0	75	25
Exp. 1A - early shock/late reward vs. late shock/late reward	Exp. 1A	47	15	5	+ 22:21.2	+ 00:22:02.0	early	late	late	late		1	1	-1	-1	-1	1	1	1	-1	-1	1	1	1	-1	1	1	1	-1	-1	1	1	1			11	0	5	0	68.75		5	2	0	2	2	50	50
Ugo Basile Aversive Discounting Pilot 3
1 = early shock + late reward; -1 = late shock + late reward| 2 = omission early shock + late reward; -2 = omission late shock + late reward																																				Trials 1-16
Trial Control Settings	Condition	Animal ID#	Animal	Session	Trial Time	Recording Time	Left Arm - Shock	Left Arm - Reward	Right Arm - Shock	Right Arm - Reward	Trials	1	2	3	4	5	6	1	2	3	4	5	6	7	8	9	10	11	12	13	14	15	16			early shock + late reward decision	early shock + late reward omission	late + late reward decision	late + late reward omission	%early shock + late reward/late reward + late shock		Session	early shock + late reward decision	early shock + late reward omission	late + late reward decision	late + late reward omission	%early shock + late reward/late reward + late shock
Exp. 1A - early shock/late reward vs. late shock/late reward	Exp. 1A	33	1	6	+ 22:16.8	+ 00:21:54.4	early	late	late	late		-1	1	1	-1	-1	1	-1	-1	1	-1	-1	1	1	-1	1	-1	1	1	-1	1	1	-1			8	0	8	0	50		6	1	0	3	0	25	75
Exp. 1A - early shock/late reward vs. late shock/late reward	Exp. 1A	35	3	6	+ 21:37.8	+ 00:21:17.8	early	late	late	late		-1	1	-1	1	1	-1	-1	1	-1	-1	1	-1	-1	-1	-1	-1	-1	1	-1	-1	1	-1			4	0	12	0	25		6	1	0	3	2	25	75
Exp. 1A - early shock/late reward vs. late shock/late reward	Exp. 1A	36	4	6	+ 24:04.4	+ 00:23:47.1	early	late	late	late		1	-1	1	1	-1	-1	1	-1	-1	-1	1	1	-1	1	1	1	-1	-1	-1	1	1	1			9	0	7	0	56.25		6	1	0	3	3	25	75
Exp. 1A - late shock/late reward vs. early shock/late reward	Exp. 1A	37	5	6	+ 21:45.9	+ 00:21:28.8	late	late	early	late		-1	1	-1	1	-1	1	1	1	1	1	1	1	-1	1	-1	-1	1	1	1	1	1	1			13	0	3	0	81.25		6	4	0	0	0	100	0
Exp. 1A - late shock/late reward vs. early shock/late reward	Exp. 1A	39	7	6	+ 19:16.6	+ 00:18:59.0	late	late	early	late		-1	1	-1	-1	1	1	-1	1	1	-1	1	1	1	1	-1	-1	1	1	1	1	1	1			12	0	4	0	75		6	2	0	2	1	50	50
Exp. 1A - early shock/late reward vs. late shock/late reward	Exp. 1A	40	8	6	+ 27:09.5	+ 00:26:50.4	early	late	late	late		1	1	-1	-1	-1	1	1	-1	-1	1	-1	-1	1	1	-1	-1	1	1	1	1	-1	-1			8	0	8	0	50		6	2	0	2	3	50	50
Exp. 1A - early shock/late reward vs. late shock/late reward	Exp. 1A	41	9	6	+ 19:31.4	+ 00:19:11.5	early	late	late	late		-1	1	-1	-1	1	1	-1	-1	1	-1	1	1	-1	1	1	1	-1	1	1	1	-1	1			10	0	6	0	62.5		6	1	0	3	2	25	75
Exp. 1A - late shock/late reward vs. early shock/late reward	Exp. 1A	42	10	6	+ 20:45.7	+ 00:20:27.6	late	late	early	late		-1	-1	-1	1	1	1	-1	-1	-1	1	1	1	-1	1	1	1	-1	-1	1	1	1	1			10	0	6	0	62.5		6	1	0	3	2	25	75
Exp. 1A - late shock/late reward vs. early shock/late reward	Exp. 1A	43	11	6	+ 20:23.3	+ 00:20:06.2	late	late	early	late		-1	-1	-1	1	1	1	1	-1	1	1	1	1	1	1	1	-1	1	1	1	-1	-1	1			12	0	4	0	75		6	3	0	1	1	75	25
Exp. 1A - late shock/late reward vs. early shock/late reward	Exp. 1A	44	12	6	+ 20:49.2	+ 00:20:30.8	late	late	early	late		-1	1	-1	-1	1	1	-1	1	1	-1	1	1	-1	-1	1	-1	-1	1	-1	1	1	-1			8	0	8	0	50		6	2	0	2	1	50	50
Exp. 1A - early shock/late reward vs. late shock/late reward	Exp. 1A	45	13	6	+ 23:48.0	+ 00:23:30.9	early	late	late	late		-1	1	1	1	-1	-1	-1	-1	1	-1	-1	-1	-1	-1	-1	-1	-1	-1	-1	-1	-1	-1			1	0	15	0	6.25		6	1	0	3	3	25	75
Exp. 1A - early shock/late reward vs. late shock/late reward	Exp. 1A	46	14	6	+ 21:29.6	+ 00:21:12.2	early	late	late	late		-1	1	1	-1	1	-1	-1	-1	-1	-1	1	-1	-1	-1	-1	-1	1	1	1	-1	-1	-1			4	0	12	0	25		6	0	0	4	3	0	100
Exp. 1A - early shock/late reward vs. late shock/late reward	Exp. 1A	47	15	6	+ 21:18.0	+ 00:21:00.4	early	late	late	late		1	1	1	-1	-1	-1	1	-1	-1	1	1	-1	-1	1	1	1	1	1	-1	-1	-1	-1			8	0	8	0	50		6	2	0	2	2	50	50
Ugo Basile Aversive Discounting Pilot 3
1 = early shock + late reward; -1 = late shock + late reward| 2 = omission early shock + late reward; -2 = omission late shock + late reward																																				Trials 1-16
Trial Control Settings	Condition	Animal ID#	Animal	Session	Trial Time	Recording Time	Left Arm - Shock	Left Arm - Reward	Right Arm - Shock	Right Arm - Reward	Trials	1	2	3	4	5	6	1	2	3	4	5	6	7	8	9	10	11	12	13	14	15	16			early shock + late reward decision	early shock + late reward omission	late + late reward decision	late + late reward omission	%early shock + late reward/late reward + late shock		Session	early shock + late reward decision	early shock + late reward omission	late + late reward decision	late + late reward omission	%early shock + late reward/late reward + late shock
Exp. 1A - late shock/late reward vs. early shock/late reward	Exp. 1A	33	1	7	+ 21:35.0	+ 00:21:15.3	late	late	early	late		-1	-1	1	-1	1	1	-1	1	1	1	-1	1	1	-1	1	1	1	-1	1	1	-1	1			11	0	5	0	68.75		7	3	0	1	0	75	25
Exp. 1A - late shock/late reward vs. early shock/late reward	Exp. 1A	35	3	7	+ 20:22.5	+ 00:20:00.8	late	late	early	late		1	-1	-1	1	-1	1	1	1	-1	1	1	1	-1	1	1	1	-1	1	1	1	1	1			13	0	3	0	81.25		7	3	0	1	1	75	25
Exp. 1A - late shock/late reward vs. early shock/late reward	Exp. 1A	36	4	7	+ 20:59.8	+ 00:20:40.6	late	late	early	late		-1	-1	1	1	-1	1	-1	1	1	-1	1	1	1	1	1	1	1	1	1	-1	-1	-1			11	0	5	0	68.75		7	2	0	2	1	50	50
Exp. 1A - early shock/late reward vs. late shock/late reward	Exp. 1A	37	5	7	+ 21:48.7	+ 00:21:29.6	early	late	late	late		-1	1	-1	1	1	-1	-1	-1	-1	1	1	-1	1	1	1	1	1	-1	1	-1	-1	1			9	0	7	0	56.25		7	1	0	3	2	25	75
Exp. 1A - early shock/late reward vs. late shock/late reward	Exp. 1A	39	7	7	+ 19:19.1	+ 00:18:59.1	early	late	late	late		-1	1	1	-1	1	-1	-1	1	-1	1	-1	1	-1	-1	-1	-1	-1	-1	-1	-1	1	-1			4	0	12	0	25		7	2	0	2	2	50	50
Exp. 1A - early shock/late reward vs. late shock/late reward	Exp. 1A	40	8	7	+ 24:10.1	+ 00:23:51.8	early	late	late	late		1	1	1	-1	-1	-1	1	-1	-1	1	-1	-1	-1	-1	1	1	-1	-1	1	1	-1	-1			6	0	10	0	37.5		7	2	0	2	3	50	50
Exp. 1A - early shock/late reward vs. late shock/late reward	Exp. 1A	41	9	7	+ 21:10.5	+ 00:20:51.7	early	late	late	late		1	1	-1	1	-1	-1	1	-1	1	-1	1	1	-1	1	1	1	-1	-1	1	-1	1	-1			9	0	7	0	56.25		7	2	0	2	2	50	50
Exp. 1A - early shock/late reward vs. late shock/late reward	Exp. 1A	42	10	7	+ 21:54.8	+ 00:21:34.8	early	late	late	late		1	1	1	-1	-1	-1	1	-1	-1	-1	1	-1	-1	-1	-1	1	-1	-1	-1	1	-1	-1			4	0	12	0	25		7	1	0	3	3	25	75
Exp. 1A - early shock/late reward vs. late shock/late reward	Exp. 1A	43	11	7	+ 26:00.9	+ 00:25:37.8	early	late	late	late		1	-1	-1	1	-1	1	1	1	-1	1	-1	-1	-1	-1	-1	1	1	-1	-1	-1	1	-1			6	0	10	0	37.5		7	3	0	1	2	75	25
Exp. 1A - late shock/late reward vs. early shock/late reward	Exp. 1A	44	12	7	+ 21:36.2	+ 00:21:16.2	late	late	early	late		1	1	1	-1	-1	-1	1	1	1	1	1	-1	1	1	-1	1	1	-1	1	1	-1	1			12	0	4	0	75		7	4	0	0	0	100	0
Exp. 1A - late shock/late reward vs. early shock/late reward	Exp. 1A	45	13	7	+ 37:06.2	+ 00:36:46.6	late	late	early	late		-1	-1	1	1	-1	1	1	1	-1	-1	1	1	1	1	1	1	1	1	1	1	1	1			14	0	2	0	87.5		7	2	0	2	2	50	50
Exp. 1A - late shock/late reward vs. early shock/late reward	Exp. 1A	46	14	7	+ 22:02.7	+ 00:21:43.6	late	late	early	late		-1	1	-1	-1	1	1	1	1	1	1	1	1	1	1	1	-1	1	1	1	1	-1	1			14	0	2	0	87.5		7	4	0	0	0	100	0
Exp. 1A - late shock/late reward vs. early shock/late reward	Exp. 1A	47	15	7	+ 21:44.7	+ 00:21:26.0	late	late	early	late		-1	-1	1	1	1	-1	1	1	1	1	1	1	-1	1	1	1	1	1	1	1	1	1			15	0	1	0	93.75		7	4	0	0	0	100	0
Ugo Basile Aversive Discounting Pilot 3
1 = early shock + late reward; -1 = late shock + late reward| 2 = omission early shock + late reward; -2 = omission late shock + late reward																																				Trials 1-16
Trial Control Settings	Condition	Animal ID#	Animal	Session	Trial Time	Recording Time	Left Arm - Shock	Left Arm - Reward	Right Arm - Shock	Right Arm - Reward	Trials	1	2	3	4	5	6	1	2	3	4	5	6	7	8	9	10	11	12	13	14	15	16			early shock + late reward decision	early shock + late reward omission	late + late reward decision	late + late reward omission	%early shock + late reward/late reward + late shock		Session	early shock + late reward decision	early shock + late reward omission	late + late reward decision	late + late reward omission	%early shock + late reward/late reward + late shock
Exp. 1A - early shock/late reward vs. late shock/late reward	Exp. 1A	33	1	8	+ 19:35.7	+ 00:19:11.2	early	late	late	late		-1	1	-1	-1	1	1	-1	-1	-1	-1	1	1	1	1	-1	-1	1	-1	-1	1	-1	1			7	0	9	0	43.75		8	0	0	4	0	0	100
Exp. 1A - late shock/late reward vs. early shock/late reward	Exp. 1A	35	3	8	+ 19:26.0	+ 00:19:09.2	late	late	early	late		-1	-1	1	-1	1	1	-1	1	1	-1	-1	-1	1	1	-1	1	1	-1	-1	-1	1	1			8	0	8	0	50		8	2	0	2	2	50	50
Exp. 1A - late shock/late reward vs. early shock/late reward	Exp. 1A	36	4	8	+ 22:21.4	+ 00:21:59.4	late	late	early	late		1	-1	1	-1	-1	1	1	-1	-1	-1	-1	1	1	1	1	-1	1	1	1	-1	1	1			10	0	6	0	62.5		8	1	0	3	4	25	75
Exp. 1A - late shock/late reward vs. early shock/late reward	Exp. 1A	37	5	8	+ 19:10.7	+ 00:18:49.6	late	late	early	late		1	-1	-1	-1	1	1	1	1	1	-1	-1	-1	-1	1	1	1	-1	1	1	1	1	1			11	0	5	0	68.75		8	3	0	1	2	75	25
Exp. 1A - late shock/late reward vs. early shock/late reward	Exp. 1A	39	7	8	+ 19:56.0	+ 00:19:36.9	late	late	early	late		1	-1	1	1	-1	-1	1	1	1	1	1	1	1	1	-1	1	1	1	-1	-1	1	1			13	0	3	0	81.25		8	4	0	0	0	100	0
Exp. 1A - late shock/late reward vs. early shock/late reward	Exp. 1A	40	8	8	+ 25:07.6	+ 00:24:48.0	late	late	early	late		-1	1	-1	-1	1	1	-1	-1	-1	-1	-1	-1	-1	-1	1	1	1	-1	1	-1	1	1			6	0	10	0	37.5		8	0	0	4	4	0	100
Exp. 1A - late shock/late reward vs. early shock/late reward	Exp. 1A	41	9	8	+ 19:59.2	+ 00:19:42.9	late	late	early	late		1	-1	1	-1	-1	1	-1	1	1	1	1	-1	-1	-1	1	-1	1	1	-1	1	1	-1			9	0	7	0	56.25		8	3	0	1	0	75	25
Exp. 1A - late shock/late reward vs. early shock/late reward	Exp. 1A	42	10	8	+ 20:40.3	+ 00:20:21.8	late	late	early	late		1	-1	1	-1	-1	1	1	-1	1	1	-1	1	1	1	1	1	1	1	1	1	-1	1			13	0	3	0	81.25		8	3	0	1	2	75	25
Exp. 1A - late shock/late reward vs. early shock/late reward	Exp. 1A	43	11	8	+ 17:46.7	+ 00:17:26.7	late	late	early	late		-1	1	1	-1	-1	1	-1	1	-1	1	1	-1	1	1	1	-1	1	-1	1	1	-1	1			10	0	6	0	62.5		8	2	0	2	1	50	50
Exp. 1A - early shock/late reward vs. late shock/late reward	Exp. 1A	44	12	8	+ 20:21.1	+ 00:20:02.6	early	late	late	late		1	1	1	-1	-1	-1	-1	-1	1	-1	-1	1	-1	-1	-1	-1	-1	1	1	-1	-1	-1			4	0	12	0	25		8	1	0	3	3	25	75
Exp. 1A - early shock/late reward vs. late shock/late reward	Exp. 1A	45	13	8	+ 22:07.0	+ 00:21:48.1	early	late	late	late		-1	1	1	1	-1	-1	-1	-1	-1	-1	-1	-1	1	-1	-1	-1	-1	-1	-1	-1	-1	-1			1	0	15	0	6.25		8	0	0	4	4	0	100
Exp. 1A - late shock/late reward vs. early shock/late reward	Exp. 1A	46	14	8	+ 21:02.8	+ 00:20:46.8	late	late	early	late		-1	1	1	-1	-1	1	1	1	-1	1	1	1	1	1	1	1	1	-1	-1	1	1	1			13	0	3	0	81.25		8	3	0	1	1	75	25
Exp. 1A - late shock/late reward vs. early shock/late reward	Exp. 1A	47	15	8	+ 19:48.6	+ 00:19:29.4	late	late	early	late		-1	1	-1	-1	1	1	1	1	1	1	1	1	1	1	1	1	1	1	1	1	1	1			16	0	0	0	100		8	4	0	0	0	100	0
Ugo Basile Aversive Discounting Pilot 3
1 = early shock + late reward; -1 = late shock + late reward| 2 = omission early shock + late reward; -2 = omission late shock + late reward																																				Trials 1-16
Trial Control Settings	Condition	Animal ID#	Animal	Session	Trial Time	Recording Time	Left Arm - Shock	Left Arm - Reward	Right Arm - Shock	Right Arm - Reward	Trials	1	2	3	4	5	6	1	2	3	4	5	6	7	8	9	10	11	12	13	14	15	16			early shock + late reward decision	early shock + late reward omission	late + late reward decision	late + late reward omission	%early shock + late reward/late reward + late shock		Session	early shock + late reward decision	early shock + late reward omission	late + late reward decision	late + late reward omission	%early shock + late reward/late reward + late shock
Exp. 1A - late shock/late reward vs. early shock/late reward	Exp. 1A	33	1	9	+ 20:20.6	+ 00:20:01.1	late	late	early	late		1	-1	-1	1	1	-1	1	1	1	1	1	1	1	-1	1	1	1	1	1	1	-1	1			14	0	2	0	87.5		9	4	0	0	0	100	0
Exp. 1A - early shock/late reward vs. late shock/late reward	Exp. 1A	35	3	9	+ 21:23.3	+ 00:21:05.4	early	late	late	late		-1	1	1	-1	-1	1	-1	-1	1	-1	1	-1	1	-1	1	-1	1	-1	1	-1	-1	-1			6	0	10	0	37.5		9	1	0	3	2	25	75
Exp. 1A - early shock/late reward vs. late shock/late reward	Exp. 1A	36	4	9	+ 19:20.1	+ 00:19:03.1	early	late	late	late		1	-1	1	-1	-1	1	-1	1	-1	1	1	-1	1	-1	1	-1	-1	-1	1	1	1	1			9	0	7	0	56.25		9	2	0	2	1	50	50
Exp. 1A - early shock/late reward vs. late shock/late reward	Exp. 1A	37	5	9	+ 20:13.2	+ 00:19:54.1	early	late	late	late		1	1	1	-1	-1	-1	-1	-1	1	-1	1	1	-1	-1	1	1	-1	-1	-1	-1	1	1			7	0	9	0	43.75		9	1	0	3	2	25	75
Exp. 1A - late shock/late reward vs. early shock/late reward	Exp. 1A	39	7	9	+ 19:33.2	+ 00:19:13.9	late	late	early	late		1	-1	-1	1	-1	1	-1	1	1	-1	1	1	1	-1	1	1	1	-1	1	1	1	-1			11	0	5	0	68.75		9	2	0	2	1	50	50
Exp. 1A - early shock/late reward vs. late shock/late reward	Exp. 1A	40	8	9	+ 28:45.9	+ 00:28:29.2	early	late	late	late		1	1	-1	-1	1	-1	1	1	-1	1	1	1	1	-1	-1	-1	1	1	-1	-1	-1	-1			8	0	8	0	50		9	3	0	1	1	75	25
Exp. 1A - early shock/late reward vs. late shock/late reward	Exp. 1A	41	9	9	+ 20:49.3	+ 00:20:32.4	early	late	late	late		1	1	1	-1	-1	-1	1	1	1	-1	1	-1	-1	1	1	-1	1	1	-1	1	1	-1			10	0	6	0	62.5		9	3	0	1	1	75	25
Exp. 1A - early shock/late reward vs. late shock/late reward	Exp. 1A	42	10	9	+ 19:48.2	+ 00:19:29.8	early	late	late	late		1	-1	-1	-1	1	1	-1	-1	-1	-1	1	-1	-1	-1	1	1	1	1	-1	-1	1	-1			6	0	10	0	37.5		9	0	0	4	3	0	100
Exp. 1A - late shock/late reward vs. early shock/late reward	Exp. 1A	43	11	9	+ 23:09.6	+ 00:22:50.4	late	late	early	late		1	-1	1	1	-1	-1	1	1	1	1	-1	1	1	1	-1	1	1	1	1	1	-1	1			13	0	3	0	81.25		9	4	0	0	1	100	0
Exp. 1A - late shock/late reward vs. early shock/late reward	Exp. 1A	44	12	9	+ 19:23.5	+ 00:19:06.2	late	late	early	late		1	-1	1	-1	-1	1	-1	1	1	-1	1	-1	-1	1	-1	-1	-1	-1	-1	1	-1	1			6	0	10	0	37.5		9	2	0	2	1	50	50
Exp. 1A - late shock/late reward vs. early shock/late reward	Exp. 1A	45	13	9	+ 23:05.4	+ 00:22:47.6	late	late	early	late		-1	1	-1	1	1	-1	1	1	1	1	1	-1	-1	-1	1	1	1	1	-1	1	-1	-1			10	0	6	0	62.5		9	4	0	0	0	100	0
Exp. 1A - early shock/late reward vs. late shock/late reward	Exp. 1A	46	14	9	+ 23:19.3	+ 00:23:00.7	early	late	late	late		1	-1	-1	-1	1	1	-1	1	1	-1	-1	-1	-1	-1	-1	-1	-1	-1	-1	-1	-1	-1			2	0	14	0	12.5		9	2	0	2	2	50	50
Exp. 1A - early shock/late reward vs. late shock/late reward	Exp. 1A	47	15	9	+ 19:31.0	+ 00:19:11.6	early	late	late	late		1	1	-1	-1	-1	1	-1	1	1	-1	1	-1	-1	1	-1	-1	-1	1	-1	1	1	1			8	0	8	0	50		9	2	0	2	1	50	50
Ugo Basile Aversive Discounting Pilot 3
1 = early shock + late reward; -1 = late shock + late reward| 2 = omission early shock + late reward; -2 = omission late shock + late reward																																				Trials 1-16
Trial Control Settings	Condition	Animal ID#	Animal	Session	Trial Time	Recording Time	Left Arm - Shock	Left Arm - Reward	Right Arm - Shock	Right Arm - Reward	Trials	1	2	3	4	5	6	1	2	3	4	5	6	7	8	9	10	11	12	13	14	15	16			early shock + late reward decision	early shock + late reward omission	late + late reward decision	late + late reward omission	%early shock + late reward/late reward + late shock		Session	early shock + late reward decision	early shock + late reward omission	late + late reward decision	late + late reward omission	%early shock + late reward/late reward + late shock
Exp. 1A - late shock/late reward vs. early shock/late reward	Exp. 1A	33	1	10	+ 23:43.2	+ 00:23:22.8	late	late	early	late		-1	-1	-1	1	1	1	-1	1	1	1	1	-1	1	1	1	-1	1	1	1	-1	-1	1			11	0	5	0	68.75		10	3	0	1	0	75	25
Exp. 1A - early shock/late reward vs. late shock/late reward	Exp. 1A	35	3	10	+ 19:45.6	+ 00:19:29.0	early	late	late	late		-1	1	-1	1	-1	1	-1	-1	-1	-1	1	-1	-1	1	1	-1	1	-1	1	1	-1	-1			6	0	10	0	37.5		10	0	0	4	3	0	100
Exp. 1A - early shock/late reward vs. late shock/late reward	Exp. 1A	36	4	10	+ 21:46.6	+ 00:21:30.1	early	late	late	late		-1	-1	-1	1	1	1	-1	-1	-1	1	-1	1	1	1	1	1	1	1	1	1	1	1			12	0	4	0	75		10	1	0	3	3	25	75
Exp. 1A - late shock/late reward vs. early shock/late reward	Exp. 1A	37	5	10	+ 25:29.2	+ 00:25:10.7	late	late	early	late		1	-1	1	1	-1	-1	1	1	1	1	1	1	1	-1	-1	1	1	1	1	-1	-1	1			12	0	4	0	75		10	4	0	0	0	100	0
Exp. 1A - early shock/late reward vs. late shock/late reward	Exp. 1A	39	7	10	+ 20:55.8	+ 00:20:38.9	early	late	late	late		1	-1	-1	1	1	-1	1	-1	1	-1	1	-1	-1	-1	1	1	-1	-1	-1	1	-1	1			7	0	9	0	43.75		10	2	0	2	2	50	50
Exp. 1A - late shock/late reward vs. early shock/late reward	Exp. 1A	40	8	10	+ 30:37.2	+ 00:30:12.2	late	late	early	late		-1	1	1	1	-1	-1	-1	-1	1	1	1	1	-1	-1	1	1	-1	1	1	1	1	1			11	0	5	0	68.75		10	2	0	2	1	50	50
Exp. 1A - late shock/late reward vs. early shock/late reward	Exp. 1A	41	9	10	+ 20:54.6	+ 00:20:36.2	late	late	early	late		1	-1	1	1	-1	-1	1	1	-1	-1	1	-1	1	1	1	-1	-1	1	1	1	1	1			11	0	5	0	68.75		10	2	0	2	2	50	50
Exp. 1A - early shock/late reward vs. late shock/late reward	Exp. 1A	42	10	10	+ 19:45.2	+ 00:19:25.9	early	late	late	late		-1	-1	1	-1	1	1	-1	-1	1	1	-1	-1	-1	-1	1	1	1	-1	-1	-1	1	-1			6	0	10	0	37.5		10	2	0	2	2	50	50
Exp. 1A - early shock/late reward vs. late shock/late reward	Exp. 1A	43	11	10	+ 21:44.9	+ 00:21:27.0	early	late	late	late		-1	1	1	1	-1	-1	1	-1	-1	1	-1	-1	1	1	-1	1	-1	1	1	-1	1	1			9	0	7	0	56.25		10	2	0	2	3	50	50
Exp. 1A - early shock/late reward vs. late shock/late reward	Exp. 1A	44	12	10	+ 21:15.9	+ 00:20:58.7	early	late	late	late		-1	-1	1	1	-1	1	-1	-1	-1	-1	-1	1	-1	1	1	-1	-1	1	1	-1	-1	-1			5	0	11	0	31.25		10	0	0	4	4	0	100
Exp. 1A - early shock/late reward vs. late shock/late reward	Exp. 1A	45	13	10	+ 23:21.1	+ 00:23:04.3	early	late	late	late		1	-1	-1	-1	1	1	-1	-1	-1	-1	-1	-1	1	1	-1	-1	-1	1	-1	-1	-1	1			4	0	12	0	25		10	0	0	4	4	0	100
Exp. 1A - early shock/late reward vs. late shock/late reward	Exp. 1A	46	14	10	+ 21:27.8	+ 00:21:10.4	early	late	late	late		-1	1	-1	-1	1	1	-1	-1	-1	1	-1	-1	-1	-1	-1	-1	1	-1	1	1	1	-1			5	0	11	0	31.25		10	1	0	3	3	25	75
Exp. 1A - late shock/late reward vs. early shock/late reward	Exp. 1A	47	15	10	+ 19:56.3	+ 00:19:37.7	late	late	early	late		1	-1	-1	1	-1	1	1	1	1	1	1	1	1	1	1	1	1	1	1	1	1	1			16	0	0	0	100		10	4	0	0	0	100	0
[truncated: 35 more columns]

## Sheet: Tabelle2
Ugo Basile Aversive Discounting Pilot 3
1 = early shock + late reward; -1 = late shock + late reward| 2 = omission early shock + late reward; -2 = omission late shock + late reward
Trial 1-4 per session
Trial Control Settings	Condition	Animal ID#	Animal	Session	Trial Time	Recording Time	Remark	Cumulative Sum	1	2	3	4
Exp. 1A - early shock/late reward vs. late shock/late reward	Exp. 1A	33	1	1	+ 21:09.9	+ 00:20:50.1			0	0	1	1
Exp. 1A - late shock/late reward vs. early shock/late reward	Exp. 1A	35	3	1	+ 21:36.4	+ 00:21:16.1			1	2	2	2
Exp. 1A - late shock/late reward vs. early shock/late reward	Exp. 1A	36	4	1	+ 30:17.5	+ 00:30:02.0			1	1	1	1
Exp. 1A - late shock/late reward vs. early shock/late reward	Exp. 1A	37	5	1	+ 25:17.6	+ 00:25:01.0			1	2	3	4
Exp. 1A - late shock/late reward vs. early shock/late reward	Exp. 1A	39	7	1	+ 22:04.0	+ 00:21:47.5			1	2	2	3
Exp. 1A - late shock/late reward vs. early shock/late reward	Exp. 1A	40	8	1	+ 22:59.8	+ 00:22:43.4			1	1	1	1
Exp. 1A - late shock/late reward vs. early shock/late reward	Exp. 1A	41	9	1	+ 21:50.6	+ 00:21:34.6			1	1	2	2
Exp. 1A - early shock/late reward vs. late shock/late reward	Exp. 1A	42	10	1	+ 22:24.3	+ 00:22:07.6			1	1	1	2
Exp. 1A - early shock/late reward vs. late shock/late reward	Exp. 1A	43	11	1	+ 21:01.7	+ 00:20:45.1			1	1	2	2
Exp. 1A - early shock/late reward vs. late shock/late reward	Exp. 1A	44	12	1	+ 25:13.7	+ 00:24:54.7			0	1	2	2
Exp. 1A - late shock/late reward vs. early shock/late reward	Exp. 1A	45	13	1	+ 40:00.0	+ 00:39:42.7			0	1	1	2
Exp. 1A - early shock/late reward vs. late shock/late reward	Exp. 1A	46	14	1	+ 40:00.0	+ 00:39:41.4			0	0	0	0
Exp. 1A - late shock/late reward vs. early shock/late reward	Exp. 1A	47	15	1	+ 40:00.0	+ 00:39:42.5			1	2	2	3
Trial 1-4 per session
Trial Control Settings	Condition	Animal ID#	Animal	Session	Trial Time	Recording Time	Remark	Cumulative Sum	1	2	3	4
Exp. 1A - early shock/late reward vs. late shock/late reward	Exp. 1A	33	1	2	+ 20:06.6	+ 00:19:46.8			1	1	2	2
Exp. 1A - early shock/late reward vs. late shock/late reward	Exp. 1A	35	3	2	+ 22:12.5	+ 00:21:56.0			1	1	1	1
Exp. 1A - late shock/late reward vs. early shock/late reward	Exp. 1A	36	4	2	+ 33:43.5	+ 00:33:25.4			1	2	3	4
Exp. 1A - early shock/late reward vs. late shock/late reward	Exp. 1A	37	5	2	+ 21:14.9	+ 00:20:55.7			1	1	1	1
Exp. 1A - early shock/late reward vs. late shock/late reward	Exp. 1A	39	7	2	+ 19:17.6	+ 00:18:58.7			1	2	2	3
Exp. 1A - late shock/late reward vs. early shock/late reward	Exp. 1A	40	8	2	+ 30:10.7	+ 00:29:54.2			1	2	3	4
Exp. 1A - early shock/late reward vs. late shock/late reward	Exp. 1A	41	9	2	+ 19:47.0	+ 00:19:29.3			1	1	2	2
Exp. 1A - late shock/late reward vs. early shock/late reward	Exp. 1A	42	10	2	+ 24:14.1	+ 00:23:56.8			1	2	2	3
Exp. 1A - late shock/late reward vs. early shock/late reward	Exp. 1A	43	11	2	+ 21:05.2	+ 00:20:46.1			1	1	1	2
Exp. 1A - early shock/late reward vs. late shock/late reward	Exp. 1A	44	12	2	+ 21:12.8	+ 00:20:55.1			0	1	1	2
Exp. 1A - late shock/late reward vs. early shock/late reward	Exp. 1A	45	13	2	+ 33:47.0	+ 00:33:28.6			1	2	2	3
Exp. 1A - late shock/late reward vs. early shock/late reward	Exp. 1A	46	14	2	+ 22:15.6	+ 00:21:57.2			1	2	3	4
Exp. 1A - early shock/late reward vs. late shock/late reward	Exp. 1A	47	15	2	+ 29:11.6	+ 00:28:53.0			1	2	3	4
Trial 1-4 per session
Trial Control Settings	Condition	Animal ID#	Animal	Session	Trial Time	Recording Time	Remark	Cumulative Sum	1	2	3	4
Exp. 1A - late shock/late reward vs. early shock/late reward	Exp. 1A	33	1	3	+ 20:30.8	+ 00:20:13.0			1	2	3	3
Exp. 1A - late shock/late reward vs. early shock/late reward	Exp. 1A	35	3	3	+ 25:56.8	+ 00:25:39.8			0	1	1	1
Exp. 1A - early shock/late reward vs. late shock/late reward	Exp. 1A	36	4	3	+ 29:48.7	+ 00:29:31.4			0	1	2	2
Exp. 1A - late shock/late reward vs. early shock/late reward	Exp. 1A	37	5	3	+ 22:13.2	+ 00:21:53.3			1	2	3	4
Exp. 1A - late shock/late reward vs. early shock/late reward	Exp. 1A	39	7	3	+ 19:56.1	+ 00:19:39.7			1	1	2	3
Exp. 1A - early shock/late reward vs. late shock/late reward	Exp. 1A	40	8	3	+ 34:20.4	+ 00:34:00.3			1	2	3	3
Exp. 1A - early shock/late reward vs. late shock/late reward	Exp. 1A	41	9	3	+ 21:17.4	+ 00:21:00.5			0	1	2	3
Exp. 1A - late shock/late reward vs. early shock/late reward	Exp. 1A	42	10	3	+ 27:07.3	+ 00:26:50.6			0	1	2	2
Exp. 1A - late shock/late reward vs. early shock/late reward	Exp. 1A	43	11	3	+ 19:30.6	+ 00:19:13.7			1	2	3	3
Exp. 1A - late shock/late reward vs. early shock/late reward	Exp. 1A	44	12	3	+ 22:51.4	+ 00:22:32.9			1	2	2	3
Exp. 1A - early shock/late reward vs. late shock/late reward	Exp. 1A	45	13	3	+ 40:00.0	+ 00:39:43.9			0	1	2	2
Exp. 1A - late shock/late reward vs. early shock/late reward	Exp. 1A	46	14	3	+ 22:26.4	+ 00:22:09.2			1	2	3	3
Exp. 1A - early shock/late reward vs. late shock/late reward	Exp. 1A	47	15	3	+ 28:08.7	+ 00:27:51.3			0	0	0	1
Trial 1-4 per session
Trial Control Settings	Condition	Animal ID#	Animal	Session	Trial Time	Recording Time	Remark	Cumulative Sum	1	2	3	4
Exp. 1A - late shock/late reward vs. early shock/late reward	Exp. 1A	33	1	4	+ 26:23.1	+ 00:26:06.4			1	1	1	2
Exp. 1A - early shock/late reward vs. late shock/late reward	Exp. 1A	35	3	4	+ 21:47.0	+ 00:21:30.2			1	1	1	2
Exp. 1A - early shock/late reward vs. late shock/late reward	Exp. 1A	36	4	4	+ 23:58.4	+ 00:23:41.8			0	1	2	3
Exp. 1A - early shock/late reward vs. late shock/late reward	Exp. 1A	37	5	4	+ 20:37.9	+ 00:20:20.5			0	0	1	1
Exp. 1A - early shock/late reward vs. late shock/late reward	Exp. 1A	39	7	4	+ 21:47.6	+ 00:21:30.3			1	2	2	3
Exp. 1A - early shock/late reward vs. late shock/late reward	Exp. 1A	40	8	4	+ 25:32.1	+ 00:25:15.8			0	0	1	1
Exp. 1A - late shock/late reward vs. early shock/late reward	Exp. 1A	41	9	4	+ 22:19.6	+ 00:22:00.7			1	2	2	2
Exp. 1A - early shock/late reward vs. late shock/late reward	Exp. 1A	42	10	4	+ 23:05.6	+ 00:22:48.6			0	1	1	1
Exp. 1A - early shock/late reward vs. late shock/late reward	Exp. 1A	43	11	4	+ 21:22.1	+ 00:21:01.4			0	1	1	1
Exp. 1A - late shock/late reward vs. early shock/late reward	Exp. 1A	44	12	4	+ 25:48.0	+ 00:25:29.8			1	1	2	3
Exp. 1A - early shock/late reward vs. late shock/late reward	Exp. 1A	45	13	4	+ 27:21.8	+ 00:27:00.4			1	1	2	2
Exp. 1A - early shock/late reward vs. late shock/late reward	Exp. 1A	46	14	4	+ 24:42.9	+ 00:24:25.0			1	2	3	4
Exp. 1A - late shock/late reward vs. early shock/late reward	Exp. 1A	47	15	4	+ 22:49.2	+ 00:22:31.5			0	0	1	1
Trial 1-4 per session
Trial Control Settings	Condition	Animal ID#	Animal	Session	Trial Time	Recording Time	Remark	Cumulative Sum	1	2	3	4
Exp. 1A - early shock/late reward vs. late shock/late reward	Exp. 1A	33	1	5	+ 24:09.9	+ 00:23:51.7			0	0	1	1
Exp. 1A - late shock/late reward vs. early shock/late reward	Exp. 1A	35	3	5	+ 23:51.1	+ 00:23:34.4			1	2	3	4
Exp. 1A - late shock/late reward vs. early shock/late reward	Exp. 1A	36	4	5	+ 29:04.0	+ 00:28:42.4			1	1	2	3
Exp. 1A - early shock/late reward vs. late shock/late reward	Exp. 1A	37	5	5	+ 19:58.3	+ 00:19:40.9			0	0	1	2
Exp. 1A - early shock/late reward vs. late shock/late reward	Exp. 1A	39	7	5	+ 19:37.5	+ 00:19:17.7			1	1	2	2
Exp. 1A - late shock/late reward vs. early shock/late reward	Exp. 1A	40	8	5	+ 40:00.0	+ 00:39:41.8			1	2	3	4
Exp. 1A - late shock/late reward vs. early shock/late reward	Exp. 1A	41	9	5	+ 23:19.8	+ 00:23:03.2			1	2	2	2
Exp. 1A - late shock/late reward vs. early shock/late reward	Exp. 1A	42	10	5	+ 19:50.7	+ 00:19:31.2			1	2	3	3
Exp. 1A - early shock/late reward vs. late shock/late reward	Exp. 1A	43	11	5	+ 20:53.4	+ 00:20:35.6			1	1	1	1
Exp. 1A - early shock/late reward vs. late shock/late reward	Exp. 1A	44	12	5	+ 25:55.5	+ 00:25:37.8			0	0	1	1
Exp. 1A - late shock/late reward vs. early shock/late reward	Exp. 1A	45	13	5	+ 32:44.8	+ 00:32:28.0			0	0	1	1
Exp. 1A - late shock/late reward vs. early shock/late reward	Exp. 1A	46	14	5	+ 20:21.1	+ 00:20:04.4			0	1	2	3
Exp. 1A - early shock/late reward vs. late shock/late reward	Exp. 1A	47	15	5	+ 22:21.2	+ 00:22:02.0			1	2	2	2
Trial 1-4 per session
Trial Control Settings	Condition	Animal ID#	Animal	Session	Trial Time	Recording Time	Remark	Cumulative Sum	1	2	3	4
Exp. 1A - early shock/late reward vs. late shock/late reward	Exp. 1A	33	1	6	+ 22:16.8	+ 00:21:54.4			0	0	1	1
Exp. 1A - early shock/late reward vs. late shock/late reward	Exp. 1A	35	3	6	+ 21:37.8	+ 00:21:17.8			0	1	1	1
Exp. 1A - early shock/late reward vs. late shock/late reward	Exp. 1A	36	4	6	+ 24:04.4	+ 00:23:47.1			1	1	1	1
Exp. 1A - late shock/late reward vs. early shock/late reward	Exp. 1A	37	5	6	+ 21:45.9	+ 00:21:28.8			1	2	3	4
Exp. 1A - late shock/late reward vs. early shock/late reward	Exp. 1A	39	7	6	+ 19:16.6	+ 00:18:59.0			0	1	2	2
Exp. 1A - early shock/late reward vs. late shock/late reward	Exp. 1A	40	8	6	+ 27:09.5	+ 00:26:50.4			1	1	1	2
Exp. 1A - early shock/late reward vs. late shock/late reward	Exp. 1A	41	9	6	+ 19:31.4	+ 00:19:11.5			0	0	1	1
Exp. 1A - late shock/late reward vs. early shock/late reward	Exp. 1A	42	10	6	+ 20:45.7	+ 00:20:27.6			0	0	0	1
Exp. 1A - late shock/late reward vs. early shock/late reward	Exp. 1A	43	11	6	+ 20:23.3	+ 00:20:06.2			1	1	2	3
Exp. 1A - late shock/late reward vs. early shock/late reward	Exp. 1A	44	12	6	+ 20:49.2	+ 00:20:30.8			0	1	2	2
Exp. 1A - early shock/late reward vs. late shock/late reward	Exp. 1A	45	13	6	+ 23:48.0	+ 00:23:30.9			0	0	1	1
Exp. 1A - early shock/late reward vs. late shock/late reward	Exp. 1A	46	14	6	+ 21:29.6	+ 00:21:12.2			0	0	0	0
Exp. 1A - early shock/late reward vs. late shock/late reward	Exp. 1A	47	15	6	+ 21:18.0	+ 00:21:00.4			1	1	1	2
Trial 1-4 per session
Trial Control Settings	Condition	Animal ID#	Animal	Session	Trial Time	Recording Time	Remark	Cumulative Sum	1	2	3	4
Exp. 1A - late shock/late reward vs. early shock/late reward	Exp. 1A	33	1	7	+ 21:35.0	+ 00:21:15.3			0	1	2	3
Exp. 1A - late shock/late reward vs. early shock/late reward	Exp. 1A	35	3	7	+ 20:22.5	+ 00:20:00.8			1	2	2	3
Exp. 1A - late shock/late reward vs. early shock/late reward	Exp. 1A	36	4	7	+ 20:59.8	+ 00:20:40.6			0	1	2	2
Exp. 1A - early shock/late reward vs. late shock/late reward	Exp. 1A	37	5	7	+ 21:48.7	+ 00:21:29.6			0	0	0	1
Exp. 1A - early shock/late reward vs. late shock/late reward	Exp. 1A	39	7	7	+ 19:19.1	+ 00:18:59.1			0	1	1	2
Exp. 1A - early shock/late reward vs. late shock/late reward	Exp. 1A	40	8	7	+ 24:10.1	+ 00:23:51.8			1	1	1	2
Exp. 1A - early shock/late reward vs. late shock/late reward	Exp. 1A	41	9	7	+ 21:10.5	+ 00:20:51.7			1	1	2	2
Exp. 1A - early shock/late reward vs. late shock/late reward	Exp. 1A	42	10	7	+ 21:54.8	+ 00:21:34.8			1	1	1	1
Exp. 1A - early shock/late reward vs. late shock/late reward	Exp. 1A	43	11	7	+ 26:00.9	+ 00:25:37.8			1	2	2	3
Exp. 1A - late shock/late reward vs. early shock/late reward	Exp. 1A	44	12	7	+ 21:36.2	+ 00:21:16.2			1	2	3	4
Exp. 1A - late shock/late reward vs. early shock/late reward	Exp. 1A	45	13	7	+ 37:06.2	+ 00:36:46.6			1	2	2	2
Exp. 1A - late shock/late reward vs. early shock/late reward	Exp. 1A	46	14	7	+ 22:02.7	+ 00:21:43.6			1	2	3	4
Exp. 1A - late shock/late reward vs. early shock/late reward	Exp. 1A	47	15	7	+ 21:44.7	+ 00:21:26.0			1	2	3	4
Trial 1-4 per session
Trial Control Settings	Condition	Animal ID#	Animal	Session	Trial Time	Recording Time	Remark	Cumulative Sum	1	2	3	4
Exp. 1A - early shock/late reward vs. late shock/late reward	Exp. 1A	33	1	8	+ 19:35.7	+ 00:19:11.2			0	0	0	0
Exp. 1A - late shock/late reward vs. early shock/late reward	Exp. 1A	35	3	8	+ 19:26.0	+ 00:19:09.2			0	1	2	2
Exp. 1A - late shock/late reward vs. early shock/late reward	Exp. 1A	36	4	8	+ 22:21.4	+ 00:21:59.4			1	1	1	1
Exp. 1A - late shock/late reward vs. early shock/late reward	Exp. 1A	37	5	8	+ 19:10.7	+ 00:18:49.6			1	2	3	3
Exp. 1A - late shock/late reward vs. early shock/late reward	Exp. 1A	39	7	8	+ 19:56.0	+ 00:19:36.9			1	2	3	4
Exp. 1A - late shock/late reward vs. early shock/late reward	Exp. 1A	40	8	8	+ 25:07.6	+ 00:24:48.0			0	0	0	0
Exp. 1A - late shock/late reward vs. early shock/late reward	Exp. 1A	41	9	8	+ 19:59.2	+ 00:19:42.9			0	1	2	3
Exp. 1A - late shock/late reward vs. early shock/late reward	Exp. 1A	42	10	8	+ 20:40.3	+ 00:20:21.8			1	1	2	3
Exp. 1A - late shock/late reward vs. early shock/late reward	Exp. 1A	43	11	8	+ 17:46.7	+ 00:17:26.7			0	1	1	2
Exp. 1A - early shock/late reward vs. late shock/late reward	Exp. 1A	44	12	8	+ 20:21.1	+ 00:20:02.6			0	0	1	1
Exp. 1A - early shock/late reward vs. late shock/late reward	Exp. 1A	45	13	8	+ 22:07.0	+ 00:21:48.1			0	0	0	0
Exp. 1A - late shock/late reward vs. early shock/late reward	Exp. 1A	46	14	8	+ 21:02.8	+ 00:20:46.8			1	2	2	3
Exp. 1A - late shock/late reward vs. early shock/late reward	Exp. 1A	47	15	8	+ 19:48.6	+ 00:19:29.4			1	2	3	4
Trial 1-4 per session
Trial Control Settings	Condition	Animal ID#	Animal	Session	Trial Time	Recording Time	Remark	Cumulative Sum	1	2	3	4
Exp. 1A - late shock/late reward vs. early shock/late reward	Exp. 1A	33	1	9	+ 20:20.6	+ 00:20:01.1			1	2	3	4
Exp. 1A - early shock/late reward vs. late shock/late reward	Exp. 1A	35	3	9	+ 21:23.3	+ 00:21:05.4			0	0	1	1
Exp. 1A - early shock/late reward vs. late shock/late reward	Exp. 1A	36	4	9	+ 19:20.1	+ 00:19:03.1			0	1	1	2
Exp. 1A - early shock/late reward vs. late shock/late reward	Exp. 1A	37	5	9	+ 20:13.2	+ 00:19:54.1			0	0	1	1
Exp. 1A - late shock/late reward vs. early shock/late reward	Exp. 1A	39	7	9	+ 19:33.2	+ 00:19:13.9			0	1	2	2
Exp. 1A - early shock/late reward vs. late shock/late reward	Exp. 1A	40	8	9	+ 28:45.9	+ 00:28:29.2			1	2	2	3
Exp. 1A - early shock/late reward vs. late shock/late reward	Exp. 1A	41	9	9	+ 20:49.3	+ 00:20:32.4			1	2	3	3
Exp. 1A - early shock/late reward vs. late shock/late reward	Exp. 1A	42	10	9	+ 19:48.2	+ 00:19:29.8			0	0	0	0
Exp. 1A - late shock/late reward vs. early shock/late reward	Exp. 1A	43	11	9	+ 23:09.6	+ 00:22:50.4			1	2	3	4
Exp. 1A - late shock/late reward vs. early shock/late reward	Exp. 1A	44	12	9	+ 19:23.5	+ 00:19:06.2			0	1	2	2
Exp. 1A - late shock/late reward vs. early shock/late reward	Exp. 1A	45	13	9	+ 23:05.4	+ 00:22:47.6			1	2	3	4
Exp. 1A - early shock/late reward vs. late shock/late reward	Exp. 1A	46	14	9	+ 23:19.3	+ 00:23:00.7			0	1	2	2
Exp. 1A - early shock/late reward vs. late shock/late reward	Exp. 1A	47	15	9	+ 19:31.0	+ 00:19:11.6			0	1	2	2
Trial 1-4 per session
Trial Control Settings	Condition	Animal ID#	Animal	Session	Trial Time	Recording Time	Remark	Cumulative Sum	1	2	3	4
Exp. 1A - late shock/late reward vs. early shock/late reward	Exp. 1A	33	1	10	+ 23:43.2	+ 00:23:22.8			0	1	2	3
Exp. 1A - early shock/late reward vs. late shock/late reward	Exp. 1A	35	3	10	+ 19:45.6	+ 00:19:29.0			0	0	0	0
Exp. 1A - early shock/late reward vs. late shock/late reward	Exp. 1A	36	4	10	+ 21:46.6	+ 00:21:30.1			0	0	0	1
Exp. 1A - late shock/late reward vs. early shock/late reward	Exp. 1A	37	5	10	+ 25:29.2	+ 00:25:10.7			1	2	3	4
Exp. 1A - early shock/late reward vs. late shock/late reward	Exp. 1A	39	7	10	+ 20:55.8	+ 00:20:38.9			1	1	2	2
Exp. 1A - late shock/late reward vs. early shock/late reward	Exp. 1A	40	8	10	+ 30:37.2	+ 00:30:12.2			0	0	1	2
Exp. 1A - late shock/late reward vs. early shock/late reward	Exp. 1A	41	9	10	+ 20:54.6	+ 00:20:36.2			1	2	2	2
Exp. 1A - early shock/late reward vs. late shock/late reward	Exp. 1A	42	10	10	+ 19:45.2	+ 00:19:25.9			0	0	1	2
Exp. 1A - early shock/late reward vs. late shock/late reward	Exp. 1A	43	11	10	+ 21:44.9	+ 00:21:27.0			1	1	1	2
Exp. 1A - early shock/late reward vs. late shock/late reward	Exp. 1A	44	12	10	+ 21:15.9	+ 00:20:58.7			0	0	0	0
Exp. 1A - early shock/late reward vs. late shock/late reward	Exp. 1A	45	13	10	+ 23:21.1	+ 00:23:04.3			0	0	0	0
Exp. 1A - early shock/late reward vs. late shock/late reward	Exp. 1A	46	14	10	+ 21:27.8	+ 00:21:10.4			0	0	0	1
Exp. 1A - late shock/late reward vs. early shock/late reward	Exp. 1A	47	15	10	+ 19:56.3	+ 00:19:37.7			1	2	3	4
Trial 5-8 per session
Trial Control Settings	Condition	Animal ID#	Animal	Session	Trial Time	Recording Time	Remark	Cumulative Sum	1	2	3	4
Exp. 1A - early shock/late reward vs. late shock/late reward	Exp. 1A	33	1	1	+ 21:09.9	+ 00:20:50.1			1	1	1	2
Exp. 1A - late shock/late reward vs. early shock/late reward	Exp. 1A	35	3	1	+ 21:36.4	+ 00:21:16.1			0	1	2	2
Exp. 1A - late shock/late reward vs. early shock/late reward	Exp. 1A	36	4	1	+ 30:17.5	+ 00:30:02.0			1	2	3	4
Exp. 1A - late shock/late reward vs. early shock/late reward	Exp. 1A	37	5	1	+ 25:17.6	+ 00:25:01.0			1	2	3	4
Exp. 1A - late shock/late reward vs. early shock/late reward	Exp. 1A	39	7	1	+ 22:04.0	+ 00:21:47.5			1	2	3	4
Exp. 1A - late shock/late reward vs. early shock/late reward	Exp. 1A	40	8	1	+ 22:59.8	+ 00:22:43.4			0	0	1	1
Exp. 1A - late shock/late reward vs. early shock/late reward	Exp. 1A	41	9	1	+ 21:50.6	+ 00:21:34.6			1	1	1	2
Exp. 1A - early shock/late reward vs. late shock/late reward	Exp. 1A	42	10	1	+ 22:24.3	+ 00:22:07.6			0	1	2	2
Exp. 1A - early shock/late reward vs. late shock/late reward	Exp. 1A	43	11	1	+ 21:01.7	+ 00:20:45.1			1	1	2	2
Exp. 1A - early shock/late reward vs. late shock/late reward	Exp. 1A	44	12	1	+ 25:13.7	+ 00:24:54.7			1	1	1	2
Exp. 1A - late shock/late reward vs. early shock/late reward	Exp. 1A	45	13	1	+ 40:00.0	+ 00:39:42.7			0	1	1	2
Exp. 1A - early shock/late reward vs. late shock/late reward	Exp. 1A	46	14	1	+ 40:00.0	+ 00:39:41.4			0	0	0	0
Exp. 1A - late shock/late reward vs. early shock/late reward	Exp. 1A	47	15	1	+ 40:00.0	+ 00:39:42.5			1	2	3	4
Trial 5-8 per session
Trial Control Settings	Condition	Animal ID#	Animal	Session	Trial Time	Recording Time	Remark	Cumulative Sum	1	2	3	4
Exp. 1A - early shock/late reward vs. late shock/late reward	Exp. 1A	33	1	2	+ 20:06.6	+ 00:19:46.8			0	1	1	1
Exp. 1A - early shock/late reward vs. late shock/late reward	Exp. 1A	35	3	2	+ 22:12.5	+ 00:21:56.0			0	1	1	2
Exp. 1A - late shock/late reward vs. early shock/late reward	Exp. 1A	36	4	2	+ 33:43.5	+ 00:33:25.4			1	2	3	4
Exp. 1A - early shock/late reward vs. late shock/late reward	Exp. 1A	37	5	2	+ 21:14.9	+ 00:20:55.7			0	1	2	3
Exp. 1A - early shock/late reward vs. late shock/late reward	Exp. 1A	39	7	2	+ 19:17.6	+ 00:18:58.7			1	1	2	2
Exp. 1A - late shock/late reward vs. early shock/late reward	Exp. 1A	40	8	2	+ 30:10.7	+ 00:29:54.2			1	2	2	2
Exp. 1A - early shock/late reward vs. late shock/late reward	Exp. 1A	41	9	2	+ 19:47.0	+ 00:19:29.3			1	2	3	3
Exp. 1A - late shock/late reward vs. early shock/late reward	Exp. 1A	42	10	2	+ 24:14.1	+ 00:23:56.8			1	1	2	3
Exp. 1A - late shock/late reward vs. early shock/late reward	Exp. 1A	43	11	2	+ 21:05.2	+ 00:20:46.1			1	1	2	3
Exp. 1A - early shock/late reward vs. late shock/late reward	Exp. 1A	44	12	2	+ 21:12.8	+ 00:20:55.1			0	0	0	0
Exp. 1A - late shock/late reward vs. early shock/late reward	Exp. 1A	45	13	2	+ 33:47.0	+ 00:33:28.6			0	0	0	1
Exp. 1A - late shock/late reward vs. early shock/late reward	Exp. 1A	46	14	2	+ 22:15.6	+ 00:21:57.2			1	2	3	4
Exp. 1A - early shock/late reward vs. late shock/late reward	Exp. 1A	47	15	2	+ 29:11.6	+ 00:28:53.0			1	2	3	4
Trial 5-8 per session
Trial Control Settings	Condition	Animal ID#	Animal	Session	Trial Time	Recording Time	Remark	Cumulative Sum	1	2	3	4
Exp. 1A - late shock/late reward vs. early shock/late reward	Exp. 1A	33	1	3	+ 20:30.8	+ 00:20:13.0			1	2	3	4
Exp. 1A - late shock/late reward vs. early shock/late reward	Exp. 1A	35	3	3	+ 25:56.8	+ 00:25:39.8			1	2	3	3
Exp. 1A - early shock/late reward vs. late shock/late reward	Exp. 1A	36	4	3	+ 29:48.7	+ 00:29:31.4			1	1	2	3
Exp. 1A - late shock/late reward vs. early shock/late reward	Exp. 1A	37	5	3	+ 22:13.2	+ 00:21:53.3			1	2	3	4
Exp. 1A - late shock/late reward vs. early shock/late reward	Exp. 1A	39	7	3	+ 19:56.1	+ 00:19:39.7			1	2	3	3
Exp. 1A - early shock/late reward vs. late shock/late reward	Exp. 1A	40	8	3	+ 34:20.4	+ 00:34:00.3			0	1	2	3
Exp. 1A - early shock/late reward vs. late shock/late reward	Exp. 1A	41	9	3	+ 21:17.4	+ 00:21:00.5			0	0	1	2
Exp. 1A - late shock/late reward vs. early shock/late reward	Exp. 1A	42	10	3	+ 27:07.3	+ 00:26:50.6			1	2	3	3
Exp. 1A - late shock/late reward vs. early shock/late reward	Exp. 1A	43	11	3	+ 19:30.6	+ 00:19:13.7			1	1	2	3
Exp. 1A - late shock/late reward vs. early shock/late reward	Exp. 1A	44	12	3	+ 22:51.4	+ 00:22:32.9			1	1	2	3
Exp. 1A - early shock/late reward vs. late shock/late reward	Exp. 1A	45	13	3	+ 40:00.0	+ 00:39:43.9			1	1	2	3
Exp. 1A - late shock/late reward vs. early shock/late reward	Exp. 1A	46	14	3	+ 22:26.4	+ 00:22:09.2			1	2	3	4
Exp. 1A - early shock/late reward vs. late shock/late reward	Exp. 1A	47	15	3	+ 28:08.7	+ 00:27:51.3			0	0	1	2
Trial 5-8 per session
Trial Control Settings	Condition	Animal ID#	Animal	Session	Trial Time	Recording Time	Remark	Cumulative Sum	1	2	3	4
Exp. 1A - late shock/late reward vs. early shock/late reward	Exp. 1A	33	1	4	+ 26:23.1	+ 00:26:06.4			0	1	2	2
Exp. 1A - early shock/late reward vs. late shock/late reward	Exp. 1A	35	3	4	+ 21:47.0	+ 00:21:30.2			1	2	3	3
Exp. 1A - early shock/late reward vs. late shock/late reward	Exp. 1A	36	4	4	+ 23:58.4	+ 00:23:41.8			1	2	3	4
Exp. 1A - early shock/late reward vs. late shock/late reward	Exp. 1A	37	5	4	+ 20:37.9	+ 00:20:20.5			0	0	1	1
Exp. 1A - early shock/late reward vs. late shock/late reward	Exp. 1A	39	7	4	+ 21:47.6	+ 00:21:30.3			0	0	0	1
Exp. 1A - early shock/late reward vs. late shock/late reward	Exp. 1A	40	8	4	+ 25:32.1	+ 00:25:15.8			1	1	1	1
Exp. 1A - late shock/late reward vs. early shock/late reward	Exp. 1A	41	9	4	+ 22:19.6	+ 00:22:00.7			1	2	2	2
Exp. 1A - early shock/late reward vs. late shock/late reward	Exp. 1A	42	10	4	+ 23:05.6	+ 00:22:48.6			1	1	2	2
Exp. 1A - early shock/late reward vs. late shock/late reward	Exp. 1A	43	11	4	+ 21:22.1	+ 00:21:01.4			1	1	2	3
Exp. 1A - late shock/late reward vs. early shock/late reward	Exp. 1A	44	12	4	+ 25:48.0	+ 00:25:29.8			1	1	1	1
Exp. 1A - early shock/late reward vs. late shock/late reward	Exp. 1A	45	13	4	+ 27:21.8	+ 00:27:00.4			1	2	3	3
Exp. 1A - early shock/late reward vs. late shock/late reward	Exp. 1A	46	14	4	+ 24:42.9	+ 00:24:25.0			0	0	1	2
Exp. 1A - late shock/late reward vs. early shock/late reward	Exp. 1A	47	15	4	+ 22:49.2	+ 00:22:31.5			0	0	1	2
Trial 5-8 per session
Trial Control Settings	Condition	Animal ID#	Animal	Session	Trial Time	Recording Time	Remark	Cumulative Sum	1	2	3	4
Exp. 1A - early shock/late reward vs. late shock/late reward	Exp. 1A	33	1	5	+ 24:09.9	+ 00:23:51.7			1	2	3	4
Exp. 1A - late shock/late reward vs. early shock/late reward	Exp. 1A	35	3	5	+ 23:51.1	+ 00:23:34.4			1	2	3	4
Exp. 1A - late shock/late reward vs. early shock/late reward	Exp. 1A	36	4	5	+ 29:04.0	+ 00:28:42.4			1	2	3	3
Exp. 1A - early shock/late reward vs. late shock/late reward	Exp. 1A	37	5	5	+ 19:58.3	+ 00:19:40.9			0	0	0	0
Exp. 1A - early shock/late reward vs. late shock/late reward	Exp. 1A	39	7	5	+ 19:37.5	+ 00:19:17.7			0	1	1	2
Exp. 1A - late shock/late reward vs. early shock/late reward	Exp. 1A	40	8	5	+ 40:00.0	+ 00:39:41.8			0	1	2	3
Exp. 1A - late shock/late reward vs. early shock/late reward	Exp. 1A	41	9	5	+ 23:19.8	+ 00:23:03.2			1	2	2	3
Exp. 1A - late shock/late reward vs. early shock/late reward	Exp. 1A	42	10	5	+ 19:50.7	+ 00:19:31.2			0	1	1	1
Exp. 1A - early shock/late reward vs. late shock/late reward	Exp. 1A	43	11	5	+ 20:53.4	+ 00:20:35.6			1	1	1	1
Exp. 1A - early shock/late reward vs. late shock/late reward	Exp. 1A	44	12	5	+ 25:55.5	+ 00:25:37.8			0	0	0	1
Exp. 1A - late shock/late reward vs. early shock/late reward	Exp. 1A	45	13	5	+ 32:44.8	+ 00:32:28.0			0	1	1	1
Exp. 1A - late shock/late reward vs. early shock/late reward	Exp. 1A	46	14	5	+ 20:21.1	+ 00:20:04.4			1	1	2	3
Exp. 1A - early shock/late reward vs. late shock/late reward	Exp. 1A	47	15	5	+ 22:21.2	+ 00:22:02.0			1	2	3	3
Trial 5-8 per session
Trial Control Settings	Condition	Animal ID#	Animal	Session	Trial Time	Recording Time	Remark	Cumulative Sum	1	2	3	4
Exp. 1A - early shock/late reward vs. late shock/late reward	Exp. 1A	33	1	6	+ 22:16.8	+ 00:21:54.4			0	1	2	2
Exp. 1A - early shock/late reward vs. late shock/late reward	Exp. 1A	35	3	6	+ 21:37.8	+ 00:21:17.8			1	1	1	1
Exp. 1A - early shock/late reward vs. late shock/late reward	Exp. 1A	36	4	6	+ 24:04.4	+ 00:23:47.1			1	2	2	3
Exp. 1A - late shock/late reward vs. early shock/late reward	Exp. 1A	37	5	6	+ 21:45.9	+ 00:21:28.8			1	2	2	3
Exp. 1A - late shock/late reward vs. early shock/late reward	Exp. 1A	39	7	6	+ 19:16.6	+ 00:18:59.0			1	2	3	4
Exp. 1A - early shock/late reward vs. late shock/late reward	Exp. 1A	40	8	6	+ 27:09.5	+ 00:26:50.4			0	0	1	2
Exp. 1A - early shock/late reward vs. late shock/late reward	Exp. 1A	41	9	6	+ 19:31.4	+ 00:19:11.5			1	2	2	3
Exp. 1A - late shock/late reward vs. early shock/late reward	Exp. 1A	42	10	6	+ 20:45.7	+ 00:20:27.6			1	2	2	3
Exp. 1A - late shock/late reward vs. early shock/late reward	Exp. 1A	43	11	6	+ 20:23.3	+ 00:20:06.2			1	2	3	4
Exp. 1A - late shock/late reward vs. early shock/late reward	Exp. 1A	44	12	6	+ 20:49.2	+ 00:20:30.8			1	2	2	2
Exp. 1A - early shock/late reward vs. late shock/late reward	Exp. 1A	45	13	6	+ 23:48.0	+ 00:23:30.9			0	0	0	0
Exp. 1A - early shock/late reward vs. late shock/late reward	Exp. 1A	46	14	6	+ 21:29.6	+ 00:21:12.2			1	1	1	1
Exp. 1A - early shock/late reward vs. late shock/late reward	Exp. 1A	47	15	6	+ 21:18.0	+ 00:21:00.4			1	1	1	2
Trial 5-8 per session
Trial Control Settings	Condition	Animal ID#	Animal	Session	Trial Time	Recording Time	Remark	Cumulative Sum	1	2	3	4
Exp. 1A - late shock/late reward vs. early shock/late reward	Exp. 1A	33	1	7	+ 21:35.0	+ 00:21:15.3			0	1	2	2
Exp. 1A - late shock/late reward vs. early shock/late reward	Exp. 1A	35	3	7	+ 20:22.5	+ 00:20:00.8			1	2	2	3
Exp. 1A - late shock/late reward vs. early shock/late reward	Exp. 1A	36	4	7	+ 20:59.8	+ 00:20:40.6			1	2	3	4
Exp. 1A - early shock/late reward vs. late shock/late reward	Exp. 1A	37	5	7	+ 21:48.7	+ 00:21:29.6			1	1	2	3
Exp. 1A - early shock/late reward vs. late shock/late reward	Exp. 1A	39	7	7	+ 19:19.1	+ 00:18:59.1			0	1	1	1
Exp. 1A - early shock/late reward vs. late shock/late reward	Exp. 1A	40	8	7	+ 24:10.1	+ 00:23:51.8			0	0	0	0
Exp. 1A - early shock/late reward vs. late shock/late reward	Exp. 1A	41	9	7	+ 21:10.5	+ 00:20:51.7			1	2	2	3
Exp. 1A - early shock/late reward vs. late shock/late reward	Exp. 1A	42	10	7	+ 21:54.8	+ 00:21:34.8			1	1	1	1
Exp. 1A - early shock/late reward vs. late shock/late reward	Exp. 1A	43	11	7	+ 26:00.9	+ 00:25:37.8			0	0	0	0
Exp. 1A - late shock/late reward vs. early shock/late reward	Exp. 1A	44	12	7	+ 21:36.2	+ 00:21:16.2			1	1	2	3
Exp. 1A - late shock/late reward vs. early shock/late reward	Exp. 1A	45	13	7	+ 37:06.2	+ 00:36:46.6			1	2	3	4
Exp. 1A - late shock/late reward vs. early shock/late reward	Exp. 1A	46	14	7	+ 22:02.7	+ 00:21:43.6			1	2	3	4
Exp. 1A - late shock/late reward vs. early shock/late reward	Exp. 1A	47	15	7	+ 21:44.7	+ 00:21:26.0			1	2	2	3
Trial 5-8 per session
Trial Control Settings	Condition	Animal ID#	Animal	Session	Trial Time	Recording Time	Remark	Cumulative Sum	1	2	3	4
Exp. 1A - early shock/late reward vs. late shock/late reward	Exp. 1A	33	1	8	+ 19:35.7	+ 00:19:11.2			1	2	3	4
Exp. 1A - late shock/late reward vs. early shock/late reward	Exp. 1A	35	3	8	+ 19:26.0	+ 00:19:09.2			0	0	1	2
Exp. 1A - late shock/late reward vs. early shock/late reward	Exp. 1A	36	4	8	+ 22:21.4	+ 00:21:59.4			0	1	2	3
Exp. 1A - late shock/late reward vs. early shock/late reward	Exp. 1A	37	5	8	+ 19:10.7	+ 00:18:49.6			0	0	0	1
Exp. 1A - late shock/late reward vs. early shock/late reward	Exp. 1A	39	7	8	+ 19:56.0	+ 00:19:36.9			1	2	3	4
Exp. 1A - late shock/late reward vs. early shock/late reward	Exp. 1A	40	8	8	+ 25:07.6	+ 00:24:48.0			0	0	0	0
Exp. 1A - late shock/late reward vs. early shock/late reward	Exp. 1A	41	9	8	+ 19:59.2	+ 00:19:42.9			1	1	1	1
Exp. 1A - late shock/late reward vs. early shock/late reward	Exp. 1A	42	10	8	+ 20:40.3	+ 00:20:21.8			0	1	2	3
Exp. 1A - late shock/late reward vs. early shock/late reward	Exp. 1A	43	11	8	+ 17:46.7	+ 00:17:26.7			1	1	2	3
Exp. 1A - early shock/late reward vs. late shock/late reward	Exp. 1A	44	12	8	+ 20:21.1	+ 00:20:02.6			0	1	1	1
Exp. 1A - early shock/late reward vs. late shock/late reward	Exp. 1A	45	13	8	+ 22:07.0	+ 00:21:48.1			0	0	1	1
Exp. 1A - late shock/late reward vs. early shock/late reward	Exp. 1A	46	14	8	+ 21:02.8	+ 00:20:46.8			1	2	3	4
Exp. 1A - late shock/late reward vs. early shock/late reward	Exp. 1A	47	15	8	+ 19:48.6	+ 00:19:29.4			1	2	3	4
Trial 5-8 per session
Trial Control Settings	Condition	Animal ID#	Animal	Session	Trial Time	Recording Time	Remark	Cumulative Sum	1	2	3	4
Exp. 1A - late shock/late reward vs. early shock/late reward	Exp. 1A	33	1	9	+ 20:20.6	+ 00:20:01.1			1	2	3	3
Exp. 1A - early shock/late reward vs. late shock/late reward	Exp. 1A	35	3	9	+ 21:23.3	+ 00:21:05.4			1	1	2	2
Exp. 1A - early shock/late reward vs. late shock/late reward	Exp. 1A	36	4	9	+ 19:20.1	+ 00:19:03.1			1	1	2	2
Exp. 1A - early shock/late reward vs. late shock/late reward	Exp. 1A	37	5	9	+ 20:13.2	+ 00:19:54.1			1	2	2	2
Exp. 1A - late shock/late reward vs. early shock/late reward	Exp. 1A	39	7	9	+ 19:33.2	+ 00:19:13.9			1	2	3	3
Exp. 1A - early shock/late reward vs. late shock/late reward	Exp. 1A	40	8	9	+ 28:45.9	+ 00:28:29.2			1	2	3	3
Exp. 1A - early shock/late reward vs. late shock/late reward	Exp. 1A	41	9	9	+ 20:49.3	+ 00:20:32.4			1	1	1	2
Exp. 1A - early shock/late reward vs. late shock/late reward	Exp. 1A	42	10	9	+ 19:48.2	+ 00:19:29.8			1	1	1	1
Exp. 1A - late shock/late reward vs. early shock/late reward	Exp. 1A	43	11	9	+ 23:09.6	+ 00:22:50.4			0	1	2	3
Exp. 1A - late shock/late reward vs. early shock/late reward	Exp. 1A	44	12	9	+ 19:23.5	+ 00:19:06.2			1	1	1	2
Exp. 1A - late shock/late reward vs. early shock/late reward	Exp. 1A	45	13	9	+ 23:05.4	+ 00:22:47.6			1	1	1	1
Exp. 1A - early shock/late reward vs. late shock/late reward	Exp. 1A	46	14	9	+ 23:19.3	+ 00:23:00.7			0	0	0	0
Exp. 1A - early shock/late reward vs. late shock/late reward	Exp. 1A	47	15	9	+ 19:31.0	+ 00:19:11.6			1	1	1	2
Trial 5-8 per session
Trial Control Settings	Condition	Animal ID#	Animal	Session	Trial Time	Recording Time	Remark	Cumulative Sum	1	2	3	4
Exp. 1A - late shock/late reward vs. early shock/late reward	Exp. 1A	33	1	10	+ 23:43.2	+ 00:23:22.8			1	1	2	3
Exp. 1A - early shock/late reward vs. late shock/late reward	Exp. 1A	35	3	10	+ 19:45.6	+ 00:19:29.0			1	1	1	2
Exp. 1A - early shock/late reward vs. late shock/late reward	Exp. 1A	36	4	10	+ 21:46.6	+ 00:21:30.1			0	1	2	3
Exp. 1A - late shock/late reward vs. early shock/late reward	Exp. 1A	37	5	10	+ 25:29.2	+ 00:25:10.7			1	2	3	3
Exp. 1A - early shock/late reward vs. late shock/late reward	Exp. 1A	39	7	10	+ 20:55.8	+ 00:20:38.9			1	1	1	1
Exp. 1A - late shock/late reward vs. early shock/late reward	Exp. 1A	40	8	10	+ 30:37.2	+ 00:30:12.2			1	2	2	2
Exp. 1A - late shock/late reward vs. early shock/late reward	Exp. 1A	41	9	10	+ 20:54.6	+ 00:20:36.2			1	1	2	3
Exp. 1A - early shock/late reward vs. late shock/late reward	Exp. 1A	42	10	10	+ 19:45.2	+ 00:19:25.9			0	0	0	0
Exp. 1A - early shock/late reward vs. late shock/late reward	Exp. 1A	43	11	10	+ 21:44.9	+ 00:21:27.0			0	0	1	2
Exp. 1A - early shock/late reward vs. late shock/late reward	Exp. 1A	44	12	10	+ 21:15.9	+ 00:20:58.7			0	1	1	2
Exp. 1A - early shock/late reward vs. late shock/late reward	Exp. 1A	45	13	10	+ 23:21.1	+ 00:23:04.3			0	0	1	2
Exp. 1A - early shock/late reward vs. late shock/late reward	Exp. 1A	46	14	10	+ 21:27.8	+ 00:21:10.4			0	0	0	0
Exp. 1A - late shock/late reward vs. early shock/late reward	Exp. 1A	47	15	10	+ 19:56.3	+ 00:19:37.7			1	2	3	4
Trial 9-12 per session
Trial Control Settings	Condition	Animal ID#	Animal	Session	Trial Time	Recording Time	Remark	Cumulative Sum	1	2	3	4
Exp. 1A - early shock/late reward vs. late shock/late reward	Exp. 1A	33	1	1	+ 21:09.9	+ 00:20:50.1			1	1	1	1
Exp. 1A - late shock/late reward vs. early shock/late reward	Exp. 1A	35	3	1	+ 21:36.4	+ 00:21:16.1			1	1	2	2
Exp. 1A - late shock/late reward vs. early shock/late reward	Exp. 1A	36	4	1	+ 30:17.5	+ 00:30:02.0			1	1	1	1
Exp. 1A - late shock/late reward vs. early shock/late reward	Exp. 1A	37	5	1	+ 25:17.6	+ 00:25:01.0			1	2	2	3
Exp. 1A - late shock/late reward vs. early shock/late reward	Exp. 1A	39	7	1	+ 22:04.0	+ 00:21:47.5			0	1	2	2
Exp. 1A - late shock/late reward vs. early shock/late reward	Exp. 1A	40	8	1	+ 22:59.8	+ 00:22:43.4			0	1	2	3
Exp. 1A - late shock/late reward vs. early shock/late reward	Exp. 1A	41	9	1	+ 21:50.6	+ 00:21:34.6			0	1	1	1
Exp. 1A - early shock/late reward vs. late shock/late reward	Exp. 1A	42	10	1	+ 22:24.3	+ 00:22:07.6			1	1	1	2
Exp. 1A - early shock/late reward vs. late shock/late reward	Exp. 1A	43	11	1	+ 21:01.7	+ 00:20:45.1			0	0	0	0
Exp. 1A - early shock/late reward vs. late shock/late reward	Exp. 1A	44	12	1	+ 25:13.7	+ 00:24:54.7			1	1	1	1
Exp. 1A - late shock/late reward vs. early shock/late reward	Exp. 1A	45	13	1	+ 40:00.0	+ 00:39:42.7			1	1	2	3
Exp. 1A - early shock/late reward vs. late shock/late reward	Exp. 1A	46	14	1	+ 40:00.0	+ 00:39:41.4			0	0	0	0
Exp. 1A - late shock/late reward vs. early shock/late reward	Exp. 1A	47	15	1	+ 40:00.0	+ 00:39:42.5			1	2	2	2
Trial 9-12 per session
Trial Control Settings	Condition	Animal ID#	Animal	Session	Trial Time	Recording Time	Remark	Cumulative Sum	1	2	3	4
Exp. 1A - early shock/late reward vs. late shock/late reward	Exp. 1A	33	1	2	+ 20:06.6	+ 00:19:46.8			0	1	1	1
Exp. 1A - early shock/late reward vs. late shock/late reward	Exp. 1A	35	3	2	+ 22:12.5	+ 00:21:56.0			0	1	1	2
Exp. 1A - late shock/late reward vs. early shock/late reward	Exp. 1A	36	4	2	+ 33:43.5	+ 00:33:25.4			0	0	0	1
Exp. 1A - early shock/late reward vs. late shock/late reward	Exp. 1A	37	5	2	+ 21:14.9	+ 00:20:55.7			0	0	0	1
Exp. 1A - early shock/late reward vs. late shock/late reward	Exp. 1A	39	7	2	+ 19:17.6	+ 00:18:58.7			1	1	1	1
Exp. 1A - late shock/late reward vs. early shock/late reward	Exp. 1A	40	8	2	+ 30:10.7	+ 00:29:54.2			0	1	2	3
Exp. 1A - early shock/late reward vs. late shock/late reward	Exp. 1A	41	9	2	+ 19:47.0	+ 00:19:29.3			0	1	1	2
Exp. 1A - late shock/late reward vs. early shock/late reward	Exp. 1A	42	10	2	+ 24:14.1	+ 00:23:56.8			0	0	1	2
Exp. 1A - late shock/late reward vs. early shock/late reward	Exp. 1A	43	11	2	+ 21:05.2	+ 00:20:46.1			1	1	2	3
Exp. 1A - early shock/late reward vs. late shock/late reward	Exp. 1A	44	12	2	+ 21:12.8	+ 00:20:55.1			0	0	1	1
Exp. 1A - late shock/late reward vs. early shock/late reward	Exp. 1A	45	13	2	+ 33:47.0	+ 00:33:28.6			1	2	3	4
Exp. 1A - late shock/late reward vs. early shock/late reward	Exp. 1A	46	14	2	+ 22:15.6	+ 00:21:57.2			1	2	3	4
Exp. 1A - early shock/late reward vs. late shock/late reward	Exp. 1A	47	15	2	+ 29:11.6	+ 00:28:53.0			0	0	0	0
Trial 9-12 per session
Trial Control Settings	Condition	Animal ID#	Animal	Session	Trial Time	Recording Time	Remark	Cumulative Sum	1	2	3	4
Exp. 1A - late shock/late reward vs. early shock/late reward	Exp. 1A	33	1	3	+ 20:30.8	+ 00:20:13.0			1	1	2	3
Exp. 1A - late shock/late reward vs. early shock/late reward	Exp. 1A	35	3	3	+ 25:56.8	+ 00:25:39.8			1	2	3	3
Exp. 1A - early shock/late reward vs. late shock/late reward	Exp. 1A	36	4	3	+ 29:48.7	+ 00:29:31.4			0	0	0	1
Exp. 1A - late shock/late reward vs. early shock/late reward	Exp. 1A	37	5	3	+ 22:13.2	+ 00:21:53.3			1	2	3	4
Exp. 1A - late shock/late reward vs. early shock/late reward	Exp. 1A	39	7	3	+ 19:56.1	+ 00:19:39.7			1	2	3	4
Exp. 1A - early shock/late reward vs. late shock/late reward	Exp. 1A	40	8	3	+ 34:20.4	+ 00:34:00.3			0	0	0	0
Exp. 1A - early shock/late reward vs. late shock/late reward	Exp. 1A	41	9	3	+ 21:17.4	+ 00:21:00.5			1	2	3	3
Exp. 1A - late shock/late reward vs. early shock/late reward	Exp. 1A	42	10	3	+ 27:07.3	+ 00:26:50.6			0	1	2	3
Exp. 1A - late shock/late reward vs. early shock/late reward	Exp. 1A	43	11	3	+ 19:30.6	+ 00:19:13.7			1	2	3	4
Exp. 1A - late shock/late reward vs. early shock/late reward	Exp. 1A	44	12	3	+ 22:51.4	+ 00:22:32.9			0	1	1	2
Exp. 1A - early shock/late reward vs. late shock/late reward	Exp. 1A	45	13	3	+ 40:00.0	+ 00:39:43.9			1	1	2	3
Exp. 1A - late shock/late reward vs. early shock/late reward	Exp. 1A	46	14	3	+ 22:26.4	+ 00:22:09.2			1	2	3	4
Exp. 1A - early shock/late reward vs. late shock/late reward	Exp. 1A	47	15	3	+ 28:08.7	+ 00:27:51.3			1	2	3	4
Trial 9-12 per session
Trial Control Settings	Condition	Animal ID#	Animal	Session	Trial Time	Recording Time	Remark	Cumulative Sum	1	2	3	4
Exp. 1A - late shock/late reward vs. early shock/late reward	Exp. 1A	33	1	4	+ 26:23.1	+ 00:26:06.4			1	1	2	2
Exp. 1A - early shock/late reward vs. late shock/late reward	Exp. 1A	35	3	4	+ 21:47.0	+ 00:21:30.2			1	2	2	3
Exp. 1A - early shock/late reward vs. late shock/late reward	Exp. 1A	36	4	4	+ 23:58.4	+ 00:23:41.8			1	1	1	1
Exp. 1A - early shock/late reward vs. late shock/late reward	Exp. 1A	37	5	4	+ 20:37.9	+ 00:20:20.5			1	2	3	3
Exp. 1A - early shock/late reward vs. late shock/late reward	Exp. 1A	39	7	4	+ 21:47.6	+ 00:21:30.3			1	1	1	2
Exp. 1A - early shock/late reward vs. late shock/late reward	Exp. 1A	40	8	4	+ 25:32.1	+ 00:25:15.8			0	0	0	1
Exp. 1A - late shock/late reward vs. early shock/late reward	Exp. 1A	41	9	4	+ 22:19.6	+ 00:22:00.7			1	1	1	1
Exp. 1A - early shock/late reward vs. late shock/late reward	Exp. 1A	42	10	4	+ 23:05.6	+ 00:22:48.6			0	1	1	2
Exp. 1A - early shock/late reward vs. late shock/late reward	Exp. 1A	43	11	4	+ 21:22.1	+ 00:21:01.4			0	0	0	1
Exp. 1A - late shock/late reward vs. early shock/late reward	Exp. 1A	44	12	4	+ 25:48.0	+ 00:25:29.8			1	1	2	3
Exp. 1A - early shock/late reward vs. late shock/late reward	Exp. 1A	45	13	4	+ 27:21.8	+ 00:27:00.4			0	0	1	2
Exp. 1A - early shock/late reward vs. late shock/late reward	Exp. 1A	46	14	4	+ 24:42.9	+ 00:24:25.0			1	1	1	1
Exp. 1A - late shock/late reward vs. early shock/late reward	Exp. 1A	47	15	4	+ 22:49.2	+ 00:22:31.5			1	2	3	4
Trial 9-12 per session
Trial Control Settings	Condition	Animal ID#	Animal	Session	Trial Time	Recording Time	Remark	Cumulative Sum	1	2	3	4
Exp. 1A - early shock/late reward vs. late shock/late reward	Exp. 1A	33	1	5	+ 24:09.9	+ 00:23:51.7			0	1	1	1
Exp. 1A - late shock/late reward vs. early shock/late reward	Exp. 1A	35	3	5	+ 23:51.1	+ 00:23:34.4			1	1	2	3
Exp. 1A - late shock/late reward vs. early shock/late reward	Exp. 1A	36	4	5	+ 29:04.0	+ 00:28:42.4			0	1	1	1
Exp. 1A - early shock/late reward vs. late shock/late reward	Exp. 1A	37	5	5	+ 19:58.3	+ 00:19:40.9			0	0	0	0
Exp. 1A - early shock/late reward vs. late shock/late reward	Exp. 1A	39	7	5	+ 19:37.5	+ 00:19:17.7			1	1	1	1
Exp. 1A - late shock/late reward vs. early shock/late reward	Exp. 1A	40	8	5	+ 40:00.0	+ 00:39:41.8			0	0	0	1
Exp. 1A - late shock/late reward vs. early shock/late reward	Exp. 1A	41	9	5	+ 23:19.8	+ 00:23:03.2			1	2	3	3
Exp. 1A - late shock/late reward vs. early shock/late reward	Exp. 1A	42	10	5	+ 19:50.7	+ 00:19:31.2			1	2	3	4
Exp. 1A - early shock/late reward vs. late shock/late reward	Exp. 1A	43	11	5	+ 20:53.4	+ 00:20:35.6			0	1	1	2
Exp. 1A - early shock/late reward vs. late shock/late reward	Exp. 1A	44	12	5	+ 25:55.5	+ 00:25:37.8			0	1	1	2
Exp. 1A - late shock/late reward vs. early shock/late reward	Exp. 1A	45	13	5	+ 32:44.8	+ 00:32:28.0			1	1	2	3
Exp. 1A - late shock/late reward vs. early shock/late reward	Exp. 1A	46	14	5	+ 20:21.1	+ 00:20:04.4			1	2	2	2
Exp. 1A - early shock/late reward vs. late shock/late reward	Exp. 1A	47	15	5	+ 22:21.2	+ 00:22:02.0			1	2	3	3
Trial 9-12 per session
Trial Control Settings	Condition	Animal ID#	Animal	Session	Trial Time	Recording Time	Remark	Cumulative Sum	1	2	3	4
Exp. 1A - early shock/late reward vs. late shock/late reward	Exp. 1A	33	1	6	+ 22:16.8	+ 00:21:54.4			1	1	2	3
Exp. 1A - early shock/late reward vs. late shock/late reward	Exp. 1A	35	3	6	+ 21:37.8	+ 00:21:17.8			0	0	0	1
Exp. 1A - early shock/late reward vs. late shock/late reward	Exp. 1A	36	4	6	+ 24:04.4	+ 00:23:47.1			1	2	2	2
Exp. 1A - late shock/late reward vs. early shock/late reward	Exp. 1A	37	5	6	+ 21:45.9	+ 00:21:28.8			0	0	1	2
Exp. 1A - late shock/late reward vs. early shock/late reward	Exp. 1A	39	7	6	+ 19:16.6	+ 00:18:59.0			0	0	1	2
Exp. 1A - early shock/late reward vs. late shock/late reward	Exp. 1A	40	8	6	+ 27:09.5	+ 00:26:50.4			0	0	1	2
Exp. 1A - early shock/late reward vs. late shock/late reward	Exp. 1A	41	9	6	+ 19:31.4	+ 00:19:11.5			1	2	2	3
Exp. 1A - late shock/late reward vs. early shock/late reward	Exp. 1A	42	10	6	+ 20:45.7	+ 00:20:27.6			1	2	2	2
Exp. 1A - late shock/late reward vs. early shock/late reward	Exp. 1A	43	11	6	+ 20:23.3	+ 00:20:06.2			1	1	2	3
Exp. 1A - late shock/late reward vs. early shock/late reward	Exp. 1A	44	12	6	+ 20:49.2	+ 00:20:30.8			1	1	1	2
Exp. 1A - early shock/late reward vs. late shock/late reward	Exp. 1A	45	13	6	+ 23:48.0	+ 00:23:30.9			0	0	0	0
Exp. 1A - early shock/late reward vs. late shock/late reward	Exp. 1A	46	14	6	+ 21:29.6	+ 00:21:12.2			0	0	1	2
Exp. 1A - early shock/late reward vs. late shock/late reward	Exp. 1A	47	15	6	+ 21:18.0	+ 00:21:00.4			1	2	3	4
Trial 9-12 per session
Trial Control Settings	Condition	Animal ID#	Animal	Session	Trial Time	Recording Time	Remark	Cumulative Sum	1	2	3	4
Exp. 1A - late shock/late reward vs. early shock/late reward	Exp. 1A	33	1	7	+ 21:35.0	+ 00:21:15.3			1	2	3	3
Exp. 1A - late shock/late reward vs. early shock/late reward	Exp. 1A	35	3	7	+ 20:22.5	+ 00:20:00.8			1	2	2	3
Exp. 1A - late shock/late reward vs. early shock/late reward	Exp. 1A	36	4	7	+ 20:59.8	+ 00:20:40.6			1	2	3	4
Exp. 1A - early shock/late reward vs. late shock/late reward	Exp. 1A	37	5	7	+ 21:48.7	+ 00:21:29.6			1	2	3	3
Exp. 1A - early shock/late reward vs. late shock/late reward	Exp. 1A	39	7	7	+ 19:19.1	+ 00:18:59.1			0	0	0	0
Exp. 1A - early shock/late reward vs. late shock/late reward	Exp. 1A	40	8	7	+ 24:10.1	+ 00:23:51.8			1	2	2	2
Exp. 1A - early shock/late reward vs. late shock/late reward	Exp. 1A	41	9	7	+ 21:10.5	+ 00:20:51.7			1	2	2	2
Exp. 1A - early shock/late reward vs. late shock/late reward	Exp. 1A	42	10	7	+ 21:54.8	+ 00:21:34.8			0	1	1	1
Exp. 1A - early shock/late reward vs. late shock/late reward	Exp. 1A	43	11	7	+ 26:00.9	+ 00:25:37.8			0	1	2	2
Exp. 1A - late shock/late reward vs. early shock/late reward	Exp. 1A	44	12	7	+ 21:36.2	+ 00:21:16.2			0	1	2	2
Exp. 1A - late shock/late reward vs. early shock/late reward	Exp. 1A	45	13	7	+ 37:06.2	+ 00:36:46.6			1	2	3	4
Exp. 1A - late shock/late reward vs. early shock/late reward	Exp. 1A	46	14	7	+ 22:02.7	+ 00:21:43.6			1	1	2	3
Exp. 1A - late shock/late reward vs. early shock/late reward	Exp. 1A	47	15	7	+ 21:44.7	+ 00:21:26.0			1	2	3	4
Trial 9-12 per session
Trial Control Settings	Condition	Animal ID#	Animal	Session	Trial Time	Recording Time	Remark	Cumulative Sum	1	2	3	4
Exp. 1A - early shock/late reward vs. late shock/late reward	Exp. 1A	33	1	8	+ 19:35.7	+ 00:19:11.2			0	0	1	1
Exp. 1A - late shock/late reward vs. early shock/late reward	Exp. 1A	35	3	8	+ 19:26.0	+ 00:19:09.2			0	1	2	2
Exp. 1A - late shock/late reward vs. early shock/late reward	Exp. 1A	36	4	8	+ 22:21.4	+ 00:21:59.4			1	1	2	3
Exp. 1A - late shock/late reward vs. early shock/late reward	Exp. 1A	37	5	8	+ 19:10.7	+ 00:18:49.6			1	2	2	3
Exp. 1A - late shock/late reward vs. early shock/late reward	Exp. 1A	39	7	8	+ 19:56.0	+ 00:19:36.9			0	1	2	3
Exp. 1A - late shock/late reward vs. early shock/late reward	Exp. 1A	40	8	8	+ 25:07.6	+ 00:24:48.0			1	2	3	3
Exp. 1A - late shock/late reward vs. early shock/late reward	Exp. 1A	41	9	8	+ 19:59.2	+ 00:19:42.9			1	1	2	3
Exp. 1A - late shock/late reward vs. early shock/late reward	Exp. 1A	42	10	8	+ 20:40.3	+ 00:20:21.8			1	2	3	4
Exp. 1A - late shock/late reward vs. early shock/late reward	Exp. 1A	43	11	8	+ 17:46.7	+ 00:17:26.7			1	1	2	2
Exp. 1A - early shock/late reward vs. late shock/late reward	Exp. 1A	44	12	8	+ 20:21.1	+ 00:20:02.6			0	0	0	1
Exp. 1A - early shock/late reward vs. late shock/late reward	Exp. 1A	45	13	8	+ 22:07.0	+ 00:21:48.1			0	0	0	0
Exp. 1A - late shock/late reward vs. early shock/late reward	Exp. 1A	46	14	8	+ 21:02.8	+ 00:20:46.8			1	2	3	3
Exp. 1A - late shock/late reward vs. early shock/late reward	Exp. 1A	47	15	8	+ 19:48.6	+ 00:19:29.4			1	2	3	4
Trial 9-12 per session
Trial Control Settings	Condition	Animal ID#	Animal	Session	Trial Time	Recording Time	Remark	Cumulative Sum	1	2	3	4
Exp. 1A - late shock/late reward vs. early shock/late reward	Exp. 1A	33	1	9	+ 20:20.6	+ 00:20:01.1			1	2	3	4
Exp. 1A - early shock/late reward vs. late shock/late reward	Exp. 1A	35	3	9	+ 21:23.3	+ 00:21:05.4			1	1	2	2
Exp. 1A - early shock/late reward vs. late shock/late reward	Exp. 1A	36	4	9	+ 19:20.1	+ 00:19:03.1			1	1	1	1
Exp. 1A - early shock/late reward vs. late shock/late reward	Exp. 1A	37	5	9	+ 20:13.2	+ 00:19:54.1			1	2	2	2
Exp. 1A - late shock/late reward vs. early shock/late reward	Exp. 1A	39	7	9	+ 19:33.2	+ 00:19:13.9			1	2	3	3
Exp. 1A - early shock/late reward vs. late shock/late reward	Exp. 1A	40	8	9	+ 28:45.9	+ 00:28:29.2			0	0	1	2
Exp. 1A - early shock/late reward vs. late shock/late reward	Exp. 1A	41	9	9	+ 20:49.3	+ 00:20:32.4			1	1	2	3
Exp. 1A - early shock/late reward vs. late shock/late reward	Exp. 1A	42	10	9	+ 19:48.2	+ 00:19:29.8			1	2	3	4
Exp. 1A - late shock/late reward vs. early shock/late reward	Exp. 1A	43	11	9	+ 23:09.6	+ 00:22:50.4			0	1	2	3
Exp. 1A - late shock/late reward vs. early shock/late reward	Exp. 1A	44	12	9	+ 19:23.5	+ 00:19:06.2			0	0	0	0
Exp. 1A - late shock/late reward vs. early shock/late reward	Exp. 1A	45	13	9	+ 23:05.4	+ 00:22:47.6			1	2	3	4
Exp. 1A - early shock/late reward vs. late shock/late reward	Exp. 1A	46	14	9	+ 23:19.3	+ 00:23:00.7			0	0	0	0
Exp. 1A - early shock/late reward vs. late shock/late reward	Exp. 1A	47	15	9	+ 19:31.0	+ 00:19:11.6			0	0	0	1
Trial 9-12 per session
Trial Control Settings	Condition	Animal ID#	Animal	Session	Trial Time	Recording Time	Remark	Cumulative Sum	1	2	3	4
Exp. 1A - late shock/late reward vs. early shock/late reward	Exp. 1A	33	1	10	+ 23:43.2	+ 00:23:22.8			1	1	2	3
Exp. 1A - early shock/late reward vs. late shock/late reward	Exp. 1A	35	3	10	+ 19:45.6	+ 00:19:29.0			1	1	2	2
Exp. 1A - early shock/late reward vs. late shock/late reward	Exp. 1A	36	4	10	+ 21:46.6	+ 00:21:30.1			1	2	3	4
Exp. 1A - late shock/late reward vs. early shock/late reward	Exp. 1A	37	5	10	+ 25:29.2	+ 00:25:10.7			0	1	2	3
Exp. 1A - early shock/late reward vs. late shock/late reward	Exp. 1A	39	7	10	+ 20:55.8	+ 00:20:38.9			1	2	2	2
Exp. 1A - late shock/late reward vs. early shock/late reward	Exp. 1A	40	8	10	+ 30:37.2	+ 00:30:12.2			1	2	2	3
Exp. 1A - late shock/late reward vs. early shock/late reward	Exp. 1A	41	9	10	+ 20:54.6	+ 00:20:36.2			1	1	1	2
Exp. 1A - early shock/late reward vs. late shock/late reward	Exp. 1A	42	10	10	+ 19:45.2	+ 00:19:25.9			1	2	3	3
Exp. 1A - early shock/late reward vs. late shock/late reward	Exp. 1A	43	11	10	+ 21:44.9	+ 00:21:27.0			0	1	1	2
Exp. 1A - early shock/late reward vs. late shock/late reward	Exp. 1A	44	12	10	+ 21:15.9	+ 00:20:58.7			1	1	1	2
Exp. 1A - early shock/late reward vs. late shock/late reward	Exp. 1A	45	13	10	+ 23:21.1	+ 00:23:04.3			0	0	0	1
Exp. 1A - early shock/late reward vs. late shock/late reward	Exp. 1A	46	14	10	+ 21:27.8	+ 00:21:10.4			0	0	1	1
Exp. 1A - late shock/late reward vs. early shock/late reward	Exp. 1A	47	15	10	+ 19:56.3	+ 00:19:37.7			1	2	3	4
Trial 13-16 per session
Trial Control Settings	Condition	Animal ID#	Animal	Session	Trial Time	Recording Time	Remark	Cumulative Sum	1	2	3	4
Exp. 1A - early shock/late reward vs. late shock/late reward	Exp. 1A	33	1	1	+ 21:09.9	+ 00:20:50.1			1	1	1	2
Exp. 1A - late shock/late reward vs. early shock/late reward	Exp. 1A	35	3	1	+ 21:36.4	+ 00:21:16.1			1	2	3	3
Exp. 1A - late shock/late reward vs. early shock/late reward	Exp. 1A	36	4	1	+ 30:17.5	+ 00:30:02.0			0	0	0	0
Exp. 1A - late shock/late reward vs. early shock/late reward	Exp. 1A	37	5	1	+ 25:17.6	+ 00:25:01.0			1	2	3	4
Exp. 1A - late shock/late reward vs. early shock/late reward	Exp. 1A	39	7	1	+ 22:04.0	+ 00:21:47.5			1	2	3	3
Exp. 1A - late shock/late reward vs. early shock/late reward	Exp. 1A	40	8	1	+ 22:59.8	+ 00:22:43.4			1	2	3	4
Exp. 1A - late shock/late reward vs. early shock/late reward	Exp. 1A	41	9	1	+ 21:50.6	+ 00:21:34.6			1	2	3	3
Exp. 1A - early shock/late reward vs. late shock/late reward	Exp. 1A	42	10	1	+ 22:24.3	+ 00:22:07.6			0	0	1	2
Exp. 1A - early shock/late reward vs. late shock/late reward	Exp. 1A	43	11	1	+ 21:01.7	+ 00:20:45.1			1	1	2	2
Exp. 1A - early shock/late reward vs. late shock/late reward	Exp. 1A	44	12	1	+ 25:13.7	+ 00:24:54.7			0	0	0	1
Exp. 1A - late shock/late reward vs. early shock/late reward	Exp. 1A	45	13	1	+ 40:00.0	+ 00:39:42.7			0	0	0	0
Exp. 1A - early shock/late reward vs. late shock/late reward	Exp. 1A	46	14	1	+ 40:00.0	+ 00:39:41.4			0	0	0	0
Exp. 1A - late shock/late reward vs. early shock/late reward	Exp. 1A	47	15	1	+ 40:00.0	+ 00:39:42.5			0	0	0	0
Trial 13-16 per session
Trial Control Settings	Condition	Animal ID#	Animal	Session	Trial Time	Recording Time	Remark	Cumulative Sum	1	2	3	4
Exp. 1A - early shock/late reward vs. late shock/late reward	Exp. 1A	33	1	2	+ 20:06.6	+ 00:19:46.8			0	0	1	2
Exp. 1A - early shock/late reward vs. late shock/late reward	Exp. 1A	35	3	2	+ 22:12.5	+ 00:21:56.0			0	1	1	2
Exp. 1A - late shock/late reward vs. early shock/late reward	Exp. 1A	36	4	2	+ 33:43.5	+ 00:33:25.4			1	2	3	3
Exp. 1A - early shock/late reward vs. late shock/late reward	Exp. 1A	37	5	2	+ 21:14.9	+ 00:20:55.7			0	0	1	1
Exp. 1A - early shock/late reward vs. late shock/late reward	Exp. 1A	39	7	2	+ 19:17.6	+ 00:18:58.7			1	1	1	2
Exp. 1A - late shock/late reward vs. early shock/late reward	Exp. 1A	40	8	2	+ 30:10.7	+ 00:29:54.2			1	2	2	3
Exp. 1A - early shock/late reward vs. late shock/late reward	Exp. 1A	41	9	2	+ 19:47.0	+ 00:19:29.3			1	1	2	3
Exp. 1A - late shock/late reward vs. early shock/late reward	Exp. 1A	42	10	2	+ 24:14.1	+ 00:23:56.8			1	2	3	4
Exp. 1A - late shock/late reward vs. early shock/late reward	Exp. 1A	43	11	2	+ 21:05.2	+ 00:20:46.1			1	2	3	4
Exp. 1A - early shock/late reward vs. late shock/late reward	Exp. 1A	44	12	2	+ 21:12.8	+ 00:20:55.1			0	1	2	2
Exp. 1A - late shock/late reward vs. early shock/late reward	Exp. 1A	45	13	2	+ 33:47.0	+ 00:33:28.6			1	2	3	3
Exp. 1A - late shock/late reward vs. early shock/late reward	Exp. 1A	46	14	2	+ 22:15.6	+ 00:21:57.2			1	2	3	4
Exp. 1A - early shock/late reward vs. late shock/late reward	Exp. 1A	47	15	2	+ 29:11.6	+ 00:28:53.0			1	1	1	1
Trial 13-16 per session
Trial Control Settings	Condition	Animal ID#	Animal	Session	Trial Time	Recording Time	Remark	Cumulative Sum	1	2	3	4
Exp. 1A - late shock/late reward vs. early shock/late reward	Exp. 1A	33	1	3	+ 20:30.8	+ 00:20:13.0			0	1	1	2
Exp. 1A - late shock/late reward vs. early shock/late reward	Exp. 1A	35	3	3	+ 25:56.8	+ 00:25:39.8			1	1	2	3
Exp. 1A - early shock/late reward vs. late shock/late reward	Exp. 1A	36	4	3	+ 29:48.7	+ 00:29:31.4			1	1	1	1
Exp. 1A - late shock/late reward vs. early shock/late reward	Exp. 1A	37	5	3	+ 22:13.2	+ 00:21:53.3			1	1	2	2
Exp. 1A - late shock/late reward vs. early shock/late reward	Exp. 1A	39	7	3	+ 19:56.1	+ 00:19:39.7			1	2	3	4
Exp. 1A - early shock/late reward vs. late shock/late reward	Exp. 1A	40	8	3	+ 34:20.4	+ 00:34:00.3			1	1	1	1
Exp. 1A - early shock/late reward vs. late shock/late reward	Exp. 1A	41	9	3	+ 21:17.4	+ 00:21:00.5			0	1	1	2
Exp. 1A - late shock/late reward vs. early shock/late reward	Exp. 1A	42	10	3	+ 27:07.3	+ 00:26:50.6			1	2	2	3
Exp. 1A - late shock/late reward vs. early shock/late reward	Exp. 1A	43	11	3	+ 19:30.6	+ 00:19:13.7			1	2	2	3
Exp. 1A - late shock/late reward vs. early shock/late reward	Exp. 1A	44	12	3	+ 22:51.4	+ 00:22:32.9			1	2	2	2
Exp. 1A - early shock/late reward vs. late shock/late reward	Exp. 1A	45	13	3	+ 40:00.0	+ 00:39:43.9			1	2	3	3
Exp. 1A - late shock/late reward vs. early shock/late reward	Exp. 1A	46	14	3	+ 22:26.4	+ 00:22:09.2			1	2	2	2
Exp. 1A - early shock/late reward vs. late shock/late reward	Exp. 1A	47	15	3	+ 28:08.7	+ 00:27:51.3			0	1	1	1
Trial 13-16 per session
Trial Control Settings	Condition	Animal ID#	Animal	Session	Trial Time	Recording Time	Remark	Cumulative Sum	1	2	3	4
Exp. 1A - late shock/late reward vs. early shock/late reward	Exp. 1A	33	1	4	+ 26:23.1	+ 00:26:06.4			1	1	1	2
Exp. 1A - early shock/late reward vs. late shock/late reward	Exp. 1A	35	3	4	+ 21:47.0	+ 00:21:30.2			1	1	1	2
Exp. 1A - early shock/late reward vs. late shock/late reward	Exp. 1A	36	4	4	+ 23:58.4	+ 00:23:41.8			1	1	1	1
Exp. 1A - early shock/late reward vs. late shock/late reward	Exp. 1A	37	5	4	+ 20:37.9	+ 00:20:20.5			0	0	0	0
Exp. 1A - early shock/late reward vs. late shock/late reward	Exp. 1A	39	7	4	+ 21:47.6	+ 00:21:30.3			0	0	0	1
Exp. 1A - early shock/late reward vs. late shock/late reward	Exp. 1A	40	8	4	+ 25:32.1	+ 00:25:15.8			1	1	1	2
Exp. 1A - late shock/late reward vs. early shock/late reward	Exp. 1A	41	9	4	+ 22:19.6	+ 00:22:00.7			1	2	3	3
Exp. 1A - early shock/late reward vs. late shock/late reward	Exp. 1A	42	10	4	+ 23:05.6	+ 00:22:48.6			0	1	1	1
Exp. 1A - early shock/late reward vs. late shock/late reward	Exp. 1A	43	11	4	+ 21:22.1	+ 00:21:01.4			1	1	2	2
Exp. 1A - late shock/late reward vs. early shock/late reward	Exp. 1A	44	12	4	+ 25:48.0	+ 00:25:29.8			0	1	2	3
Exp. 1A - early shock/late reward vs. late shock/late reward	Exp. 1A	45	13	4	+ 27:21.8	+ 00:27:00.4			1	1	1	2
Exp. 1A - early shock/late reward vs. late shock/late reward	Exp. 1A	46	14	4	+ 24:42.9	+ 00:24:25.0			0	0	0	0
Exp. 1A - late shock/late reward vs. early shock/late reward	Exp. 1A	47	15	4	+ 22:49.2	+ 00:22:31.5			1	1	1	1
Trial 13-16 per session
Trial Control Settings	Condition	Animal ID#	Animal	Session	Trial Time	Recording Time	Remark	Cumulative Sum	1	2	3	4
Exp. 1A - early shock/late reward vs. late shock/late reward	Exp. 1A	33	1	5	+ 24:09.9	+ 00:23:51.7			1	1	2	3
Exp. 1A - late shock/late reward vs. early shock/late reward	Exp. 1A	35	3	5	+ 23:51.1	+ 00:23:34.4			0	1	1	2
Exp. 1A - late shock/late reward vs. early shock/late reward	Exp. 1A	36	4	5	+ 29:04.0	+ 00:28:42.4			0	0	0	0
Exp. 1A - early shock/late reward vs. late shock/late reward	Exp. 1A	37	5	5	+ 19:58.3	+ 00:19:40.9			1	1	1	2
Exp. 1A - early shock/late reward vs. late shock/late reward	Exp. 1A	39	7	5	+ 19:37.5	+ 00:19:17.7			0	1	2	2
Exp. 1A - late shock/late reward vs. early shock/late reward	Exp. 1A	40	8	5	+ 40:00.0	+ 00:39:41.8			0	1	1	1
Exp. 1A - late shock/late reward vs. early shock/late reward	Exp. 1A	41	9	5	+ 23:19.8	+ 00:23:03.2			1	1	1	2
Exp. 1A - late shock/late reward vs. early shock/late reward	Exp. 1A	42	10	5	+ 19:50.7	+ 00:19:31.2			1	2	2	3
Exp. 1A - early shock/late reward vs. late shock/late reward	Exp. 1A	43	11	5	+ 20:53.4	+ 00:20:35.6			0	1	1	2
Exp. 1A - early shock/late reward vs. late shock/late reward	Exp. 1A	44	12	5	+ 25:55.5	+ 00:25:37.8			0	0	1	1
Exp. 1A - late shock/late reward vs. early shock/late reward	Exp. 1A	45	13	5	+ 32:44.8	+ 00:32:28.0			1	1	2	2
Exp. 1A - late shock/late reward vs. early shock/late reward	Exp. 1A	46	14	5	+ 20:21.1	+ 00:20:04.4			0	1	2	3
Exp. 1A - early shock/late reward vs. late shock/late reward	Exp. 1A	47	15	5	+ 22:21.2	+ 00:22:02.0			0	1	2	3
Trial 13-16 per session
Trial Control Settings	Condition	Animal ID#	Animal	Session	Trial Time	Recording Time	Remark	Cumulative Sum	1	2	3	4
Exp. 1A - early shock/late reward vs. late shock/late reward	Exp. 1A	33	1	6	+ 22:16.8	+ 00:21:54.4			0	1	2	2
Exp. 1A - early shock/late reward vs. late shock/late reward	Exp. 1A	35	3	6	+ 21:37.8	+ 00:21:17.8			0	0	1	1
Exp. 1A - early shock/late reward vs. late shock/late reward	Exp. 1A	36	4	6	+ 24:04.4	+ 00:23:47.1			0	1	2	3
Exp. 1A - late shock/late reward vs. early shock/late reward	Exp. 1A	37	5	6	+ 21:45.9	+ 00:21:28.8			1	2	3	4
Exp. 1A - late shock/late reward vs. early shock/late reward	Exp. 1A	39	7	6	+ 19:16.6	+ 00:18:59.0			1	2	3	4
Exp. 1A - early shock/late reward vs. late shock/late reward	Exp. 1A	40	8	6	+ 27:09.5	+ 00:26:50.4			1	2	2	2
Exp. 1A - early shock/late reward vs. late shock/late reward	Exp. 1A	41	9	6	+ 19:31.4	+ 00:19:11.5			1	2	2	3
Exp. 1A - late shock/late reward vs. early shock/late reward	Exp. 1A	42	10	6	+ 20:45.7	+ 00:20:27.6			1	2	3	4
Exp. 1A - late shock/late reward vs. early shock/late reward	Exp. 1A	43	11	6	+ 20:23.3	+ 00:20:06.2			1	1	1	2
Exp. 1A - late shock/late reward vs. early shock/late reward	Exp. 1A	44	12	6	+ 20:49.2	+ 00:20:30.8			0	1	2	2
Exp. 1A - early shock/late reward vs. late shock/late reward	Exp. 1A	45	13	6	+ 23:48.0	+ 00:23:30.9			0	0	0	0
Exp. 1A - early shock/late reward vs. late shock/late reward	Exp. 1A	46	14	6	+ 21:29.6	+ 00:21:12.2			1	1	1	1
Exp. 1A - early shock/late reward vs. late shock/late reward	Exp. 1A	47	15	6	+ 21:18.0	+ 00:21:00.4			0	0	0	0
Trial 13-16 per session
Trial Control Settings	Condition	Animal ID#	Animal	Session	Trial Time	Recording Time	Remark	Cumulative Sum	1	2	3	4
Exp. 1A - late shock/late reward vs. early shock/late reward	Exp. 1A	33	1	7	+ 21:35.0	+ 00:21:15.3			1	2	2	3
Exp. 1A - late shock/late reward vs. early shock/late reward	Exp. 1A	35	3	7	+ 20:22.5	+ 00:20:00.8			1	2	3	4
Exp. 1A - late shock/late reward vs. early shock/late reward	Exp. 1A	36	4	7	+ 20:59.8	+ 00:20:40.6			1	1	1	1
Exp. 1A - early shock/late reward vs. late shock/late reward	Exp. 1A	37	5	7	+ 21:48.7	+ 00:21:29.6			1	1	1	2
Exp. 1A - early shock/late reward vs. late shock/late reward	Exp. 1A	39	7	7	+ 19:19.1	+ 00:18:59.1			0	0	1	1
Exp. 1A - early shock/late reward vs. late shock/late reward	Exp. 1A	40	8	7	+ 24:10.1	+ 00:23:51.8			1	2	2	2
Exp. 1A - early shock/late reward vs. late shock/late reward	Exp. 1A	41	9	7	+ 21:10.5	+ 00:20:51.7			1	1	2	2
Exp. 1A - early shock/late reward vs. late shock/late reward	Exp. 1A	42	10	7	+ 21:54.8	+ 00:21:34.8			0	1	1	1
Exp. 1A - early shock/late reward vs. late shock/late reward	Exp. 1A	43	11	7	+ 26:00.9	+ 00:25:37.8			0	0	1	1
Exp. 1A - late shock/late reward vs. early shock/late reward	Exp. 1A	44	12	7	+ 21:36.2	+ 00:21:16.2			1	2	2	3
Exp. 1A - late shock/late reward vs. early shock/late reward	Exp. 1A	45	13	7	+ 37:06.2	+ 00:36:46.6			1	2	3	4
Exp. 1A - late shock/late reward vs. early shock/late reward	Exp. 1A	46	14	7	+ 22:02.7	+ 00:21:43.6			1	2	2	3
Exp. 1A - late shock/late reward vs. early shock/late reward	Exp. 1A	47	15	7	+ 21:44.7	+ 00:21:26.0			1	2	3	4
Trial 13-16 per session
Trial Control Settings	Condition	Animal ID#	Animal	Session	Trial Time	Recording Time	Remark	Cumulative Sum	1	2	3	4
Exp. 1A - early shock/late reward vs. late shock/late reward	Exp. 1A	33	1	8	+ 19:35.7	+ 00:19:11.2			0	1	1	2
Exp. 1A - late shock/late reward vs. early shock/late reward	Exp. 1A	35	3	8	+ 19:26.0	+ 00:19:09.2			0	0	1	2
Exp. 1A - late shock/late reward vs. early shock/late reward	Exp. 1A	36	4	8	+ 22:21.4	+ 00:21:59.4			1	1	2	3
Exp. 1A - late shock/late reward vs. early shock/late reward	Exp. 1A	37	5	8	+ 19:10.7	+ 00:18:49.6			1	2	3	4
Exp. 1A - late shock/late reward vs. early shock/late reward	Exp. 1A	39	7	8	+ 19:56.0	+ 00:19:36.9			0	0	1	2
Exp. 1A - late shock/late reward vs. early shock/late reward	Exp. 1A	40	8	8	+ 25:07.6	+ 00:24:48.0			1	1	2	3
Exp. 1A - late shock/late reward vs. early shock/late reward	Exp. 1A	41	9	8	+ 19:59.2	+ 00:19:42.9			0	1	2	2
Exp. 1A - late shock/late reward vs. early shock/late reward	Exp. 1A	42	10	8	+ 20:40.3	+ 00:20:21.8			1	2	2	3
Exp. 1A - late shock/late reward vs. early shock/late reward	Exp. 1A	43	11	8	+ 17:46.7	+ 00:17:26.7			1	2	2	3
Exp. 1A - early shock/late reward vs. late shock/late reward	Exp. 1A	44	12	8	+ 20:21.1	+ 00:20:02.6			1	1	1	1
Exp. 1A - early shock/late reward vs. late shock/late reward	Exp. 1A	45	13	8	+ 22:07.0	+ 00:21:48.1			0	0	0	0
Exp. 1A - late shock/late reward vs. early shock/late reward	Exp. 1A	46	14	8	+ 21:02.8	+ 00:20:46.8			0	1	2	3
Exp. 1A - late shock/late reward vs. early shock/late reward	Exp. 1A	47	15	8	+ 19:48.6	+ 00:19:29.4			1	2	3	4
Trial 13-16 per session
Trial Control Settings	Condition	Animal ID#	Animal	Session	Trial Time	Recording Time	Remark	Cumulative Sum	1	2	3	4
Exp. 1A - late shock/late reward vs. early shock/late reward	Exp. 1A	33	1	9	+ 20:20.6	+ 00:20:01.1			1	2	2	3
Exp. 1A - early shock/late reward vs. late shock/late reward	Exp. 1A	35	3	9	+ 21:23.3	+ 00:21:05.4			1	1	1	1
Exp. 1A - early shock/late reward vs. late shock/late reward	Exp. 1A	36	4	9	+ 19:20.1	+ 00:19:03.1			1	2	3	4
Exp. 1A - early shock/late reward vs. late shock/late reward	Exp. 1A	37	5	9	+ 20:13.2	+ 00:19:54.1			0	0	1	2
Exp. 1A - late shock/late reward vs. early shock/late reward	Exp. 1A	39	7	9	+ 19:33.2	+ 00:19:13.9			1	2	3	3
Exp. 1A - early shock/late reward vs. late shock/late reward	Exp. 1A	40	8	9	+ 28:45.9	+ 00:28:29.2			0	0	0	0
Exp. 1A - early shock/late reward vs. late shock/late reward	Exp. 1A	41	9	9	+ 20:49.3	+ 00:20:32.4			0	1	2	2
Exp. 1A - early shock/late reward vs. late shock/late reward	Exp. 1A	42	10	9	+ 19:48.2	+ 00:19:29.8			0	0	1	1
Exp. 1A - late shock/late reward vs. early shock/late reward	Exp. 1A	43	11	9	+ 23:09.6	+ 00:22:50.4			1	2	2	3
Exp. 1A - late shock/late reward vs. early shock/late reward	Exp. 1A	44	12	9	+ 19:23.5	+ 00:19:06.2			0	1	1	2
Exp. 1A - late shock/late reward vs. early shock/late reward	Exp. 1A	45	13	9	+ 23:05.4	+ 00:22:47.6			0	1	1	1
Exp. 1A - early shock/late reward vs. late shock/late reward	Exp. 1A	46	14	9	+ 23:19.3	+ 00:23:00.7			0	0	0	0
Exp. 1A - early shock/late reward vs. late shock/late reward	Exp. 1A	47	15	9	+ 19:31.0	+ 00:19:11.6			0	1	2	3
Trial 13-16 per session
Trial Control Settings	Condition	Animal ID#	Animal	Session	Trial Time	Recording Time	Remark	Cumulative Sum	1	2	3	4
Exp. 1A - late shock/late reward vs. early shock/late reward	Exp. 1A	33	1	10	+ 23:43.2	+ 00:23:22.8			1	1	1	2
Exp. 1A - early shock/late reward vs. late shock/late reward	Exp. 1A	35	3	10	+ 19:45.6	+ 00:19:29.0			1	2	2	2
Exp. 1A - early shock/late reward vs. late shock/late reward	Exp. 1A	36	4	10	+ 21:46.6	+ 00:21:30.1			1	2	3	4
Exp. 1A - late shock/late reward vs. early shock/late reward	Exp. 1A	37	5	10	+ 25:29.2	+ 00:25:10.7			1	1	1	2
Exp. 1A - early shock/late reward vs. late shock/late reward	Exp. 1A	39	7	10	+ 20:55.8	+ 00:20:38.9			0	1	1	2
Exp. 1A - late shock/late reward vs. early shock/late reward	Exp. 1A	40	8	10	+ 30:37.2	+ 00:30:12.2			1	2	3	4
Exp. 1A - late shock/late reward vs. early shock/late reward	Exp. 1A	41	9	10	+ 20:54.6	+ 00:20:36.2			1	2	3	4
Exp. 1A - early shock/late reward vs. late shock/late reward	Exp. 1A	42	10	10	+ 19:45.2	+ 00:19:25.9			0	0	1	1
Exp. 1A - early shock/late reward vs. late shock/late reward	Exp. 1A	43	11	10	+ 21:44.9	+ 00:21:27.0			1	1	2	3
Exp. 1A - early shock/late reward vs. late shock/late reward	Exp. 1A	44	12	10	+ 21:15.9	+ 00:20:58.7			1	1	1	1
Exp. 1A - early shock/late reward vs. late shock/late reward	Exp. 1A	45	13	10	+ 23:21.1	+ 00:23:04.3			0	0	0	1
Exp. 1A - early shock/late reward vs. late shock/late reward	Exp. 1A	46	14	10	+ 21:27.8	+ 00:21:10.4			1	2	3	3
Exp. 1A - late shock/late reward vs. early shock/late reward	Exp. 1A	47	15	10	+ 19:56.3	+ 00:19:37.7			1	2	3	4
Trial 1-8 per session
Trial Control Settings	Condition	Animal ID#	Animal	Session	Trial Time	Recording Time	Remark	Cumulative Sum	1	2	3	4	5	6	7	8
Exp. 1A - early shock/late reward vs. late shock/late reward	Exp. 1A	33	1	1	+ 21:09.9	+ 00:20:50.1			0	0	1	1	2	2	2	3
Exp. 1A - late shock/late reward vs. early shock/late reward	Exp. 1A	35	3	1	+ 21:36.4	+ 00:21:16.1			1	2	2	2	2	3	4	4
Exp. 1A - late shock/late reward vs. early shock/late reward	Exp. 1A	36	4	1	+ 30:17.5	+ 00:30:02.0			1	1	1	1	2	3	4	5
Exp. 1A - late shock/late reward vs. early shock/late reward	Exp. 1A	37	5	1	+ 25:17.6	+ 00:25:01.0			1	2	3	4	5	6	7	8
Exp. 1A - late shock/late reward vs. early shock/late reward	Exp. 1A	39	7	1	+ 22:04.0	+ 00:21:47.5			1	2	2	3	4	5	6	7
Exp. 1A - late shock/late reward vs. early shock/late reward	Exp. 1A	40	8	1	+ 22:59.8	+ 00:22:43.4			1	1	1	1	1	1	2	2
Exp. 1A - late shock/late reward vs. early shock/late reward	Exp. 1A	41	9	1	+ 21:50.6	+ 00:21:34.6			1	1	2	2	3	3	3	4
Exp. 1A - early shock/late reward vs. late shock/late reward	Exp. 1A	42	10	1	+ 22:24.3	+ 00:22:07.6			1	1	1	2	2	3	4	4
Exp. 1A - early shock/late reward vs. late shock/late reward	Exp. 1A	43	11	1	+ 21:01.7	+ 00:20:45.1			1	1	2	2	3	3	4	4
Exp. 1A - early shock/late reward vs. late shock/late reward	Exp. 1A	44	12	1	+ 25:13.7	+ 00:24:54.7			0	1	2	2	3	3	3	4
Exp. 1A - late shock/late reward vs. early shock/late reward	Exp. 1A	45	13	1	+ 40:00.0	+ 00:39:42.7			0	1	1	2	2	3	3	4
Exp. 1A - early shock/late reward vs. late shock/late reward	Exp. 1A	46	14	1	+ 40:00.0	+ 00:39:41.4			0	0	0	0	0	0	0	0
Exp. 1A - late shock/late reward vs. early shock/late reward	Exp. 1A	47	15	1	+ 40:00.0	+ 00:39:42.5			1	2	2	3	4	5	6	7
Trial 1-8 per session
Trial Control Settings	Condition	Animal ID#	Animal	Session	Trial Time	Recording Time	Remark	Cumulative Sum	1	2	3	4	5	6	7	8
Exp. 1A - early shock/late reward vs. late shock/late reward	Exp. 1A	33	1	2	+ 20:06.6	+ 00:19:46.8			1	1	2	2	2	3	3	3
Exp. 1A - early shock/late reward vs. late shock/late reward	Exp. 1A	35	3	2	+ 22:12.5	+ 00:21:56.0			1	1	1	1	1	2	2	3
Exp. 1A - late shock/late reward vs. early shock/late reward	Exp. 1A	36	4	2	+ 33:43.5	+ 00:33:25.4			1	2	3	4	5	6	7	8
Exp. 1A - early shock/late reward vs. late shock/late reward	Exp. 1A	37	5	2	+ 21:14.9	+ 00:20:55.7			1	1	1	1	1	2	3	4
Exp. 1A - early shock/late reward vs. late shock/late reward	Exp. 1A	39	7	2	+ 19:17.6	+ 00:18:58.7			1	2	2	3	4	4	5	5
Exp. 1A - late shock/late reward vs. early shock/late reward	Exp. 1A	40	8	2	+ 30:10.7	+ 00:29:54.2			1	2	3	4	5	6	6	6
Exp. 1A - early shock/late reward vs. late shock/late reward	Exp. 1A	41	9	2	+ 19:47.0	+ 00:19:29.3			1	1	2	2	3	4	5	5
Exp. 1A - late shock/late reward vs. early shock/late reward	Exp. 1A	42	10	2	+ 24:14.1	+ 00:23:56.8			1	2	2	3	4	4	5	6
Exp. 1A - late shock/late reward vs. early shock/late reward	Exp. 1A	43	11	2	+ 21:05.2	+ 00:20:46.1			1	1	1	2	3	3	4	5
Exp. 1A - early shock/late reward vs. late shock/late reward	Exp. 1A	44	12	2	+ 21:12.8	+ 00:20:55.1			0	1	1	2	2	2	2	2
Exp. 1A - late shock/late reward vs. early shock/late reward	Exp. 1A	45	13	2	+ 33:47.0	+ 00:33:28.6			1	2	2	3	3	3	3	4
Exp. 1A - late shock/late reward vs. early shock/late reward	Exp. 1A	46	14	2	+ 22:15.6	+ 00:21:57.2			1	2	3	4	5	6	7	8
Exp. 1A - early shock/late reward vs. late shock/late reward	Exp. 1A	47	15	2	+ 29:11.6	+ 00:28:53.0			1	2	3	4	5	6	7	8
Trial 1-8 per session
Trial Control Settings	Condition	Animal ID#	Animal	Session	Trial Time	Recording Time	Remark	Cumulative Sum	1	2	3	4	5	6	7	8
Exp. 1A - late shock/late reward vs. early shock/late reward	Exp. 1A	33	1	3	+ 20:30.8	+ 00:20:13.0			1	2	3	3	4	5	6	7
Exp. 1A - late shock/late reward vs. early shock/late reward	Exp. 1A	35	3	3	+ 25:56.8	+ 00:25:39.8			0	1	1	1	2	3	4	4
Exp. 1A - early shock/late reward vs. late shock/late reward	Exp. 1A	36	4	3	+ 29:48.7	+ 00:29:31.4			0	1	2	2	3	3	4	5
Exp. 1A - late shock/late reward vs. early shock/late reward	Exp. 1A	37	5	3	+ 22:13.2	+ 00:21:53.3			1	2	3	4	5	6	7	8
Exp. 1A - late shock/late reward vs. early shock/late reward	Exp. 1A	39	7	3	+ 19:56.1	+ 00:19:39.7			1	1	2	3	4	5	6	6
Exp. 1A - early shock/late reward vs. late shock/late reward	Exp. 1A	40	8	3	+ 34:20.4	+ 00:34:00.3			1	2	3	3	3	4	5	6
Exp. 1A - early shock/late reward vs. late shock/late reward	Exp. 1A	41	9	3	+ 21:17.4	+ 00:21:00.5			0	1	2	3	3	3	4	5
Exp. 1A - late shock/late reward vs. early shock/late reward	Exp. 1A	42	10	3	+ 27:07.3	+ 00:26:50.6			0	1	2	2	3	4	5	5
Exp. 1A - late shock/late reward vs. early shock/late reward	Exp. 1A	43	11	3	+ 19:30.6	+ 00:19:13.7			1	2	3	3	4	4	5	6
Exp. 1A - late shock/late reward vs. early shock/late reward	Exp. 1A	44	12	3	+ 22:51.4	+ 00:22:32.9			1	2	2	3	4	4	5	6
Exp. 1A - early shock/late reward vs. late shock/late reward	Exp. 1A	45	13	3	+ 40:00.0	+ 00:39:43.9			0	1	2	2	3	3	4	5
Exp. 1A - late shock/late reward vs. early shock/late reward	Exp. 1A	46	14	3	+ 22:26.4	+ 00:22:09.2			1	2	3	3	4	5	6	7
Exp. 1A - early shock/late reward vs. late shock/late reward	Exp. 1A	47	15	3	+ 28:08.7	+ 00:27:51.3			0	0	0	1	1	1	2	3
Trial 1-8 per session
Trial Control Settings	Condition	Animal ID#	Animal	Session	Trial Time	Recording Time	Remark	Cumulative Sum	1	2	3	4	5	6	7	8
Exp. 1A - late shock/late reward vs. early shock/late reward	Exp. 1A	33	1	4	+ 26:23.1	+ 00:26:06.4			1	1	1	2	2	3	4	4
Exp. 1A - early shock/late reward vs. late shock/late reward	Exp. 1A	35	3	4	+ 21:47.0	+ 00:21:30.2			1	1	1	2	3	4	5	5
Exp. 1A - early shock/late reward vs. late shock/late reward	Exp. 1A	36	4	4	+ 23:58.4	+ 00:23:41.8			0	1	2	3	4	5	6	7
Exp. 1A - early shock/late reward vs. late shock/late reward	Exp. 1A	37	5	4	+ 20:37.9	+ 00:20:20.5			0	0	1	1	1	1	2	2
Exp. 1A - early shock/late reward vs. late shock/late reward	Exp. 1A	39	7	4	+ 21:47.6	+ 00:21:30.3			1	2	2	3	3	3	3	4
Exp. 1A - early shock/late reward vs. late shock/late reward	Exp. 1A	40	8	4	+ 25:32.1	+ 00:25:15.8			0	0	1	1	2	2	2	2
Exp. 1A - late shock/late reward vs. early shock/late reward	Exp. 1A	41	9	4	+ 22:19.6	+ 00:22:00.7			1	2	2	2	3	4	4	4
Exp. 1A - early shock/late reward vs. late shock/late reward	Exp. 1A	42	10	4	+ 23:05.6	+ 00:22:48.6			0	1	1	1	2	2	3	3
Exp. 1A - early shock/late reward vs. late shock/late reward	Exp. 1A	43	11	4	+ 21:22.1	+ 00:21:01.4			0	1	1	1	2	2	3	4
Exp. 1A - late shock/late reward vs. early shock/late reward	Exp. 1A	44	12	4	+ 25:48.0	+ 00:25:29.8			1	1	2	3	4	4	4	4
Exp. 1A - early shock/late reward vs. late shock/late reward	Exp. 1A	45	13	4	+ 27:21.8	+ 00:27:00.4			1	1	2	2	3	4	5	5
Exp. 1A - early shock/late reward vs. late shock/late reward	Exp. 1A	46	14	4	+ 24:42.9	+ 00:24:25.0			1	2	3	4	4	4	5	6
Exp. 1A - late shock/late reward vs. early shock/late reward	Exp. 1A	47	15	4	+ 22:49.2	+ 00:22:31.5			0	0	1	1	1	1	2	3
Trial 1-8 per session
Trial Control Settings	Condition	Animal ID#	Animal	Session	Trial Time	Recording Time	Remark	Cumulative Sum	1	2	3	4	5	6	7	8
Exp. 1A - early shock/late reward vs. late shock/late reward	Exp. 1A	33	1	5	+ 24:09.9	+ 00:23:51.7			0	0	1	1	2	3	4	5
Exp. 1A - late shock/late reward vs. early shock/late reward	Exp. 1A	35	3	5	+ 23:51.1	+ 00:23:34.4			1	2	3	4	5	6	7	8
Exp. 1A - late shock/late reward vs. early shock/late reward	Exp. 1A	36	4	5	+ 29:04.0	+ 00:28:42.4			1	1	2	3	4	5	6	6
Exp. 1A - early shock/late reward vs. late shock/late reward	Exp. 1A	37	5	5	+ 19:58.3	+ 00:19:40.9			0	0	1	2	2	2	2	2
Exp. 1A - early shock/late reward vs. late shock/late reward	Exp. 1A	39	7	5	+ 19:37.5	+ 00:19:17.7			1	1	2	2	2	3	3	4
Exp. 1A - late shock/late reward vs. early shock/late reward	Exp. 1A	40	8	5	+ 40:00.0	+ 00:39:41.8			1	2	3	4	4	5	6	7
Exp. 1A - late shock/late reward vs. early shock/late reward	Exp. 1A	41	9	5	+ 23:19.8	+ 00:23:03.2			1	2	2	2	3	4	4	5
Exp. 1A - late shock/late reward vs. early shock/late reward	Exp. 1A	42	10	5	+ 19:50.7	+ 00:19:31.2			1	2	3	3	3	4	4	4
Exp. 1A - early shock/late reward vs. late shock/late reward	Exp. 1A	43	11	5	+ 20:53.4	+ 00:20:35.6			1	1	1	1	2	2	2	2
Exp. 1A - early shock/late reward vs. late shock/late reward	Exp. 1A	44	12	5	+ 25:55.5	+ 00:25:37.8			0	0	1	1	1	1	1	2
Exp. 1A - late shock/late reward vs. early shock/late reward	Exp. 1A	45	13	5	+ 32:44.8	+ 00:32:28.0			0	0	1	1	1	2	2	2
Exp. 1A - late shock/late reward vs. early shock/late reward	Exp. 1A	46	14	5	+ 20:21.1	+ 00:20:04.4			0	1	2	3	4	4	5	6
Exp. 1A - early shock/late reward vs. late shock/late reward	Exp. 1A	47	15	5	+ 22:21.2	+ 00:22:02.0			1	2	2	2	3	4	5	5
Trial 1-8 per session
Trial Control Settings	Condition	Animal ID#	Animal	Session	Trial Time	Recording Time	Remark	Cumulative Sum	1	2	3	4	5	6	7	8
Exp. 1A - early shock/late reward vs. late shock/late reward	Exp. 1A	33	1	6	+ 22:16.8	+ 00:21:54.4			0	0	1	1	1	2	3	3
Exp. 1A - early shock/late reward vs. late shock/late reward	Exp. 1A	35	3	6	+ 21:37.8	+ 00:21:17.8			0	1	1	1	2	2	2	2
Exp. 1A - early shock/late reward vs. late shock/late reward	Exp. 1A	36	4	6	+ 24:04.4	+ 00:23:47.1			1	1	1	1	2	3	3	4
Exp. 1A - late shock/late reward vs. early shock/late reward	Exp. 1A	37	5	6	+ 21:45.9	+ 00:21:28.8			1	2	3	4	5	6	6	7
Exp. 1A - late shock/late reward vs. early shock/late reward	Exp. 1A	39	7	6	+ 19:16.6	+ 00:18:59.0			0	1	2	2	3	4	5	6
Exp. 1A - early shock/late reward vs. late shock/late reward	Exp. 1A	40	8	6	+ 27:09.5	+ 00:26:50.4			1	1	1	2	2	2	3	4
Exp. 1A - early shock/late reward vs. late shock/late reward	Exp. 1A	41	9	6	+ 19:31.4	+ 00:19:11.5			0	0	1	1	2	3	3	4
Exp. 1A - late shock/late reward vs. early shock/late reward	Exp. 1A	42	10	6	+ 20:45.7	+ 00:20:27.6			0	0	0	1	2	3	3	4
Exp. 1A - late shock/late reward vs. early shock/late reward	Exp. 1A	43	11	6	+ 20:23.3	+ 00:20:06.2			1	1	2	3	4	5	6	7
Exp. 1A - late shock/late reward vs. early shock/late reward	Exp. 1A	44	12	6	+ 20:49.2	+ 00:20:30.8			0	1	2	2	3	4	4	4
Exp. 1A - early shock/late reward vs. late shock/late reward	Exp. 1A	45	13	6	+ 23:48.0	+ 00:23:30.9			0	0	1	1	1	1	1	1
Exp. 1A - early shock/late reward vs. late shock/late reward	Exp. 1A	46	14	6	+ 21:29.6	+ 00:21:12.2			0	0	0	0	1	1	1	1
Exp. 1A - early shock/late reward vs. late shock/late reward	Exp. 1A	47	15	6	+ 21:18.0	+ 00:21:00.4			1	1	1	2	3	3	3	4
Trial 1-8 per session
Trial Control Settings	Condition	Animal ID#	Animal	Session	Trial Time	Recording Time	Remark	Cumulative Sum	1	2	3	4	5	6	7	8
Exp. 1A - late shock/late reward vs. early shock/late reward	Exp. 1A	33	1	7	+ 21:35.0	+ 00:21:15.3			0	1	2	3	3	4	5	5
Exp. 1A - late shock/late reward vs. early shock/late reward	Exp. 1A	35	3	7	+ 20:22.5	+ 00:20:00.8			1	2	2	3	4	5	5	6
Exp. 1A - late shock/late reward vs. early shock/late reward	Exp. 1A	36	4	7	+ 20:59.8	+ 00:20:40.6			0	1	2	2	3	4	5	6
Exp. 1A - early shock/late reward vs. late shock/late reward	Exp. 1A	37	5	7	+ 21:48.7	+ 00:21:29.6			0	0	0	1	2	2	3	4
Exp. 1A - early shock/late reward vs. late shock/late reward	Exp. 1A	39	7	7	+ 19:19.1	+ 00:18:59.1			0	1	1	2	2	3	3	3
Exp. 1A - early shock/late reward vs. late shock/late reward	Exp. 1A	40	8	7	+ 24:10.1	+ 00:23:51.8			1	1	1	2	2	2	2	2
Exp. 1A - early shock/late reward vs. late shock/late reward	Exp. 1A	41	9	7	+ 21:10.5	+ 00:20:51.7			1	1	2	2	3	4	4	5
Exp. 1A - early shock/late reward vs. late shock/late reward	Exp. 1A	42	10	7	+ 21:54.8	+ 00:21:34.8			1	1	1	1	2	2	2	2
Exp. 1A - early shock/late reward vs. late shock/late reward	Exp. 1A	43	11	7	+ 26:00.9	+ 00:25:37.8			1	2	2	3	3	3	3	3
Exp. 1A - late shock/late reward vs. early shock/late reward	Exp. 1A	44	12	7	+ 21:36.2	+ 00:21:16.2			1	2	3	4	5	5	6	7
Exp. 1A - late shock/late reward vs. early shock/late reward	Exp. 1A	45	13	7	+ 37:06.2	+ 00:36:46.6			1	2	2	2	3	4	5	6
Exp. 1A - late shock/late reward vs. early shock/late reward	Exp. 1A	46	14	7	+ 22:02.7	+ 00:21:43.6			1	2	3	4	5	6	7	8
Exp. 1A - late shock/late reward vs. early shock/late reward	Exp. 1A	47	15	7	+ 21:44.7	+ 00:21:26.0			1	2	3	4	5	6	6	7
Trial 1-8 per session
Trial Control Settings	Condition	Animal ID#	Animal	Session	Trial Time	Recording Time	Remark	Cumulative Sum	1	2	3	4	5	6	7	8
Exp. 1A - early shock/late reward vs. late shock/late reward	Exp. 1A	33	1	8	+ 19:35.7	+ 00:19:11.2			0	0	0	0	1	2	3	4
Exp. 1A - late shock/late reward vs. early shock/late reward	Exp. 1A	35	3	8	+ 19:26.0	+ 00:19:09.2			0	1	2	2	2	2	3	4
Exp. 1A - late shock/late reward vs. early shock/late reward	Exp. 1A	36	4	8	+ 22:21.4	+ 00:21:59.4			1	1	1	1	1	2	3	4
Exp. 1A - late shock/late reward vs. early shock/late reward	Exp. 1A	37	5	8	+ 19:10.7	+ 00:18:49.6			1	2	3	3	3	3	3	4
Exp. 1A - late shock/late reward vs. early shock/late reward	Exp. 1A	39	7	8	+ 19:56.0	+ 00:19:36.9			1	2	3	4	5	6	7	8
Exp. 1A - late shock/late reward vs. early shock/late reward	Exp. 1A	40	8	8	+ 25:07.6	+ 00:24:48.0			0	0	0	0	0	0	0	0
Exp. 1A - late shock/late reward vs. early shock/late reward	Exp. 1A	41	9	8	+ 19:59.2	+ 00:19:42.9			0	1	2	3	4	4	4	4
Exp. 1A - late shock/late reward vs. early shock/late reward	Exp. 1A	42	10	8	+ 20:40.3	+ 00:20:21.8			1	1	2	3	3	4	5	6
Exp. 1A - late shock/late reward vs. early shock/late reward	Exp. 1A	43	11	8	+ 17:46.7	+ 00:17:26.7			0	1	1	2	3	3	4	5
Exp. 1A - early shock/late reward vs. late shock/late reward	Exp. 1A	44	12	8	+ 20:21.1	+ 00:20:02.6			0	0	1	1	1	2	2	2
Exp. 1A - early shock/late reward vs. late shock/late reward	Exp. 1A	45	13	8	+ 22:07.0	+ 00:21:48.1			0	0	0	0	0	0	1	1
Exp. 1A - late shock/late reward vs. early shock/late reward	Exp. 1A	46	14	8	+ 21:02.8	+ 00:20:46.8			1	2	2	3	4	5	6	7
Exp. 1A - late shock/late reward vs. early shock/late reward	Exp. 1A	47	15	8	+ 19:48.6	+ 00:19:29.4			1	2	3	4	5	6	7	8
Trial 1-8 per session
Trial Control Settings	Condition	Animal ID#	Animal	Session	Trial Time	Recording Time	Remark	Cumulative Sum	1	2	3	4	5	6	7	8
Exp. 1A - late shock/late reward vs. early shock/late reward	Exp. 1A	33	1	9	+ 20:20.6	+ 00:20:01.1			1	2	3	4	5	6	7	7
Exp. 1A - early shock/late reward vs. late shock/late reward	Exp. 1A	35	3	9	+ 21:23.3	+ 00:21:05.4			0	0	1	1	2	2	3	3
Exp. 1A - early shock/late reward vs. late shock/late reward	Exp. 1A	36	4	9	+ 19:20.1	+ 00:19:03.1			0	1	1	2	3	3	4	4
Exp. 1A - early shock/late reward vs. late shock/late reward	Exp. 1A	37	5	9	+ 20:13.2	+ 00:19:54.1			0	0	1	1	2	3	3	3
Exp. 1A - late shock/late reward vs. early shock/late reward	Exp. 1A	39	7	9	+ 19:33.2	+ 00:19:13.9			0	1	2	2	3	4	5	5
Exp. 1A - early shock/late reward vs. late shock/late reward	Exp. 1A	40	8	9	+ 28:45.9	+ 00:28:29.2			1	2	2	3	4	5	6	6
Exp. 1A - early shock/late reward vs. late shock/late reward	Exp. 1A	41	9	9	+ 20:49.3	+ 00:20:32.4			1	2	3	3	4	4	4	5
Exp. 1A - early shock/late reward vs. late shock/late reward	Exp. 1A	42	10	9	+ 19:48.2	+ 00:19:29.8			0	0	0	0	1	1	1	1
Exp. 1A - late shock/late reward vs. early shock/late reward	Exp. 1A	43	11	9	+ 23:09.6	+ 00:22:50.4			1	2	3	4	4	5	6	7
Exp. 1A - late shock/late reward vs. early shock/late reward	Exp. 1A	44	12	9	+ 19:23.5	+ 00:19:06.2			0	1	2	2	3	3	3	4
Exp. 1A - late shock/late reward vs. early shock/late reward	Exp. 1A	45	13	9	+ 23:05.4	+ 00:22:47.6			1	2	3	4	5	5	5	5
Exp. 1A - early shock/late reward vs. late shock/late reward	Exp. 1A	46	14	9	+ 23:19.3	+ 00:23:00.7			0	1	2	2	2	2	2	2
Exp. 1A - early shock/late reward vs. late shock/late reward	Exp. 1A	47	15	9	+ 19:31.0	+ 00:19:11.6			0	1	2	2	3	3	3	4
Trial 1-8 per session
Trial Control Settings	Condition	Animal ID#	Animal	Session	Trial Time	Recording Time	Remark	Cumulative Sum	1	2	3	4	5	6	7	8
Exp. 1A - late shock/late reward vs. early shock/late reward	Exp. 1A	33	1	10	+ 23:43.2	+ 00:23:22.8			0	1	2	3	4	4	5	6
Exp. 1A - early shock/late reward vs. late shock/late reward	Exp. 1A	35	3	10	+ 19:45.6	+ 00:19:29.0			0	0	0	0	1	1	1	2
Exp. 1A - early shock/late reward vs. late shock/late reward	Exp. 1A	36	4	10	+ 21:46.6	+ 00:21:30.1			0	0	0	1	1	2	3	4
Exp. 1A - late shock/late reward vs. early shock/late reward	Exp. 1A	37	5	10	+ 25:29.2	+ 00:25:10.7			1	2	3	4	5	6	7	7
Exp. 1A - early shock/late reward vs. late shock/late reward	Exp. 1A	39	7	10	+ 20:55.8	+ 00:20:38.9			1	1	2	2	3	3	3	3
Exp. 1A - late shock/late reward vs. early shock/late reward	Exp. 1A	40	8	10	+ 30:37.2	+ 00:30:12.2			0	0	1	2	3	4	4	4
Exp. 1A - late shock/late reward vs. early shock/late reward	Exp. 1A	41	9	10	+ 20:54.6	+ 00:20:36.2			1	2	2	2	3	3	4	5
Exp. 1A - early shock/late reward vs. late shock/late reward	Exp. 1A	42	10	10	+ 19:45.2	+ 00:19:25.9			0	0	1	2	2	2	2	2
Exp. 1A - early shock/late reward vs. late shock/late reward	Exp. 1A	43	11	10	+ 21:44.9	+ 00:21:27.0			1	1	1	2	2	2	3	4
Exp. 1A - early shock/late reward vs. late shock/late reward	Exp. 1A	44	12	10	+ 21:15.9	+ 00:20:58.7			0	0	0	0	0	1	1	2
Exp. 1A - early shock/late reward vs. late shock/late reward	Exp. 1A	45	13	10	+ 23:21.1	+ 00:23:04.3			0	0	0	0	0	0	1	2
Exp. 1A - early shock/late reward vs. late shock/late reward	Exp. 1A	46	14	10	+ 21:27.8	+ 00:21:10.4			0	0	0	1	1	1	1	1
Exp. 1A - late shock/late reward vs. early shock/late reward	Exp. 1A	47	15	10	+ 19:56.3	+ 00:19:37.7			1	2	3	4	5	6	7	8
Trial 9-16 per session
Trial Control Settings	Condition	Animal ID#	Animal	Session	Trial Time	Recording Time	Remark	Cumulative Sum	1	2	3	4	5	6	7	8
Exp. 1A - early shock/late reward vs. late shock/late reward	Exp. 1A	33	1	1	+ 21:09.9	+ 00:20:50.1			1	1	1	1	2	2	2	3
Exp. 1A - late shock/late reward vs. early shock/late reward	Exp. 1A	35	3	1	+ 21:36.4	+ 00:21:16.1			1	1	2	2	3	4	5	5
Exp. 1A - late shock/late reward vs. early shock/late reward	Exp. 1A	36	4	1	+ 30:17.5	+ 00:30:02.0			1	1	1	1	1	1	1	1
Exp. 1A - late shock/late reward vs. early shock/late reward	Exp. 1A	37	5	1	+ 25:17.6	+ 00:25:01.0			1	2	2	3	4	5	6	7
Exp. 1A - late shock/late reward vs. early shock/late reward	Exp. 1A	39	7	1	+ 22:04.0	+ 00:21:47.5			0	1	2	2	3	4	5	5
Exp. 1A - late shock/late reward vs. early shock/late reward	Exp. 1A	40	8	1	+ 22:59.8	+ 00:22:43.4			0	1	2	3	4	5	6	7
Exp. 1A - late shock/late reward vs. early shock/late reward	Exp. 1A	41	9	1	+ 21:50.6	+ 00:21:34.6			0	1	1	1	2	3	4	4
Exp. 1A - early shock/late reward vs. late shock/late reward	Exp. 1A	42	10	1	+ 22:24.3	+ 00:22:07.6			1	1	1	2	2	2	3	4
Exp. 1A - early shock/late reward vs. late shock/late reward	Exp. 1A	43	11	1	+ 21:01.7	+ 00:20:45.1			0	0	0	0	1	1	2	2
Exp. 1A - early shock/late reward vs. late shock/late reward	Exp. 1A	44	12	1	+ 25:13.7	+ 00:24:54.7			1	1	1	1	1	1	1	2
Exp. 1A - late shock/late reward vs. early shock/late reward	Exp. 1A	45	13	1	+ 40:00.0	+ 00:39:42.7			1	1	2	3	3	3	3	3
Exp. 1A - early shock/late reward vs. late shock/late reward	Exp. 1A	46	14	1	+ 40:00.0	+ 00:39:41.4			0	0	0	0	0	0	0	0
Exp. 1A - late shock/late reward vs. early shock/late reward	Exp. 1A	47	15	1	+ 40:00.0	+ 00:39:42.5			1	2	2	2	2	2	2	2
Trial 9-16 per session
Trial Control Settings	Condition	Animal ID#	Animal	Session	Trial Time	Recording Time	Remark	Cumulative Sum	1	2	3	4	5	6	7	8
Exp. 1A - early shock/late reward vs. late shock/late reward	Exp. 1A	33	1	2	+ 20:06.6	+ 00:19:46.8			0	1	1	1	1	1	2	3
Exp. 1A - early shock/late reward vs. late shock/late reward	Exp. 1A	35	3	2	+ 22:12.5	+ 00:21:56.0			0	1	1	2	2	3	3	4
Exp. 1A - late shock/late reward vs. early shock/late reward	Exp. 1A	36	4	2	+ 33:43.5	+ 00:33:25.4			0	0	0	1	2	3	4	4
Exp. 1A - early shock/late reward vs. late shock/late reward	Exp. 1A	37	5	2	+ 21:14.9	+ 00:20:55.7			0	0	0	1	1	1	2	2
Exp. 1A - early shock/late reward vs. late shock/late reward	Exp. 1A	39	7	2	+ 19:17.6	+ 00:18:58.7			1	1	1	1	2	2	2	3
Exp. 1A - late shock/late reward vs. early shock/late reward	Exp. 1A	40	8	2	+ 30:10.7	+ 00:29:54.2			0	1	2	3	4	5	5	6
Exp. 1A - early shock/late reward vs. late shock/late reward	Exp. 1A	41	9	2	+ 19:47.0	+ 00:19:29.3			0	1	1	2	3	3	4	5
Exp. 1A - late shock/late reward vs. early shock/late reward	Exp. 1A	42	10	2	+ 24:14.1	+ 00:23:56.8			0	0	1	2	3	4	5	6
Exp. 1A - late shock/late reward vs. early shock/late reward	Exp. 1A	43	11	2	+ 21:05.2	+ 00:20:46.1			1	1	2	3	4	5	6	7
Exp. 1A - early shock/late reward vs. late shock/late reward	Exp. 1A	44	12	2	+ 21:12.8	+ 00:20:55.1			0	0	1	1	1	2	3	3
Exp. 1A - late shock/late reward vs. early shock/late reward	Exp. 1A	45	13	2	+ 33:47.0	+ 00:33:28.6			1	2	3	4	5	6	7	7
Exp. 1A - late shock/late reward vs. early shock/late reward	Exp. 1A	46	14	2	+ 22:15.6	+ 00:21:57.2			1	2	3	4	5	6	7	8
Exp. 1A - early shock/late reward vs. late shock/late reward	Exp. 1A	47	15	2	+ 29:11.6	+ 00:28:53.0			0	0	0	0	1	1	1	1
Trial 9-16 per session
Trial Control Settings	Condition	Animal ID#	Animal	Session	Trial Time	Recording Time	Remark	Cumulative Sum	1	2	3	4	5	6	7	8
Exp. 1A - late shock/late reward vs. early shock/late reward	Exp. 1A	33	1	3	+ 20:30.8	+ 00:20:13.0			1	1	2	3	3	4	4	5
Exp. 1A - late shock/late reward vs. early shock/late reward	Exp. 1A	35	3	3	+ 25:56.8	+ 00:25:39.8			1	2	3	3	4	4	5	6
Exp. 1A - early shock/late reward vs. late shock/late reward	Exp. 1A	36	4	3	+ 29:48.7	+ 00:29:31.4			0	0	0	1	2	2	2	2
Exp. 1A - late shock/late reward vs. early shock/late reward	Exp. 1A	37	5	3	+ 22:13.2	+ 00:21:53.3			1	2	3	4	5	5	6	6
Exp. 1A - late shock/late reward vs. early shock/late reward	Exp. 1A	39	7	3	+ 19:56.1	+ 00:19:39.7			1	2	3	4	5	6	7	8
Exp. 1A - early shock/late reward vs. late shock/late reward	Exp. 1A	40	8	3	+ 34:20.4	+ 00:34:00.3			0	0	0	0	1	1	1	1
Exp. 1A - early shock/late reward vs. late shock/late reward	Exp. 1A	41	9	3	+ 21:17.4	+ 00:21:00.5			1	2	3	3	3	4	4	5
Exp. 1A - late shock/late reward vs. early shock/late reward	Exp. 1A	42	10	3	+ 27:07.3	+ 00:26:50.6			0	1	2	3	4	5	5	6
Exp. 1A - late shock/late reward vs. early shock/late reward	Exp. 1A	43	11	3	+ 19:30.6	+ 00:19:13.7			1	2	3	4	5	6	6	7
Exp. 1A - late shock/late reward vs. early shock/late reward	Exp. 1A	44	12	3	+ 22:51.4	+ 00:22:32.9			0	1	1	2	3	4	4	4
Exp. 1A - early shock/late reward vs. late shock/late reward	Exp. 1A	45	13	3	+ 40:00.0	+ 00:39:43.9			1	1	2	3	4	5	6	6
Exp. 1A - late shock/late reward vs. early shock/late reward	Exp. 1A	46	14	3	+ 22:26.4	+ 00:22:09.2			1	2	3	4	5	6	6	6
Exp. 1A - early shock/late reward vs. late shock/late reward	Exp. 1A	47	15	3	+ 28:08.7	+ 00:27:51.3			1	2	3	4	4	5	5	5
Trial 9-16 per session
Trial Control Settings	Condition	Animal ID#	Animal	Session	Trial Time	Recording Time	Remark	Cumulative Sum	1	2	3	4	5	6	7	8
Exp. 1A - late shock/late reward vs. early shock/late reward	Exp. 1A	33	1	4	+ 26:23.1	+ 00:26:06.4			1	1	2	2	3	3	3	4
Exp. 1A - early shock/late reward vs. late shock/late reward	Exp. 1A	35	3	4	+ 21:47.0	+ 00:21:30.2			1	2	2	3	4	4	4	5
Exp. 1A - early shock/late reward vs. late shock/late reward	Exp. 1A	36	4	4	+ 23:58.4	+ 00:23:41.8			1	1	1	1	2	2	2	2
Exp. 1A - early shock/late reward vs. late shock/late reward	Exp. 1A	37	5	4	+ 20:37.9	+ 00:20:20.5			1	2	3	3	3	3	3	3
Exp. 1A - early shock/late reward vs. late shock/late reward	Exp. 1A	39	7	4	+ 21:47.6	+ 00:21:30.3			1	1	1	2	2	2	2	3
Exp. 1A - early shock/late reward vs. late shock/late reward	Exp. 1A	40	8	4	+ 25:32.1	+ 00:25:15.8			0	0	0	1	2	2	2	3
Exp. 1A - late shock/late reward vs. early shock/late reward	Exp. 1A	41	9	4	+ 22:19.6	+ 00:22:00.7			1	1	1	1	2	3	4	4
Exp. 1A - early shock/late reward vs. late shock/late reward	Exp. 1A	42	10	4	+ 23:05.6	+ 00:22:48.6			0	1	1	2	2	3	3	3
Exp. 1A - early shock/late reward vs. late shock/late reward	Exp. 1A	43	11	4	+ 21:22.1	+ 00:21:01.4			0	0	0	1	2	2	3	3
Exp. 1A - late shock/late reward vs. early shock/late reward	Exp. 1A	44	12	4	+ 25:48.0	+ 00:25:29.8			1	1	2	3	3	4	5	6
Exp. 1A - early shock/late reward vs. late shock/late reward	Exp. 1A	45	13	4	+ 27:21.8	+ 00:27:00.4			0	0	1	2	3	3	3	4
Exp. 1A - early shock/late reward vs. late shock/late reward	Exp. 1A	46	14	4	+ 24:42.9	+ 00:24:25.0			1	1	1	1	1	1	1	1
Exp. 1A - late shock/late reward vs. early shock/late reward	Exp. 1A	47	15	4	+ 22:49.2	+ 00:22:31.5			1	2	3	4	5	5	5	5
Trial 9-16 per session
Trial Control Settings	Condition	Animal ID#	Animal	Session	Trial Time	Recording Time	Remark	Cumulative Sum	1	2	3	4	5	6	7	8
Exp. 1A - early shock/late reward vs. late shock/late reward	Exp. 1A	33	1	5	+ 24:09.9	+ 00:23:51.7			0	1	1	1	2	2	3	4
Exp. 1A - late shock/late reward vs. early shock/late reward	Exp. 1A	35	3	5	+ 23:51.1	+ 00:23:34.4			1	1	2	3	3	4	4	5
Exp. 1A - late shock/late reward vs. early shock/late reward	Exp. 1A	36	4	5	+ 29:04.0	+ 00:28:42.4			0	1	1	1	1	1	1	1
Exp. 1A - early shock/late reward vs. late shock/late reward	Exp. 1A	37	5	5	+ 19:58.3	+ 00:19:40.9			0	0	0	0	1	1	1	2
Exp. 1A - early shock/late reward vs. late shock/late reward	Exp. 1A	39	7	5	+ 19:37.5	+ 00:19:17.7			1	1	1	1	1	2	3	3
Exp. 1A - late shock/late reward vs. early shock/late reward	Exp. 1A	40	8	5	+ 40:00.0	+ 00:39:41.8			0	0	0	1	1	2	2	2
Exp. 1A - late shock/late reward vs. early shock/late reward	Exp. 1A	41	9	5	+ 23:19.8	+ 00:23:03.2			1	2	3	3	4	4	4	5
Exp. 1A - late shock/late reward vs. early shock/late reward	Exp. 1A	42	10	5	+ 19:50.7	+ 00:19:31.2			1	2	3	4	5	6	6	7
Exp. 1A - early shock/late reward vs. late shock/late reward	Exp. 1A	43	11	5	+ 20:53.4	+ 00:20:35.6			0	1	1	2	2	3	3	4
Exp. 1A - early shock/late reward vs. late shock/late reward	Exp. 1A	44	12	5	+ 25:55.5	+ 00:25:37.8			0	1	1	2	2	2	3	3
Exp. 1A - late shock/late reward vs. early shock/late reward	Exp. 1A	45	13	5	+ 32:44.8	+ 00:32:28.0			1	1	2	3	4	4	5	5
Exp. 1A - late shock/late reward vs. early shock/late reward	Exp. 1A	46	14	5	+ 20:21.1	+ 00:20:04.4			1	2	2	2	2	3	4	5
Exp. 1A - early shock/late reward vs. late shock/late reward	Exp. 1A	47	15	5	+ 22:21.2	+ 00:22:02.0			1	2	3	3	3	4	5	6
Trial 9-16 per session
Trial Control Settings	Condition	Animal ID#	Animal	Session	Trial Time	Recording Time	Remark	Cumulative Sum	1	2	3	4	5	6	7	8
Exp. 1A - early shock/late reward vs. late shock/late reward	Exp. 1A	33	1	6	+ 22:16.8	+ 00:21:54.4			1	1	2	3	3	4	5	5
Exp. 1A - early shock/late reward vs. late shock/late reward	Exp. 1A	35	3	6	+ 21:37.8	+ 00:21:17.8			0	0	0	1	1	1	2	2
Exp. 1A - early shock/late reward vs. late shock/late reward	Exp. 1A	36	4	6	+ 24:04.4	+ 00:23:47.1			1	2	2	2	2	3	4	5
Exp. 1A - late shock/late reward vs. early shock/late reward	Exp. 1A	37	5	6	+ 21:45.9	+ 00:21:28.8			0	0	1	2	3	4	5	6
Exp. 1A - late shock/late reward vs. early shock/late reward	Exp. 1A	39	7	6	+ 19:16.6	+ 00:18:59.0			0	0	1	2	3	4	5	6
Exp. 1A - early shock/late reward vs. late shock/late reward	Exp. 1A	40	8	6	+ 27:09.5	+ 00:26:50.4			0	0	1	2	3	4	4	4
Exp. 1A - early shock/late reward vs. late shock/late reward	Exp. 1A	41	9	6	+ 19:31.4	+ 00:19:11.5			1	2	2	3	4	5	5	6
Exp. 1A - late shock/late reward vs. early shock/late reward	Exp. 1A	42	10	6	+ 20:45.7	+ 00:20:27.6			1	2	2	2	3	4	5	6
Exp. 1A - late shock/late reward vs. early shock/late reward	Exp. 1A	43	11	6	+ 20:23.3	+ 00:20:06.2			1	1	2	3	4	4	4	5
Exp. 1A - late shock/late reward vs. early shock/late reward	Exp. 1A	44	12	6	+ 20:49.2	+ 00:20:30.8			1	1	1	2	2	3	4	4
Exp. 1A - early shock/late reward vs. late shock/late reward	Exp. 1A	45	13	6	+ 23:48.0	+ 00:23:30.9			0	0	0	0	0	0	0	0
Exp. 1A - early shock/late reward vs. late shock/late reward	Exp. 1A	46	14	6	+ 21:29.6	+ 00:21:12.2			0	0	1	2	3	3	3	3
Exp. 1A - early shock/late reward vs. late shock/late reward	Exp. 1A	47	15	6	+ 21:18.0	+ 00:21:00.4			1	2	3	4	4	4	4	4
Trial 9-16 per session
Trial Control Settings	Condition	Animal ID#	Animal	Session	Trial Time	Recording Time	Remark	Cumulative Sum	1	2	3	4	5	6	7	8
Exp. 1A - late shock/late reward vs. early shock/late reward	Exp. 1A	33	1	7	+ 21:35.0	+ 00:21:15.3			1	2	3	3	4	5	5	6
Exp. 1A - late shock/late reward vs. early shock/late reward	Exp. 1A	35	3	7	+ 20:22.5	+ 00:20:00.8			1	2	2	3	4	5	6	7
Exp. 1A - late shock/late reward vs. early shock/late reward	Exp. 1A	36	4	7	+ 20:59.8	+ 00:20:40.6			1	2	3	4	5	5	5	5
Exp. 1A - early shock/late reward vs. late shock/late reward	Exp. 1A	37	5	7	+ 21:48.7	+ 00:21:29.6			1	2	3	3	4	4	4	5
Exp. 1A - early shock/late reward vs. late shock/late reward	Exp. 1A	39	7	7	+ 19:19.1	+ 00:18:59.1			0	0	0	0	0	0	1	1
Exp. 1A - early shock/late reward vs. late shock/late reward	Exp. 1A	40	8	7	+ 24:10.1	+ 00:23:51.8			1	2	2	2	3	4	4	4
Exp. 1A - early shock/late reward vs. late shock/late reward	Exp. 1A	41	9	7	+ 21:10.5	+ 00:20:51.7			1	2	2	2	3	3	4	4
Exp. 1A - early shock/late reward vs. late shock/late reward	Exp. 1A	42	10	7	+ 21:54.8	+ 00:21:34.8			0	1	1	1	1	2	2	2
Exp. 1A - early shock/late reward vs. late shock/late reward	Exp. 1A	43	11	7	+ 26:00.9	+ 00:25:37.8			0	1	2	2	2	2	3	3
Exp. 1A - late shock/late reward vs. early shock/late reward	Exp. 1A	44	12	7	+ 21:36.2	+ 00:21:16.2			0	1	2	2	3	4	4	5
Exp. 1A - late shock/late reward vs. early shock/late reward	Exp. 1A	45	13	7	+ 37:06.2	+ 00:36:46.6			1	2	3	4	5	6	7	8
Exp. 1A - late shock/late reward vs. early shock/late reward	Exp. 1A	46	14	7	+ 22:02.7	+ 00:21:43.6			1	1	2	3	4	5	5	6
Exp. 1A - late shock/late reward vs. early shock/late reward	Exp. 1A	47	15	7	+ 21:44.7	+ 00:21:26.0			1	2	3	4	5	6	7	8
Trial 9-16 per session
Trial Control Settings	Condition	Animal ID#	Animal	Session	Trial Time	Recording Time	Remark	Cumulative Sum	1	2	3	4	5	6	7	8
Exp. 1A - early shock/late reward vs. late shock/late reward	Exp. 1A	33	1	8	+ 19:35.7	+ 00:19:11.2			0	0	1	1	1	2	2	3
Exp. 1A - late shock/late reward vs. early shock/late reward	Exp. 1A	35	3	8	+ 19:26.0	+ 00:19:09.2			0	1	2	2	2	2	3	4
Exp. 1A - late shock/late reward vs. early shock/late reward	Exp. 1A	36	4	8	+ 22:21.4	+ 00:21:59.4			1	1	2	3	4	4	5	6
Exp. 1A - late shock/late reward vs. early shock/late reward	Exp. 1A	37	5	8	+ 19:10.7	+ 00:18:49.6			1	2	2	3	4	5	6	7
Exp. 1A - late shock/late reward vs. early shock/late reward	Exp. 1A	39	7	8	+ 19:56.0	+ 00:19:36.9			0	1	2	3	3	3	4	5
Exp. 1A - late shock/late reward vs. early shock/late reward	Exp. 1A	40	8	8	+ 25:07.6	+ 00:24:48.0			1	2	3	3	4	4	5	6
Exp. 1A - late shock/late reward vs. early shock/late reward	Exp. 1A	41	9	8	+ 19:59.2	+ 00:19:42.9			1	1	2	3	3	4	5	5
Exp. 1A - late shock/late reward vs. early shock/late reward	Exp. 1A	42	10	8	+ 20:40.3	+ 00:20:21.8			1	2	3	4	5	6	6	7
Exp. 1A - late shock/late reward vs. early shock/late reward	Exp. 1A	43	11	8	+ 17:46.7	+ 00:17:26.7			1	1	2	2	3	4	4	5
Exp. 1A - early shock/late reward vs. late shock/late reward	Exp. 1A	44	12	8	+ 20:21.1	+ 00:20:02.6			0	0	0	1	2	2	2	2
Exp. 1A - early shock/late reward vs. late shock/late reward	Exp. 1A	45	13	8	+ 22:07.0	+ 00:21:48.1			0	0	0	0	0	0	0	0
Exp. 1A - late shock/late reward vs. early shock/late reward	Exp. 1A	46	14	8	+ 21:02.8	+ 00:20:46.8			1	2	3	3	3	4	5	6
Exp. 1A - late shock/late reward vs. early shock/late reward	Exp. 1A	47	15	8	+ 19:48.6	+ 00:19:29.4			1	2	3	4	5	6	7	8
Trial 9-16 per session
Trial Control Settings	Condition	Animal ID#	Animal	Session	Trial Time	Recording Time	Remark	Cumulative Sum	1	2	3	4	5	6	7	8
Exp. 1A - late shock/late reward vs. early shock/late reward	Exp. 1A	33	1	9	+ 20:20.6	+ 00:20:01.1			1	2	3	4	5	6	6	7
Exp. 1A - early shock/late reward vs. late shock/late reward	Exp. 1A	35	3	9	+ 21:23.3	+ 00:21:05.4			1	1	2	2	3	3	3	3
Exp. 1A - early shock/late reward vs. late shock/late reward	Exp. 1A	36	4	9	+ 19:20.1	+ 00:19:03.1			1	1	1	1	2	3	4	5
Exp. 1A - early shock/late reward vs. late shock/late reward	Exp. 1A	37	5	9	+ 20:13.2	+ 00:19:54.1			1	2	2	2	2	2	3	4
Exp. 1A - late shock/late reward vs. early shock/late reward	Exp. 1A	39	7	9	+ 19:33.2	+ 00:19:13.9			1	2	3	3	4	5	6	6
Exp. 1A - early shock/late reward vs. late shock/late reward	Exp. 1A	40	8	9	+ 28:45.9	+ 00:28:29.2			0	0	1	2	2	2	2	2
Exp. 1A - early shock/late reward vs. late shock/late reward	Exp. 1A	41	9	9	+ 20:49.3	+ 00:20:32.4			1	1	2	3	3	4	5	5
Exp. 1A - early shock/late reward vs. late shock/late reward	Exp. 1A	42	10	9	+ 19:48.2	+ 00:19:29.8			1	2	3	4	4	4	5	5
Exp. 1A - late shock/late reward vs. early shock/late reward	Exp. 1A	43	11	9	+ 23:09.6	+ 00:22:50.4			0	1	2	3	4	5	5	6
Exp. 1A - late shock/late reward vs. early shock/late reward	Exp. 1A	44	12	9	+ 19:23.5	+ 00:19:06.2			0	0	0	0	0	1	1	2
Exp. 1A - late shock/late reward vs. early shock/late reward	Exp. 1A	45	13	9	+ 23:05.4	+ 00:22:47.6			1	2	3	4	4	5	5	5
Exp. 1A - early shock/late reward vs. late shock/late reward	Exp. 1A	46	14	9	+ 23:19.3	+ 00:23:00.7			0	0	0	0	0	0	0	0
Exp. 1A - early shock/late reward vs. late shock/late reward	Exp. 1A	47	15	9	+ 19:31.0	+ 00:19:11.6			0	0	0	1	1	2	3	4
Trial 9-16 per session
Trial Control Settings	Condition	Animal ID#	Animal	Session	Trial Time	Recording Time	Remark	Cumulative Sum	1	2	3	4	5	6	7	8
Exp. 1A - late shock/late reward vs. early shock/late reward	Exp. 1A	33	1	10	+ 23:43.2	+ 00:23:22.8			1	1	2	3	4	4	4	5
Exp. 1A - early shock/late reward vs. late shock/late reward	Exp. 1A	35	3	10	+ 19:45.6	+ 00:19:29.0			1	1	2	2	3	4	4	4
Exp. 1A - early shock/late reward vs. late shock/late reward	Exp. 1A	36	4	10	+ 21:46.6	+ 00:21:30.1			1	2	3	4	5	6	7	8
Exp. 1A - late shock/late reward vs. early shock/late reward	Exp. 1A	37	5	10	+ 25:29.2	+ 00:25:10.7			0	1	2	3	4	4	4	5
Exp. 1A - early shock/late reward vs. late shock/late reward	Exp. 1A	39	7	10	+ 20:55.8	+ 00:20:38.9			1	2	2	2	2	3	3	4
Exp. 1A - late shock/late reward vs. early shock/late reward	Exp. 1A	40	8	10	+ 30:37.2	+ 00:30:12.2			1	2	2	3	4	5	6	7
Exp. 1A - late shock/late reward vs. early shock/late reward	Exp. 1A	41	9	10	+ 20:54.6	+ 00:20:36.2			1	1	1	2	3	4	5	6
Exp. 1A - early shock/late reward vs. late shock/late reward	Exp. 1A	42	10	10	+ 19:45.2	+ 00:19:25.9			1	2	3	3	3	3	4	4
Exp. 1A - early shock/late reward vs. late shock/late reward	Exp. 1A	43	11	10	+ 21:44.9	+ 00:21:27.0			0	1	1	2	3	3	4	5
Exp. 1A - early shock/late reward vs. late shock/late reward	Exp. 1A	44	12	10	+ 21:15.9	+ 00:20:58.7			1	1	1	2	3	3	3	3
Exp. 1A - early shock/late reward vs. late shock/late reward	Exp. 1A	45	13	10	+ 23:21.1	+ 00:23:04.3			0	0	0	1	1	1	1	2
Exp. 1A - early shock/late reward vs. late shock/late reward	Exp. 1A	46	14	10	+ 21:27.8	+ 00:21:10.4			0	0	1	1	2	3	4	4
Exp. 1A - late shock/late reward vs. early shock/late reward	Exp. 1A	47	15	10	+ 19:56.3	+ 00:19:37.7			1	2	3	4	5	6	7	8
Trial 1-16 per session
Trial Control Settings	Condition	Animal ID#	Animal	Session	Trial Time	Recording Time	Remark	Cumulative Sum	1	2	3	4	5	6	7	8	9	10	11	12	13	14	15	16
Exp. 1A - early shock/late reward vs. late shock/late reward	Exp. 1A	33	1	1	+ 21:09.9	+ 00:20:50.1			0	0	1	1	2	2	2	3	4	4	4	4	5	5	5	6
Exp. 1A - late shock/late reward vs. early shock/late reward	Exp. 1A	35	3	1	+ 21:36.4	+ 00:21:16.1			1	2	2	2	2	3	4	4	5	5	6	6	7	8	9	9
Exp. 1A - late shock/late reward vs. early shock/late reward	Exp. 1A	36	4	1	+ 30:17.5	+ 00:30:02.0			1	1	1	1	2	3	4	5	6	6	6	6	6	6	6	6
Exp. 1A - late shock/late reward vs. early shock/late reward	Exp. 1A	37	5	1	+ 25:17.6	+ 00:25:01.0			1	2	3	4	5	6	7	8	9	10	10	11	12	13	14	15
Exp. 1A - late shock/late reward vs. early shock/late reward	Exp. 1A	39	7	1	+ 22:04.0	+ 00:21:47.5			1	2	2	3	4	5	6	7	7	8	9	9	10	11	12	12
Exp. 1A - late shock/late reward vs. early shock/late reward	Exp. 1A	40	8	1	+ 22:59.8	+ 00:22:43.4			1	1	1	1	1	1	2	2	2	3	4	5	6	7	8	9
Exp. 1A - late shock/late reward vs. early shock/late reward	Exp. 1A	41	9	1	+ 21:50.6	+ 00:21:34.6			1	1	2	2	3	3	3	4	4	5	5	5	6	7	8	8
Exp. 1A - early shock/late reward vs. late shock/late reward	Exp. 1A	42	10	1	+ 22:24.3	+ 00:22:07.6			1	1	1	2	2	3	4	4	5	5	5	6	6	6	7	8
Exp. 1A - early shock/late reward vs. late shock/late reward	Exp. 1A	43	11	1	+ 21:01.7	+ 00:20:45.1			1	1	2	2	3	3	4	4	4	4	4	4	5	5	6	6
Exp. 1A - early shock/late reward vs. late shock/late reward	Exp. 1A	44	12	1	+ 25:13.7	+ 00:24:54.7			0	1	2	2	3	3	3	4	5	5	5	5	5	5	5	6
Exp. 1A - late shock/late reward vs. early shock/late reward	Exp. 1A	45	13	1	+ 40:00.0	+ 00:39:42.7			0	1	1	2	2	3	3	4	5	5	6	7	7	7	7	7
Exp. 1A - early shock/late reward vs. late shock/late reward	Exp. 1A	46	14	1	+ 40:00.0	+ 00:39:41.4			0	0	0	0	0	0	0	0	0	0	0	0	0	0	0	0
Exp. 1A - late shock/late reward vs. early shock/late reward	Exp. 1A	47	15	1	+ 40:00.0	+ 00:39:42.5			1	2	2	3	4	5	6	7	8	9	9	9	9	9	9	9
Trial 1-16 per session
Trial Control Settings	Condition	Animal ID#	Animal	Session	Trial Time	Recording Time	Remark	Cumulative Sum	1	2	3	4	5	6	7	8	9	10	11	12	13	14	15	16
Exp. 1A - early shock/late reward vs. late shock/late reward	Exp. 1A	33	1	2	+ 20:06.6	+ 00:19:46.8			1	1	2	2	2	3	3	3	3	4	4	4	4	4	5	6
Exp. 1A - early shock/late reward vs. late shock/late reward	Exp. 1A	35	3	2	+ 22:12.5	+ 00:21:56.0			1	1	1	1	1	2	2	3	3	4	4	5	5	6	6	7
Exp. 1A - late shock/late reward vs. early shock/late reward	Exp. 1A	36	4	2	+ 33:43.5	+ 00:33:25.4			1	2	3	4	5	6	7	8	8	8	8	9	10	11	12	12
Exp. 1A - early shock/late reward vs. late shock/late reward	Exp. 1A	37	5	2	+ 21:14.9	+ 00:20:55.7			1	1	1	1	1	2	3	4	4	4	4	5	5	5	6	6
Exp. 1A - early shock/late reward vs. late shock/late reward	Exp. 1A	39	7	2	+ 19:17.6	+ 00:18:58.7			1	2	2	3	4	4	5	5	6	6	6	6	7	7	7	8
Exp. 1A - late shock/late reward vs. early shock/late reward	Exp. 1A	40	8	2	+ 30:10.7	+ 00:29:54.2			1	2	3	4	5	6	6	6	6	7	8	9	10	11	11	12
Exp. 1A - early shock/late reward vs. late shock/late reward	Exp. 1A	41	9	2	+ 19:47.0	+ 00:19:29.3			1	1	2	2	3	4	5	5	5	6	6	7	8	8	9	10
Exp. 1A - late shock/late reward vs. early shock/late reward	Exp. 1A	42	10	2	+ 24:14.1	+ 00:23:56.8			1	2	2	3	4	4	5	6	6	6	7	8	9	10	11	12
Exp. 1A - late shock/late reward vs. early shock/late reward	Exp. 1A	43	11	2	+ 21:05.2	+ 00:20:46.1			1	1	1	2	3	3	4	5	6	6	7	8	9	10	11	12
Exp. 1A - early shock/late reward vs. late shock/late reward	Exp. 1A	44	12	2	+ 21:12.8	+ 00:20:55.1			0	1	1	2	2	2	2	2	2	2	3	3	3	4	5	5
Exp. 1A - late shock/late reward vs. early shock/late reward	Exp. 1A	45	13	2	+ 33:47.0	+ 00:33:28.6			1	2	2	3	3	3	3	4	5	6	7	8	9	10	11	11
Exp. 1A - late shock/late reward vs. early shock/late reward	Exp. 1A	46	14	2	+ 22:15.6	+ 00:21:57.2			1	2	3	4	5	6	7	8	9	10	11	12	13	14	15	16
Exp. 1A - early shock/late reward vs. late shock/late reward	Exp. 1A	47	15	2	+ 29:11.6	+ 00:28:53.0			1	2	3	4	5	6	7	8	8	8	8	8	9	9	9	9
Trial 1-16 per session
Trial Control Settings	Condition	Animal ID#	Animal	Session	Trial Time	Recording Time	Remark	Cumulative Sum	1	2	3	4	5	6	7	8	9	10	11	12	13	14	15	16
Exp. 1A - late shock/late reward vs. early shock/late reward	Exp. 1A	33	1	3	+ 20:30.8	+ 00:20:13.0			1	2	3	3	4	5	6	7	8	8	9	10	10	11	11	12
Exp. 1A - late shock/late reward vs. early shock/late reward	Exp. 1A	35	3	3	+ 25:56.8	+ 00:25:39.8			0	1	1	1	2	3	4	4	5	6	7	7	8	8	9	10
Exp. 1A - early shock/late reward vs. late shock/late reward	Exp. 1A	36	4	3	+ 29:48.7	+ 00:29:31.4			0	1	2	2	3	3	4	5	5	5	5	6	7	7	7	7
Exp. 1A - late shock/late reward vs. early shock/late reward	Exp. 1A	37	5	3	+ 22:13.2	+ 00:21:53.3			1	2	3	4	5	6	7	8	9	10	11	12	13	13	14	14
Exp. 1A - late shock/late reward vs. early shock/late reward	Exp. 1A	39	7	3	+ 19:56.1	+ 00:19:39.7			1	1	2	3	4	5	6	6	7	8	9	10	11	12	13	14
Exp. 1A - early shock/late reward vs. late shock/late reward	Exp. 1A	40	8	3	+ 34:20.4	+ 00:34:00.3			1	2	3	3	3	4	5	6	6	6	6	6	7	7	7	7
Exp. 1A - early shock/late reward vs. late shock/late reward	Exp. 1A	41	9	3	+ 21:17.4	+ 00:21:00.5			0	1	2	3	3	3	4	5	6	7	8	8	8	9	9	10
Exp. 1A - late shock/late reward vs. early shock/late reward	Exp. 1A	42	10	3	+ 27:07.3	+ 00:26:50.6			0	1	2	2	3	4	5	5	5	6	7	8	9	10	10	11
Exp. 1A - late shock/late reward vs. early shock/late reward	Exp. 1A	43	11	3	+ 19:30.6	+ 00:19:13.7			1	2	3	3	4	4	5	6	7	8	9	10	11	12	12	13
Exp. 1A - late shock/late reward vs. early shock/late reward	Exp. 1A	44	12	3	+ 22:51.4	+ 00:22:32.9			1	2	2	3	4	4	5	6	6	7	7	8	9	10	10	10
Exp. 1A - early shock/late reward vs. late shock/late reward	Exp. 1A	45	13	3	+ 40:00.0	+ 00:39:43.9			0	1	2	2	3	3	4	5	6	6	7	8	9	10	11	11
Exp. 1A - late shock/late reward vs. early shock/late reward	Exp. 1A	46	14	3	+ 22:26.4	+ 00:22:09.2			1	2	3	3	4	5	6	7	8	9	10	11	12	13	13	13
Exp. 1A - early shock/late reward vs. late shock/late reward	Exp. 1A	47	15	3	+ 28:08.7	+ 00:27:51.3			0	0	0	1	1	1	2	3	4	5	6	7	7	8	8	8
Trial 1-16 per session
Trial Control Settings	Condition	Animal ID#	Animal	Session	Trial Time	Recording Time	Remark	Cumulative Sum	1	2	3	4	5	6	7	8	9	10	11	12	13	14	15	16
Exp. 1A - late shock/late reward vs. early shock/late reward	Exp. 1A	33	1	4	+ 26:23.1	+ 00:26:06.4			1	1	1	2	2	3	4	4	5	5	6	6	7	7	7	8
Exp. 1A - early shock/late reward vs. late shock/late reward	Exp. 1A	35	3	4	+ 21:47.0	+ 00:21:30.2			1	1	1	2	3	4	5	5	6	7	7	8	9	9	9	10
Exp. 1A - early shock/late reward vs. late shock/late reward	Exp. 1A	36	4	4	+ 23:58.4	+ 00:23:41.8			0	1	2	3	4	5	6	7	8	8	8	8	9	9	9	9
Exp. 1A - early shock/late reward vs. late shock/late reward	Exp. 1A	37	5	4	+ 20:37.9	+ 00:20:20.5			0	0	1	1	1	1	2	2	3	4	5	5	5	5	5	5
Exp. 1A - early shock/late reward vs. late shock/late reward	Exp. 1A	39	7	4	+ 21:47.6	+ 00:21:30.3			1	2	2	3	3	3	3	4	5	5	5	6	6	6	6	7
Exp. 1A - early shock/late reward vs. late shock/late reward	Exp. 1A	40	8	4	+ 25:32.1	+ 00:25:15.8			0	0	1	1	2	2	2	2	2	2	2	3	4	4	4	5
Exp. 1A - late shock/late reward vs. early shock/late reward	Exp. 1A	41	9	4	+ 22:19.6	+ 00:22:00.7			1	2	2	2	3	4	4	4	5	5	5	5	6	7	8	8
Exp. 1A - early shock/late reward vs. late shock/late reward	Exp. 1A	42	10	4	+ 23:05.6	+ 00:22:48.6			0	1	1	1	2	2	3	3	3	4	4	5	5	6	6	6
Exp. 1A - early shock/late reward vs. late shock/late reward	Exp. 1A	43	11	4	+ 21:22.1	+ 00:21:01.4			0	1	1	1	2	2	3	4	4	4	4	5	6	6	7	7
Exp. 1A - late shock/late reward vs. early shock/late reward	Exp. 1A	44	12	4	+ 25:48.0	+ 00:25:29.8			1	1	2	3	4	4	4	4	5	5	6	7	7	8	9	10
Exp. 1A - early shock/late reward vs. late shock/late reward	Exp. 1A	45	13	4	+ 27:21.8	+ 00:27:00.4			1	1	2	2	3	4	5	5	5	5	6	7	8	8	8	9
Exp. 1A - early shock/late reward vs. late shock/late reward	Exp. 1A	46	14	4	+ 24:42.9	+ 00:24:25.0			1	2	3	4	4	4	5	6	7	7	7	7	7	7	7	7
Exp. 1A - late shock/late reward vs. early shock/late reward	Exp. 1A	47	15	4	+ 22:49.2	+ 00:22:31.5			0	0	1	1	1	1	2	3	4	5	6	7	8	8	8	8
Trial 1-16 per session
Trial Control Settings	Condition	Animal ID#	Animal	Session	Trial Time	Recording Time	Remark	Cumulative Sum	1	2	3	4	5	6	7	8	9	10	11	12	13	14	15	16
Exp. 1A - early shock/late reward vs. late shock/late reward	Exp. 1A	33	1	5	+ 24:09.9	+ 00:23:51.7			0	0	1	1	2	3	4	5	5	6	6	6	7	7	8	9
Exp. 1A - late shock/late reward vs. early shock/late reward	Exp. 1A	35	3	5	+ 23:51.1	+ 00:23:34.4			1	2	3	4	5	6	7	8	9	9	10	11	11	12	12	13
Exp. 1A - late shock/late reward vs. early shock/late reward	Exp. 1A	36	4	5	+ 29:04.0	+ 00:28:42.4			1	1	2	3	4	5	6	6	6	7	7	7	7	7	7	7
Exp. 1A - early shock/late reward vs. late shock/late reward	Exp. 1A	37	5	5	+ 19:58.3	+ 00:19:40.9			0	0	1	2	2	2	2	2	2	2	2	2	3	3	3	4
Exp. 1A - early shock/late reward vs. late shock/late reward	Exp. 1A	39	7	5	+ 19:37.5	+ 00:19:17.7			1	1	2	2	2	3	3	4	5	5	5	5	5	6	7	7
Exp. 1A - late shock/late reward vs. early shock/late reward	Exp. 1A	40	8	5	+ 40:00.0	+ 00:39:41.8			1	2	3	4	4	5	6	7	7	7	7	8	8	9	9	9
Exp. 1A - late shock/late reward vs. early shock/late reward	Exp. 1A	41	9	5	+ 23:19.8	+ 00:23:03.2			1	2	2	2	3	4	4	5	6	7	8	8	9	9	9	10
Exp. 1A - late shock/late reward vs. early shock/late reward	Exp. 1A	42	10	5	+ 19:50.7	+ 00:19:31.2			1	2	3	3	3	4	4	4	5	6	7	8	9	10	10	11
Exp. 1A - early shock/late reward vs. late shock/late reward	Exp. 1A	43	11	5	+ 20:53.4	+ 00:20:35.6			1	1	1	1	2	2	2	2	2	3	3	4	4	5	5	6
Exp. 1A - early shock/late reward vs. late shock/late reward	Exp. 1A	44	12	5	+ 25:55.5	+ 00:25:37.8			0	0	1	1	1	1	1	2	2	3	3	4	4	4	5	5
Exp. 1A - late shock/late reward vs. early shock/late reward	Exp. 1A	45	13	5	+ 32:44.8	+ 00:32:28.0			0	0	1	1	1	2	2	2	3	3	4	5	6	6	7	7
Exp. 1A - late shock/late reward vs. early shock/late reward	Exp. 1A	46	14	5	+ 20:21.1	+ 00:20:04.4			0	1	2	3	4	4	5	6	7	8	8	8	8	9	10	11
Exp. 1A - early shock/late reward vs. late shock/late reward	Exp. 1A	47	15	5	+ 22:21.2	+ 00:22:02.0			1	2	2	2	3	4	5	5	6	7	8	8	8	9	10	11
Trial 1-16 per session
Trial Control Settings	Condition	Animal ID#	Animal	Session	Trial Time	Recording Time	Remark	Cumulative Sum	1	2	3	4	5	6	7	8	9	10	11	12	13	14	15	16
Exp. 1A - early shock/late reward vs. late shock/late reward	Exp. 1A	33	1	6	+ 22:16.8	+ 00:21:54.4			0	0	1	1	1	2	3	3	4	4	5	6	6	7	8	8
Exp. 1A - early shock/late reward vs. late shock/late reward	Exp. 1A	35	3	6	+ 21:37.8	+ 00:21:17.8			0	1	1	1	2	2	2	2	2	2	2	3	3	3	4	4
Exp. 1A - early shock/late reward vs. late shock/late reward	Exp. 1A	36	4	6	+ 24:04.4	+ 00:23:47.1			1	1	1	1	2	3	3	4	5	6	6	6	6	7	8	9
Exp. 1A - late shock/late reward vs. early shock/late reward	Exp. 1A	37	5	6	+ 21:45.9	+ 00:21:28.8			1	2	3	4	5	6	6	7	7	7	8	9	10	11	12	13
Exp. 1A - late shock/late reward vs. early shock/late reward	Exp. 1A	39	7	6	+ 19:16.6	+ 00:18:59.0			0	1	2	2	3	4	5	6	6	6	7	8	9	10	11	12
Exp. 1A - early shock/late reward vs. late shock/late reward	Exp. 1A	40	8	6	+ 27:09.5	+ 00:26:50.4			1	1	1	2	2	2	3	4	4	4	5	6	7	8	8	8
Exp. 1A - early shock/late reward vs. late shock/late reward	Exp. 1A	41	9	6	+ 19:31.4	+ 00:19:11.5			0	0	1	1	2	3	3	4	5	6	6	7	8	9	9	10
Exp. 1A - late shock/late reward vs. early shock/late reward	Exp. 1A	42	10	6	+ 20:45.7	+ 00:20:27.6			0	0	0	1	2	3	3	4	5	6	6	6	7	8	9	10
Exp. 1A - late shock/late reward vs. early shock/late reward	Exp. 1A	43	11	6	+ 20:23.3	+ 00:20:06.2			1	1	2	3	4	5	6	7	8	8	9	10	11	11	11	12
Exp. 1A - late shock/late reward vs. early shock/late reward	Exp. 1A	44	12	6	+ 20:49.2	+ 00:20:30.8			0	1	2	2	3	4	4	4	5	5	5	6	6	7	8	8
Exp. 1A - early shock/late reward vs. late shock/late reward	Exp. 1A	45	13	6	+ 23:48.0	+ 00:23:30.9			0	0	1	1	1	1	1	1	1	1	1	1	1	1	1	1
Exp. 1A - early shock/late reward vs. late shock/late reward	Exp. 1A	46	14	6	+ 21:29.6	+ 00:21:12.2			0	0	0	0	1	1	1	1	1	1	2	3	4	4	4	4
Exp. 1A - early shock/late reward vs. late shock/late reward	Exp. 1A	47	15	6	+ 21:18.0	+ 00:21:00.4			1	1	1	2	3	3	3	4	5	6	7	8	8	8	8	8
Trial 1-16 per session
Trial Control Settings	Condition	Animal ID#	Animal	Session	Trial Time	Recording Time	Remark	Cumulative Sum	1	2	3	4	5	6	7	8	9	10	11	12	13	14	15	16
Exp. 1A - late shock/late reward vs. early shock/late reward	Exp. 1A	33	1	7	+ 21:35.0	+ 00:21:15.3			0	1	2	3	3	4	5	5	6	7	8	8	9	10	10	11
Exp. 1A - late shock/late reward vs. early shock/late reward	Exp. 1A	35	3	7	+ 20:22.5	+ 00:20:00.8			1	2	2	3	4	5	5	6	7	8	8	9	10	11	12	13
Exp. 1A - late shock/late reward vs. early shock/late reward	Exp. 1A	36	4	7	+ 20:59.8	+ 00:20:40.6			0	1	2	2	3	4	5	6	7	8	9	10	11	11	11	11
Exp. 1A - early shock/late reward vs. late shock/late reward	Exp. 1A	37	5	7	+ 21:48.7	+ 00:21:29.6			0	0	0	1	2	2	3	4	5	6	7	7	8	8	8	9
Exp. 1A - early shock/late reward vs. late shock/late reward	Exp. 1A	39	7	7	+ 19:19.1	+ 00:18:59.1			0	1	1	2	2	3	3	3	3	3	3	3	3	3	4	4
Exp. 1A - early shock/late reward vs. late shock/late reward	Exp. 1A	40	8	7	+ 24:10.1	+ 00:23:51.8			1	1	1	2	2	2	2	2	3	4	4	4	5	6	6	6
Exp. 1A - early shock/late reward vs. late shock/late reward	Exp. 1A	41	9	7	+ 21:10.5	+ 00:20:51.7			1	1	2	2	3	4	4	5	6	7	7	7	8	8	9	9
Exp. 1A - early shock/late reward vs. late shock/late reward	Exp. 1A	42	10	7	+ 21:54.8	+ 00:21:34.8			1	1	1	1	2	2	2	2	2	3	3	3	3	4	4	4
Exp. 1A - early shock/late reward vs. late shock/late reward	Exp. 1A	43	11	7	+ 26:00.9	+ 00:25:37.8			1	2	2	3	3	3	3	3	3	4	5	5	5	5	6	6
Exp. 1A - late shock/late reward vs. early shock/late reward	Exp. 1A	44	12	7	+ 21:36.2	+ 00:21:16.2			1	2	3	4	5	5	6	7	7	8	9	9	10	11	11	12
Exp. 1A - late shock/late reward vs. early shock/late reward	Exp. 1A	45	13	7	+ 37:06.2	+ 00:36:46.6			1	2	2	2	3	4	5	6	7	8	9	10	11	12	13	14
Exp. 1A - late shock/late reward vs. early shock/late reward	Exp. 1A	46	14	7	+ 22:02.7	+ 00:21:43.6			1	2	3	4	5	6	7	8	9	9	10	11	12	13	13	14
Exp. 1A - late shock/late reward vs. early shock/late reward	Exp. 1A	47	15	7	+ 21:44.7	+ 00:21:26.0			1	2	3	4	5	6	6	7	8	9	10	11	12	13	14	15
Trial 1-16 per session
Trial Control Settings	Condition	Animal ID#	Animal	Session	Trial Time	Recording Time	Remark	Cumulative Sum	1	2	3	4	5	6	7	8	9	10	11	12	13	14	15	16
Exp. 1A - early shock/late reward vs. late shock/late reward	Exp. 1A	33	1	8	+ 19:35.7	+ 00:19:11.2			0	0	0	0	1	2	3	4	4	4	5	5	5	6	6	7
Exp. 1A - late shock/late reward vs. early shock/late reward	Exp. 1A	35	3	8	+ 19:26.0	+ 00:19:09.2			0	1	2	2	2	2	3	4	4	5	6	6	6	6	7	8
Exp. 1A - late shock/late reward vs. early shock/late reward	Exp. 1A	36	4	8	+ 22:21.4	+ 00:21:59.4			1	1	1	1	1	2	3	4	5	5	6	7	8	8	9	10
Exp. 1A - late shock/late reward vs. early shock/late reward	Exp. 1A	37	5	8	+ 19:10.7	+ 00:18:49.6			1	2	3	3	3	3	3	4	5	6	6	7	8	9	10	11
Exp. 1A - late shock/late reward vs. early shock/late reward	Exp. 1A	39	7	8	+ 19:56.0	+ 00:19:36.9			1	2	3	4	5	6	7	8	8	9	10	11	11	11	12	13
Exp. 1A - late shock/late reward vs. early shock/late reward	Exp. 1A	40	8	8	+ 25:07.6	+ 00:24:48.0			0	0	0	0	0	0	0	0	1	2	3	3	4	4	5	6
Exp. 1A - late shock/late reward vs. early shock/late reward	Exp. 1A	41	9	8	+ 19:59.2	+ 00:19:42.9			0	1	2	3	4	4	4	4	5	5	6	7	7	8	9	9
Exp. 1A - late shock/late reward vs. early shock/late reward	Exp. 1A	42	10	8	+ 20:40.3	+ 00:20:21.8			1	1	2	3	3	4	5	6	7	8	9	10	11	12	12	13
Exp. 1A - late shock/late reward vs. early shock/late reward	Exp. 1A	43	11	8	+ 17:46.7	+ 00:17:26.7			0	1	1	2	3	3	4	5	6	6	7	7	8	9	9	10
Exp. 1A - early shock/late reward vs. late shock/late reward	Exp. 1A	44	12	8	+ 20:21.1	+ 00:20:02.6			0	0	1	1	1	2	2	2	2	2	2	3	4	4	4	4
Exp. 1A - early shock/late reward vs. late shock/late reward	Exp. 1A	45	13	8	+ 22:07.0	+ 00:21:48.1			0	0	0	0	0	0	1	1	1	1	1	1	1	1	1	1
Exp. 1A - late shock/late reward vs. early shock/late reward	Exp. 1A	46	14	8	+ 21:02.8	+ 00:20:46.8			1	2	2	3	4	5	6	7	8	9	10	10	10	11	12	13
Exp. 1A - late shock/late reward vs. early shock/late reward	Exp. 1A	47	15	8	+ 19:48.6	+ 00:19:29.4			1	2	3	4	5	6	7	8	9	10	11	12	13	14	15	16
Trial 1-16 per session
Trial Control Settings	Condition	Animal ID#	Animal	Session	Trial Time	Recording Time	Remark	Cumulative Sum	1	2	3	4	5	6	7	8	9	10	11	12	13	14	15	16
Exp. 1A - late shock/late reward vs. early shock/late reward	Exp. 1A	33	1	9	+ 20:20.6	+ 00:20:01.1			1	2	3	4	5	6	7	7	8	9	10	11	12	13	13	14
Exp. 1A - early shock/late reward vs. late shock/late reward	Exp. 1A	35	3	9	+ 21:23.3	+ 00:21:05.4			0	0	1	1	2	2	3	3	4	4	5	5	6	6	6	6
Exp. 1A - early shock/late reward vs. late shock/late reward	Exp. 1A	36	4	9	+ 19:20.1	+ 00:19:03.1			0	1	1	2	3	3	4	4	5	5	5	5	6	7	8	9
Exp. 1A - early shock/late reward vs. late shock/late reward	Exp. 1A	37	5	9	+ 20:13.2	+ 00:19:54.1			0	0	1	1	2	3	3	3	4	5	5	5	5	5	6	7
Exp. 1A - late shock/late reward vs. early shock/late reward	Exp. 1A	39	7	9	+ 19:33.2	+ 00:19:13.9			0	1	2	2	3	4	5	5	6	7	8	8	9	10	11	11
Exp. 1A - early shock/late reward vs. late shock/late reward	Exp. 1A	40	8	9	+ 28:45.9	+ 00:28:29.2			1	2	2	3	4	5	6	6	6	6	7	8	8	8	8	8
Exp. 1A - early shock/late reward vs. late shock/late reward	Exp. 1A	41	9	9	+ 20:49.3	+ 00:20:32.4			1	2	3	3	4	4	4	5	6	6	7	8	8	9	10	10
Exp. 1A - early shock/late reward vs. late shock/late reward	Exp. 1A	42	10	9	+ 19:48.2	+ 00:19:29.8			0	0	0	0	1	1	1	1	2	3	4	5	5	5	6	6
Exp. 1A - late shock/late reward vs. early shock/late reward	Exp. 1A	43	11	9	+ 23:09.6	+ 00:22:50.4			1	2	3	4	4	5	6	7	7	8	9	10	11	12	12	13
Exp. 1A - late shock/late reward vs. early shock/late reward	Exp. 1A	44	12	9	+ 19:23.5	+ 00:19:06.2			0	1	2	2	3	3	3	4	4	4	4	4	4	5	5	6
Exp. 1A - late shock/late reward vs. early shock/late reward	Exp. 1A	45	13	9	+ 23:05.4	+ 00:22:47.6			1	2	3	4	5	5	5	5	6	7	8	9	9	10	10	10
Exp. 1A - early shock/late reward vs. late shock/late reward	Exp. 1A	46	14	9	+ 23:19.3	+ 00:23:00.7			0	1	2	2	2	2	2	2	2	2	2	2	2	2	2	2
Exp. 1A - early shock/late reward vs. late shock/late reward	Exp. 1A	47	15	9	+ 19:31.0	+ 00:19:11.6			0	1	2	2	3	3	3	4	4	4	4	5	5	6	7	8
Trial 1-16 per session
Trial Control Settings	Condition	Animal ID#	Animal	Session	Trial Time	Recording Time	Remark	Cumulative Sum	1	2	3	4	5	6	7	8	9	10	11	12	13	14	15	16
Exp. 1A - late shock/late reward vs. early shock/late reward	Exp. 1A	33	1	10	+ 23:43.2	+ 00:23:22.8			0	1	2	3	4	4	5	6	7	7	8	9	10	10	10	11
Exp. 1A - early shock/late reward vs. late shock/late reward	Exp. 1A	35	3	10	+ 19:45.6	+ 00:19:29.0			0	0	0	0	1	1	1	2	3	3	4	4	5	6	6	6
Exp. 1A - early shock/late reward vs. late shock/late reward	Exp. 1A	36	4	10	+ 21:46.6	+ 00:21:30.1			0	0	0	1	1	2	3	4	5	6	7	8	9	10	11	12
Exp. 1A - late shock/late reward vs. early shock/late reward	Exp. 1A	37	5	10	+ 25:29.2	+ 00:25:10.7			1	2	3	4	5	6	7	7	7	8	9	10	11	11	11	12
Exp. 1A - early shock/late reward vs. late shock/late reward	Exp. 1A	39	7	10	+ 20:55.8	+ 00:20:38.9			1	1	2	2	3	3	3	3	4	5	5	5	5	6	6	7
Exp. 1A - late shock/late reward vs. early shock/late reward	Exp. 1A	40	8	10	+ 30:37.2	+ 00:30:12.2			0	0	1	2	3	4	4	4	5	6	6	7	8	9	10	11
Exp. 1A - late shock/late reward vs. early shock/late reward	Exp. 1A	41	9	10	+ 20:54.6	+ 00:20:36.2			1	2	2	2	3	3	4	5	6	6	6	7	8	9	10	11
Exp. 1A - early shock/late reward vs. late shock/late reward	Exp. 1A	42	10	10	+ 19:45.2	+ 00:19:25.9			0	0	1	2	2	2	2	2	3	4	5	5	5	5	6	6
Exp. 1A - early shock/late reward vs. late shock/late reward	Exp. 1A	43	11	10	+ 21:44.9	+ 00:21:27.0			1	1	1	2	2	2	3	4	4	5	5	6	7	7	8	9
Exp. 1A - early shock/late reward vs. late shock/late reward	Exp. 1A	44	12	10	+ 21:15.9	+ 00:20:58.7			0	0	0	0	0	1	1	2	3	3	3	4	5	5	5	5
Exp. 1A - early shock/late reward vs. late shock/late reward	Exp. 1A	45	13	10	+ 23:21.1	+ 00:23:04.3			0	0	0	0	0	0	1	2	2	2	2	3	3	3	3	4
Exp. 1A - early shock/late reward vs. late shock/late reward	Exp. 1A	46	14	10	+ 21:27.8	+ 00:21:10.4			0	0	0	1	1	1	1	1	1	1	2	2	3	4	5	5
Exp. 1A - late shock/late reward vs. early shock/late reward	Exp. 1A	47	15	10	+ 19:56.3	+ 00:19:37.7			1	2	3	4	5	6	7	8	9	10	11	12	13	14	15	16
Trial 1-4 all Sessions						Session 1				Session 2				Session 3				Session 4				Session 5				Session 6				Session 7				Session 8				Session 9				Session 10
Trial Control Settings	Condition	Animal ID#	Animal	Cumulative Sum	1	2	3	4	5	6	7	8	9	10	11	12	13	14	15	16	17	18	19	20	21	22	23	24	25	26	27	28	29	30	31	32	33	34	35	36	37	38	39	40
Exp. 1A - early shock/late reward vs. late shock/late reward		33	1		0	0	1	1	2	2	3	3	4	5	6	6	7	7	7	8	8	8	9	9	9	9	10	10	10	11	12	13	13	13	13	13	14	15	16	17	17	18	19	20
Exp. 1A - late shock/late reward vs. early shock/late reward		35	3		1	2	2	2	3	3	3	3	3	4	4	4	5	5	5	6	7	8	9	10	10	11	11	11	12	13	13	14	14	15	16	16	16	16	17	17	17	17	17	17
Exp. 1A - late shock/late reward vs. early shock/late reward		36	4		1	1	1	1	2	3	4	5	5	6	7	7	7	8	9	10	11	11	12	13	14	14	14	14	14	15	16	16	17	17	17	17	17	18	18	19	19	19	19	20
Exp. 1A - late shock/late reward vs. early shock/late reward		37	5		1	2	3	4	5	5	5	5	6	7	8	9	9	9	10	10	10	10	11	12	13	14	15	16	16	16	16	17	18	19	20	20	20	20	21	21	22	23	24	25
Exp. 1A - late shock/late reward vs. early shock/late reward		39	7		1	2	2	3	4	5	5	6	7	7	8	9	10	11	11	12	13	13	14	14	14	15	16	16	16	17	17	18	19	20	21	22	22	23	24	24	25	25	26	26
Exp. 1A - late shock/late reward vs. early shock/late reward		40	8		1	1	1	1	2	3	4	5	6	7	8	8	8	8	9	9	10	11	12	13	14	14	14	15	16	16	16	17	17	17	17	17	18	19	19	20	20	20	21	22
Exp. 1A - late shock/late reward vs. early shock/late reward		41	9		1	1	2	2	3	3	4	4	4	5	6	7	8	9	9	9	10	11	11	11	11	11	12	12	13	13	14	14	14	15	16	17	18	19	20	20	21	22	22	22
Exp. 1A - early shock/late reward vs. late shock/late reward		42	10		1	1	1	2	3	4	4	5	5	6	7	7	7	8	8	8	9	10	11	11	11	11	11	12	13	13	13	13	14	14	15	16	16	16	16	16	16	16	17	18
Exp. 1A - early shock/late reward vs. late shock/late reward		43	11		1	1	2	2	3	3	3	4	5	6	7	7	7	8	8	8	9	9	9	9	10	10	11	12	13	14	14	15	15	16	16	17	18	19	20	21	22	22	22	23
Exp. 1A - early shock/late reward vs. late shock/late reward		44	12		0	1	2	2	2	3	3	4	5	6	6	7	8	8	9	10	10	10	11	11	11	12	13	13	14	15	16	17	17	17	18	18	18	19	20	20	20	20	20	20
Exp. 1A - late shock/late reward vs. early shock/late reward		45	13		0	1	1	2	3	4	4	5	5	6	7	7	8	8	9	9	9	9	10	10	10	10	11	11	12	13	13	13	13	13	13	13	14	15	16	17	17	17	17	17
Exp. 1A - early shock/late reward vs. late shock/late reward		46	14		0	0	0	0	1	2	3	4	5	6	7	7	8	9	10	11	11	12	13	14	14	14	14	14	15	16	17	18	19	20	20	21	21	22	23	23	23	23	23	24
Exp. 1A - late shock/late reward vs. early shock/late reward		47	15		1	2	2	3	4	5	6	7	7	7	7	8	8	8	9	9	10	11	11	11	12	12	12	13	14	15	16	17	18	19	20	21	21	22	23	23	24	25	26	27
Trial 5-8 all Sessions						Session 1				Session 2				Session 3				Session 4				Session 5				Session 6				Session 7				Session 8				Session 9				Session 10
Trial Control Settings	Condition	Animal ID#	Animal	Cumulative Sum	1	2	3	4	5	6	7	8	9	10	11	12	13	14	15	16	17	18	19	20	21	22	23	24	25	26	27	28	29	30	31	32	33	34	35	36	37	38	39	40
Exp. 1A - early shock/late reward vs. late shock/late reward		33	1		1	1	1	2	2	3	3	3	4	5	6	7	7	8	9	9	10	11	12	13	13	14	15	15	15	16	17	17	18	19	20	21	22	23	24	24	25	25	26	27
Exp. 1A - late shock/late reward vs. early shock/late reward		35	3		0	1	2	2	2	3	3	4	5	6	7	7	8	9	10	10	11	12	13	14	15	15	15	15	16	17	17	18	18	18	19	20	21	21	22	22	23	23	23	24
Exp. 1A - late shock/late reward vs. early shock/late reward		36	4		1	2	3	4	5	6	7	8	9	9	10	11	12	13	14	15	16	17	18	18	19	20	20	21	22	23	24	25	25	26	27	28	29	29	30	30	30	31	32	33
Exp. 1A - late shock/late reward vs. early shock/late reward		37	5		1	2	3	4	4	5	6	7	8	9	10	11	11	11	12	12	12	12	12	12	13	14	14	15	16	16	17	18	18	18	18	19	20	21	21	21	22	23	24	24
Exp. 1A - late shock/late reward vs. early shock/late reward		39	7		1	2	3	4	5	5	6	6	7	8	9	9	9	9	9	10	10	11	11	12	13	14	15	16	16	17	17	17	18	19	20	21	22	23	24	24	25	25	25	25
Exp. 1A - late shock/late reward vs. early shock/late reward		40	8		0	0	1	1	2	3	3	3	3	4	5	6	7	7	7	7	7	8	9	10	10	10	11	12	12	12	12	12	12	12	12	12	13	14	15	15	16	17	17	17
Exp. 1A - late shock/late reward vs. early shock/late reward		41	9		1	1	1	2	3	4	5	5	5	5	6	7	8	9	9	9	10	11	11	12	13	14	14	15	16	17	17	18	19	19	19	19	20	20	20	21	22	22	23	24
Exp. 1A - early shock/late reward vs. late shock/late reward		42	10		0	1	2	2	3	3	4	5	6	7	8	8	9	9	10	10	10	11	11	11	12	13	13	14	15	15	15	15	15	16	17	18	19	19	19	19	19	19	19	19
Exp. 1A - early shock/late reward vs. late shock/late reward		43	11		1	1	2	2	3	3	4	5	6	6	7	8	9	9	10	11	12	12	12	12	13	14	15	16	16	16	16	16	17	17	18	19	19	20	21	22	22	22	23	24
Exp. 1A - early shock/late reward vs. late shock/late reward		44	12		1	1	1	2	2	2	2	2	3	3	4	5	6	6	6	6	6	6	6	7	8	9	9	9	10	10	11	12	12	13	13	13	14	14	14	15	15	16	16	17
Exp. 1A - late shock/late reward vs. early shock/late reward		45	13		0	1	1	2	2	2	2	3	4	4	5	6	7	8	9	9	9	10	10	10	10	10	10	10	11	12	13	14	14	14	15	15	16	16	16	16	16	16	17	18
Exp. 1A - early shock/late reward vs. late shock/late reward		46	14		0	0	0	0	1	2	3	4	5	6	7	8	8	8	9	10	11	11	12	13	14	14	14	14	15	16	17	18	19	20	21	22	22	22	22	22	22	22	22	22
Exp. 1A - late shock/late reward vs. early shock/late reward		47	15		1	2	3	4	5	6	7	8	8	8	9	10	10	10	11	12	13	14	15	15	16	16	16	17	18	19	19	20	21	22	23	24	25	25	25	26	27	28	29	30
Trial 9-12 all Sessions						Session 1				Session 2				Session 3				Session 4				Session 5				Session 6				Session 7				Session 8				Session 9				Session 10
Trial Control Settings	Condition	Animal ID#	Animal	Cumulative Sum	1	2	3	4	5	6	7	8	9	10	11	12	13	14	15	16	17	18	19	20	21	22	23	24	25	26	27	28	29	30	31	32	33	34	35	36	37	38	39	40
Exp. 1A - early shock/late reward vs. late shock/late reward		33	1		1	1	1	1	1	2	2	2	3	3	4	5	6	6	7	7	7	8	8	8	9	9	10	11	12	13	14	14	14	14	15	15	16	17	18	19	20	20	21	22
Exp. 1A - late shock/late reward vs. early shock/late reward		35	3		1	1	2	2	2	3	3	4	5	6	7	7	8	9	9	10	11	11	12	13	13	13	13	14	15	16	16	17	17	18	19	19	20	20	21	21	22	22	23	23
Exp. 1A - late shock/late reward vs. early shock/late reward		36	4		1	1	1	1	1	1	1	2	2	2	2	3	4	4	4	4	4	5	5	5	6	7	7	7	8	9	10	11	12	12	13	14	15	15	15	15	16	17	18	19
Exp. 1A - late shock/late reward vs. early shock/late reward		37	5		1	2	2	3	3	3	3	4	5	6	7	8	9	10	11	11	11	11	11	11	11	11	12	13	14	15	16	16	17	18	18	19	20	21	21	21	21	22	23	24
Exp. 1A - late shock/late reward vs. early shock/late reward		39	7		0	1	2	2	3	3	3	3	4	5	6	7	8	8	8	9	10	10	10	10	10	10	11	12	12	12	12	12	12	13	14	15	16	17	18	18	19	20	20	20
Exp. 1A - late shock/late reward vs. early shock/late reward		40	8		0	1	2	3	3	4	5	6	6	6	6	6	6	6	6	7	7	7	7	8	8	8	9	10	11	12	12	12	13	14	15	15	15	15	16	17	18	19	19	20
Exp. 1A - late shock/late reward vs. early shock/late reward		41	9		0	1	1	1	1	2	2	3	4	5	6	6	7	7	7	7	8	9	10	10	11	12	12	13	14	15	15	15	16	16	17	18	19	19	20	21	22	22	22	23
Exp. 1A - early shock/late reward vs. late shock/late reward		42	10		1	1	1	2	2	2	3	4	4	5	6	7	7	8	8	9	10	11	12	13	14	15	15	15	15	16	16	16	17	18	19	20	21	22	23	24	25	26	27	27
Exp. 1A - early shock/late reward vs. late shock/late reward		43	11		0	0	0	0	1	1	2	3	4	5	6	7	7	7	7	8	8	9	9	10	11	11	12	13	13	14	15	15	16	16	17	17	17	18	19	20	20	21	21	22
Exp. 1A - early shock/late reward vs. late shock/late reward		44	12		1	1	1	1	1	1	2	2	2	3	3	4	5	5	6	7	7	8	8	9	10	10	10	11	11	12	13	13	13	13	13	14	14	14	14	14	15	15	15	16
Exp. 1A - late shock/late reward vs. early shock/late reward		45	13		1	1	2	3	4	5	6	7	8	8	9	10	10	10	11	12	13	13	14	15	15	15	15	15	16	17	18	19	19	19	19	19	20	21	22	23	23	23	23	24
Exp. 1A - early shock/late reward vs. late shock/late reward		46	14		0	0	0	0	1	2	3	4	5	6	7	8	9	9	9	9	10	11	11	11	11	11	12	13	14	14	15	16	17	18	19	19	19	19	19	19	19	19	20	20
Exp. 1A - late shock/late reward vs. early shock/late reward		47	15		1	2	2	2	2	2	2	2	3	4	5	6	7	8	9	10	11	12	13	13	14	15	16	17	18	19	20	21	22	23	24	25	25	25	25	26	27	28	29	30
Trial 13-16 all Sessions						Session 1				Session 2				Session 3				Session 4				Session 5				Session 6				Session 7				Session 8				Session 9				Session 10
Trial Control Settings	Condition	Animal ID#	Animal	Cumulative Sum	1	2	3	4	5	6	7	8	9	10	11	12	13	14	15	16	17	18	19	20	21	22	23	24	25	26	27	28	29	30	31	32	33	34	35	36	37	38	39	40
Exp. 1A - early shock/late reward vs. late shock/late reward		33	1		1	1	1	2	2	2	3	4	4	5	5	6	7	7	7	8	9	9	10	11	11	12	13	13	14	15	15	16	16	17	17	18	19	20	20	21	22	22	22	23
Exp. 1A - late shock/late reward vs. early shock/late reward		35	3		1	2	3	3	3	4	4	5	6	6	7	8	9	9	9	10	10	11	11	12	12	12	13	13	14	15	16	17	17	17	18	19	20	20	20	20	21	22	22	22
Exp. 1A - late shock/late reward vs. early shock/late reward		36	4		0	0	0	0	1	2	3	3	4	4	4	4	5	5	5	5	5	5	5	5	5	6	7	8	9	9	9	9	10	10	11	12	13	14	15	16	17	18	19	20
Exp. 1A - late shock/late reward vs. early shock/late reward		37	5		1	2	3	4	4	4	5	5	6	6	7	7	7	7	7	7	8	8	8	9	10	11	12	13	14	14	14	15	16	17	18	19	19	19	20	21	22	22	22	23
Exp. 1A - late shock/late reward vs. early shock/late reward		39	7		1	2	3	3	4	4	4	5	6	7	8	9	9	9	9	10	10	11	12	12	13	14	15	16	16	16	17	17	17	17	18	19	20	21	22	22	22	23	23	24
Exp. 1A - late shock/late reward vs. early shock/late reward		40	8		1	2	3	4	5	6	6	7	8	8	8	8	9	9	9	10	10	11	11	11	12	13	13	13	14	15	15	15	16	16	17	18	18	18	18	18	19	20	21	22
Exp. 1A - late shock/late reward vs. early shock/late reward		41	9		1	2	3	3	4	4	5	6	6	7	7	8	9	10	11	11	12	12	12	13	14	15	15	16	17	17	18	18	18	19	20	20	20	21	22	22	23	24	25	26
Exp. 1A - early shock/late reward vs. late shock/late reward		42	10		0	0	1	2	3	4	5	6	7	8	8	9	9	10	10	10	11	12	12	13	14	15	16	17	17	18	18	18	19	20	20	21	21	21	22	22	22	22	23	23
Exp. 1A - early shock/late reward vs. late shock/late reward		43	11		1	1	2	2	3	4	5	6	7	8	8	9	10	10	11	11	11	12	12	13	14	14	14	15	15	15	16	16	17	18	18	19	20	21	21	22	23	23	24	25
Exp. 1A - early shock/late reward vs. late shock/late reward		44	12		0	0	0	1	1	2	3	3	4	5	5	5	5	6	7	8	8	8	9	9	9	10	11	11	12	13	13	14	15	15	15	15	15	16	16	17	18	18	18	18
Exp. 1A - late shock/late reward vs. early shock/late reward		45	13		0	0	0	0	1	2	3	3	4	5	6	6	7	7	7	8	9	9	10	10	10	10	10	10	11	12	13	14	14	14	14	14	14	15	15	15	15	15	15	16
Exp. 1A - early shock/late reward vs. late shock/late reward		46	14		0	0	0	0	1	2	3	4	5	6	6	6	6	6	6	6	6	7	8	9	10	10	10	10	11	12	12	13	13	14	15	16	16	16	16	16	17	18	19	19
Exp. 1A - late shock/late reward vs. early shock/late reward		47	15		0	0	0	0	1	1	1	1	1	2	2	2	3	3	3	3	3	4	5	6	6	6	6	6	7	8	9	10	11	12	13	14	14	15	16	17	18	19	20	21
Trial 1-8 all Sessions										Session 1								Session 2								Session 3								Session 4								Session 5
Trial Control Settings	Condition	Animal ID#	Animal	Cumulative Sum	1	2	3	4	5	6	7	8	9	10	11	12	13	14	15	16	17	18	19	20	21	22	23	24	25	26	27	28	29	30	31	32	33	34	35	36	37	38	39	40	41	42	43	44	45
Exp. 1A - early shock/late reward vs. late shock/late reward		33	1		0	0	1	1	2	2	2	3	4	4	5	5	5	6	6	6	7	8	9	9	10	11	12	13	14	14	14	15	15	16	17	17	17	17	18	18	19	20	21	22	22	22	23	23	23
Exp. 1A - late shock/late reward vs. early shock/late reward		35	3		1	2	2	2	2	3	4	4	5	5	5	5	5	6	6	7	7	8	8	8	9	10	11	11	12	12	12	13	14	15	16	16	17	18	19	20	21	22	23	24	24	25	25	25	26
Exp. 1A - late shock/late reward vs. early shock/late reward		36	4		1	1	1	1	2	3	4	5	6	7	8	9	10	11	12	13	13	14	15	15	16	16	17	18	18	19	20	21	22	23	24	25	26	26	27	28	29	30	31	31	32	32	32	32	33
Exp. 1A - late shock/late reward vs. early shock/late reward		37	5		1	2	3	4	5	6	7	8	9	9	9	9	9	10	11	12	13	14	15	16	17	18	19	20	20	20	21	21	21	21	22	22	22	22	23	24	24	24	24	24	25	26	27	28	29
Exp. 1A - late shock/late reward vs. early shock/late reward		39	7		1	2	2	3	4	5	6	7	8	9	9	10	11	11	12	12	13	13	14	15	16	17	18	18	19	20	20	21	21	21	21	22	23	23	24	24	24	25	25	26	26	27	28	28	29
Exp. 1A - late shock/late reward vs. early shock/late reward		40	8		1	1	1	1	1	1	2	2	3	4	5	6	7	8	8	8	9	10	11	11	11	12	13	14	14	14	15	15	16	16	16	16	17	18	19	20	20	21	22	23	24	24	24	25	25
Exp. 1A - late shock/late reward vs. early shock/late reward		41	9		1	1	2	2	3	3	3	4	5	5	6	6	7	8	9	9	9	10	11	12	12	12	13	14	15	16	16	16	17	18	18	18	19	20	20	20	21	22	22	23	23	23	24	24	25
Exp. 1A - early shock/late reward vs. late shock/late reward		42	10		1	1	1	2	2	3	4	4	5	6	6	7	8	8	9	10	10	11	12	12	13	14	15	15	15	16	16	16	17	17	18	18	19	20	21	21	21	22	22	22	22	22	22	23	24
Exp. 1A - early shock/late reward vs. late shock/late reward		43	11		1	1	2	2	3	3	4	4	5	5	5	6	7	7	8	9	10	11	12	12	13	13	14	15	15	16	16	16	17	17	18	19	20	20	20	20	21	21	21	21	22	22	23	24	25
Exp. 1A - early shock/late reward vs. late shock/late reward		44	12		0	1	2	2	3	3	3	4	4	5	5	6	6	6	6	6	7	8	8	9	10	10	11	12	13	13	14	15	16	16	16	16	16	16	17	17	17	17	17	18	18	19	20	20	21
Exp. 1A - late shock/late reward vs. early shock/late reward		45	13		0	1	1	2	2	3	3	4	5	6	6	7	7	7	7	8	8	9	10	10	11	11	12	13	14	14	15	15	16	17	18	18	18	18	19	19	19	20	20	20	20	20	21	21	21
Exp. 1A - early shock/late reward vs. late shock/late reward		46	14		0	0	0	0	0	0	0	0	1	2	3	4	5	6	7	8	9	10	11	11	12	13	14	15	16	17	18	19	19	19	20	21	21	22	23	24	25	25	26	27	27	27	27	27	28
Exp. 1A - late shock/late reward vs. early shock/late reward		47	15		1	2	2	3	4	5	6	7	8	9	10	11	12	13	14	15	15	15	15	16	16	16	17	18	18	18	19	19	19	19	20	21	22	23	23	23	24	25	26	26	27	27	27	28	29
Trial 9-16 all Sessions										Session 1								Session 2								Session 3								Session 4								Session 5
Trial Control Settings	Condition	Animal ID#	Animal	Cumulative Sum	1	2	3	4	5	6	7	8	9	10	11	12	13	14	15	16	17	18	19	20	21	22	23	24	25	26	27	28	29	30	31	32	33	34	35	36	37	38	39	40	41	42	43	44	45
Exp. 1A - early shock/late reward vs. late shock/late reward		33	1		1	1	1	1	2	2	2	3	3	4	4	4	4	4	5	6	7	7	8	9	9	10	10	11	12	12	13	13	14	14	14	15	15	16	16	16	17	17	18	19	20	20	21	22	22
Exp. 1A - late shock/late reward vs. early shock/late reward		35	3		1	1	2	2	3	4	5	5	5	6	6	7	7	8	8	9	10	11	12	12	13	13	14	15	16	17	17	18	19	19	19	20	21	21	22	23	23	24	24	25	25	25	25	26	26
Exp. 1A - late shock/late reward vs. early shock/late reward		36	4		1	1	1	1	1	1	1	1	1	1	1	2	3	4	5	5	5	5	5	6	7	7	7	7	8	8	8	8	9	9	9	9	9	10	10	10	10	10	10	10	11	12	12	12	12
Exp. 1A - late shock/late reward vs. early shock/late reward		37	5		1	2	2	3	4	5	6	7	7	7	7	8	8	8	9	9	10	11	12	13	14	14	15	15	16	17	18	18	18	18	18	18	18	18	18	18	19	19	19	20	20	20	21	22	23
Exp. 1A - late shock/late reward vs. early shock/late reward		39	7		0	1	2	2	3	4	5	5	6	6	6	6	7	7	7	8	9	10	11	12	13	14	15	16	17	17	17	18	18	18	18	19	20	20	20	20	20	21	22	22	22	22	23	24	25
Exp. 1A - late shock/late reward vs. early shock/late reward		40	8		0	1	2	3	4	5	6	7	7	8	9	10	11	12	12	13	13	13	13	13	14	14	14	14	14	14	14	15	16	16	16	17	17	17	17	18	18	19	19	19	19	19	20	21	22
Exp. 1A - late shock/late reward vs. early shock/late reward		41	9		0	1	1	1	2	3	4	4	4	5	5	6	7	7	8	9	10	11	12	12	12	13	13	14	15	15	15	15	16	17	18	18	19	20	21	21	22	22	22	23	24	25	25	26	27
Exp. 1A - early shock/late reward vs. late shock/late reward		42	10		1	1	1	2	2	2	3	4	4	4	5	6	7	8	9	10	10	11	12	13	14	15	15	16	16	17	17	18	18	19	19	19	20	21	22	23	24	25	25	26	27	28	28	28	29
Exp. 1A - early shock/late reward vs. late shock/late reward		43	11		0	0	0	0	1	1	2	2	3	3	4	5	6	7	8	9	10	11	12	13	14	15	15	16	16	16	16	17	18	18	19	19	19	20	20	21	21	22	22	23	24	24	25	26	27
Exp. 1A - early shock/late reward vs. late shock/late reward		44	12		1	1	1	1	1	1	1	2	2	2	3	3	3	4	5	5	5	6	6	7	8	9	9	9	10	10	11	12	12	13	14	15	15	16	16	17	17	17	18	18	19	19	19	20	20
Exp. 1A - late shock/late reward vs. early shock/late reward		45	13		1	1	2	3	3	3	3	3	4	5	6	7	8	9	10	10	11	11	12	13	14	15	16	16	16	16	17	18	19	19	19	20	21	21	22	23	24	24	25	25	25	25	25	25	25
Exp. 1A - early shock/late reward vs. late shock/late reward		46	14		0	0	0	0	0	0	0	0	1	2	3	4	5	6	7	8	9	10	11	12	13	14	14	14	15	15	15	15	15	15	15	15	16	17	17	17	17	18	19	20	20	20	21	22	23
Exp. 1A - late shock/late reward vs. early shock/late reward		47	15		1	2	2	2	2	2	2	2	2	2	2	2	3	3	3	3	4	5	6	7	7	8	8	8	9	10	11	12	13	13	13	13	14	15	16	16	16	17	18	19	20	21	22	23	23
Trial 1-16 all Sessions																		Session 1																Session 2
Trial Control Settings	Condition	Animal ID#	Animal	Cumulative Sum	1	2	3	4	5	6	7	8	9	10	11	12	13	14	15	16	17	18	19	20	21	22	23	24	25	26	27	28	29	30	31	32	33	34	35	36	37	38	39	40	41	42	43	44	45
Exp. 1A - early shock/late reward vs. late shock/late reward		33	1		0	0	1	1	2	2	2	3	4	4	4	4	5	5	5	6	7	7	8	8	8	9	9	9	9	10	10	10	10	10	11	12	13	14	15	15	16	17	18	19	20	20	21	22	22
Exp. 1A - late shock/late reward vs. early shock/late reward		35	3		1	2	2	2	2	3	4	4	5	5	6	6	7	8	9	9	10	10	10	10	10	11	11	12	12	13	13	14	14	15	15	16	16	17	17	17	18	19	20	20	21	22	23	23	24
Exp. 1A - late shock/late reward vs. early shock/late reward		36	4		1	1	1	1	2	3	4	5	6	6	6	6	6	6	6	6	7	8	9	10	11	12	13	14	14	14	14	15	16	17	18	18	18	19	20	20	21	21	22	23	23	23	23	24	25
Exp. 1A - late shock/late reward vs. early shock/late reward		37	5		1	2	3	4	5	6	7	8	9	10	10	11	12	13	14	15	16	16	16	16	16	17	18	19	19	19	19	20	20	20	21	21	22	23	24	25	26	27	28	29	30	31	32	33	34
Exp. 1A - late shock/late reward vs. early shock/late reward		39	7		1	2	2	3	4	5	6	7	7	8	9	9	10	11	12	12	13	14	14	15	16	16	17	17	18	18	18	18	19	19	19	20	21	21	22	23	24	25	26	26	27	28	29	30	31
Exp. 1A - late shock/late reward vs. early shock/late reward		40	8		1	1	1	1	1	1	2	2	2	3	4	5	6	7	8	9	10	11	12	13	14	15	15	15	15	16	17	18	19	20	20	21	22	23	24	24	24	25	26	27	27	27	27	27	28
Exp. 1A - late shock/late reward vs. early shock/late reward		41	9		1	1	2	2	3	3	3	4	4	5	5	5	6	7	8	8	9	9	10	10	11	12	13	13	13	14	14	15	16	16	17	18	18	19	20	21	21	21	22	23	24	25	26	26	26
Exp. 1A - early shock/late reward vs. late shock/late reward		42	10		1	1	1	2	2	3	4	4	5	5	5	6	6	6	7	8	9	10	10	11	12	12	13	14	14	14	15	16	17	18	19	20	20	21	22	22	23	24	25	25	25	26	27	28	29
Exp. 1A - early shock/late reward vs. late shock/late reward		43	11		1	1	2	2	3	3	4	4	4	4	4	4	5	5	6	6	7	7	7	8	9	9	10	11	12	12	13	14	15	16	17	18	19	20	21	21	22	22	23	24	25	26	27	28	29
Exp. 1A - early shock/late reward vs. late shock/late reward		44	12		0	1	2	2	3	3	3	4	5	5	5	5	5	5	5	6	6	7	7	8	8	8	8	8	8	8	9	9	9	10	11	11	12	13	13	14	15	15	16	17	17	18	18	19	20
Exp. 1A - late shock/late reward vs. early shock/late reward		45	13		0	1	1	2	2	3	3	4	5	5	6	7	7	7	7	7	8	9	9	10	10	10	10	11	12	13	14	15	16	17	18	18	18	19	20	20	21	21	22	23	24	24	25	26	27
Exp. 1A - early shock/late reward vs. late shock/late reward		46	14		0	0	0	0	0	0	0	0	0	0	0	0	0	0	0	0	1	2	3	4	5	6	7	8	9	10	11	12	13	14	15	16	17	18	19	19	20	21	22	23	24	25	26	27	28
Exp. 1A - late shock/late reward vs. early shock/late reward		47	15		1	2	2	3	4	5	6	7	8	9	9	9	9	9	9	9	10	11	12	13	14	15	16	17	17	17	17	17	18	18	18	18	18	18	18	19	19	19	20	21	22	23	24	25	25
[truncated: 115 more columns]
