# Supplementary material for: Discounting of Future Rewards and Punishments in Rats
Source: eNeuro. 2022 Nov 30;9(6):ENEURO.0452-21.2022. doi: 10.1523/ENEURO.0452-21.2022 (PMC9718352; doi:10.1523/ENEURO.0452-21.2022)
Supplement: Extended Data 1 — Data and scripts for all calculations. Folders are separated for the data extraction (Data), null hypothesis testing (NHST), and bayesian hierarchical models (Bayes). Download Extended Data 1, ZIP file [file enu-eN-NWR-0452-21-s06.zip › Data_and_Codes/Data/ExperimentalBook_Experiment_2_Batch_1.xlsx]

## Sheet: Tabelle1
Ugo Basile Aversive Discounting Pilot 4
1 = early shock + early reward; -1 = late shock + late reward| 2 = omission early shock + early reward; -2 = omission late shock + late reward																																											Trials 1-4
Trial Control Settings	Condition	Animal ID#	Animal	Session	Trial Time	Recording Time	Left Arm - Shock	Left Arm - Reward	Right Arm - Shock	Right Arm - Reward	Trials	1	2	3	4	5	6	1	2	3	4	5	6	7	8	9	10	11	12	13	14	15	16			early shock + early reward decision	early shock + early reward omission	late + late reward decision	late + late reward omission	%early shock + early reward/late reward + late shock		Session	early shock + early reward decision	early shock + early reward omission	late + late reward decision	late + late reward omission	%early shock + early reward/late reward + late shock	%late reward + late shock/early shock + early reward
Exp. 1B - late shock/late reward vs. early shock/early reward	Exp. 1B	48	1	1	+ 18:16.6	+ 00:17:58.3	late	late	early	early		1	-1	-1	-1	1	1	-1	1	1	-1	1	-1	-1	-1	-1	-1	1	1	-1	1	1	1			8	0	8	0	50		1	2	0	2	0	50	50
Exp. 1B - early shock/early reward vs. late shock/late reward	Exp. 1B	49	2	1	+ 21:04.1	+ 00:20:46.2	early	early	late	late		-1	-1	-1	1	1	1	-1	-1	1	1	1	-1	1	1	-1	1	1	1	1	1	1	-1			11	0	5	0	68.75		1	2	0	2	1	50	50
Exp. 1B - early shock/early reward vs. late shock/late reward	Exp. 1B	50	3	1	+ 22:02.1	+ 00:21:44.4	early	early	late	late		1	-1	1	-1	-1	1	-1	-1	1	-1	-1	-1	-1	-1	-1	-1	-1	1	-1	-1	-1	-1			2	0	14	0	12.5		1	1	0	3	3	25	75
Exp. 1B - late shock/late reward vs. early shock/early reward	Exp. 1B	51	4	1	+ 20:51.4	+ 00:20:31.0	late	late	early	early		-1	-1	-1	1	1	1	-1	1	1	-1	-1	1	-1	1	1	-1	1	-1	1	-1	1	1			9	0	7	0	56.25		1	2	0	2	2	50	50
Exp. 1B - late shock/late reward vs. early shock/early reward	Exp. 1B	52	5	1	+ 20:05.5	+ 00:19:48.2	late	late	early	early		-1	-1	-1	1	1	1	1	-1	1	1	1	-1	-1	-1	1	1	-1	-1	-1	-1	-1	-1			6	0	10	0	37.5		1	3	0	1	1	75	25
Exp. 1B - late shock/late reward vs. early shock/early reward	Exp. 1B	53	6	1	+ 22:17.0	+ 00:21:50.1	late	late	early	early		-1	-1	-1	1	1	1	1	-1	1	-1	1	1	1	-1	-1	-1	1	1	1	1	1	1			11	0	5	0	68.75		1	2	0	2	2	50	50
Exp. 1B - late shock/late reward vs. early shock/early reward	Exp. 1B	54	7	1	+ 19:30.4	+ 00:19:12.8	late	late	early	early		-1	-1	1	1	1	-1	-1	-1	-1	-1	-1	1	-1	1	1	1	1	-1	1	1	1	-1			8	0	8	0	50		1	0	0	4	4	0	100
Exp. 1B - late shock/late reward vs. early shock/early reward	Exp. 1B	55	8	1	+ 18:20.6	+ 00:18:03.2	late	late	early	early		1	1	-1	-1	1	-1	1	1	-1	1	1	1	1	1	1	1	-1	1	1	1	1	-1			13	0	3	0	81.25		1	3	0	1	1	75	25
Exp. 1B - late shock/late reward vs. early shock/early reward	Exp. 1B	56	9	1	+ 19:06.9	+ 00:18:49.4	late	late	early	early		1	1	-1	-1	1	-1	1	-1	-1	1	-1	-1	-1	-1	-1	1	1	1	-1	1	-1	-1			6	0	10	0	37.5		1	2	0	2	3	50	50
Ugo Basile Aversive Discounting Pilot 4
1 = early shock + early reward; -1 = late shock + late reward| 2 = omission early shock + early reward; -2 = omission late shock + late reward
Trial Control Settings	Condition	Animal ID#	Animal	Session	Trial Time	Recording Time	Left Arm - Shock	Left Arm - Reward	Right Arm - Shock	Right Arm - Reward	Trials	1	2	3	4	5	6	1	2	3	4	5	6	7	8	9	10	11	12	13	14	15	16			early shock + early reward decision	early shock + early reward omission	late + late reward decision	late + late reward omission	%early shock + early reward/late reward + late shock		Session	early shock + early reward decision	early shock + early reward omission	late + late reward decision	late + late reward omission	%early shock + early reward/late reward + late shock	%late reward + late shock/early shock + early reward
Exp. 1B - early shock/early reward vs. late shock/late reward	Exp. 1B	48	1	2	+ 17:46.2	+ 00:17:28.5	early	early	late	late		-1	-1	1	1	1	-1	1	1	-1	-1	-1	-1	-1	1	-1	-1	1	1	-1	1	1	1			8	0	8	0	50		2	2	0	2	0	50	50
Exp. 1B - early shock/early reward vs. late shock/late reward	Exp. 1B	49	2	2	+ 17:47.5	+ 00:17:31.0	early	early	late	late		1	-1	-1	-1	1	1	-1	-1	1	1	1	1	1	-1	1	1	1	1	-1	1	1	1			12	0	4	0	75		2	2	0	2	1	50	50
Exp. 1B - early shock/early reward vs. late shock/late reward	Exp. 1B	50	3	2	+ 22:22.6	+ 00:22:06.3	early	early	late	late		-1	1	-1	-1	1	1	-1	1	-1	-1	-1	-1	-1	-1	-1	-1	-1	1	1	1	1	1			6	0	10	0	37.5		2	1	0	3	3	25	75
Exp. 1B - early shock/early reward vs. late shock/late reward	Exp. 1B	51	4	2	+ 18:38.2	+ 00:18:20.7	early	early	late	late		1	-1	1	-1	-1	1	-1	-1	1	1	-1	1	-1	1	-1	1	-1	1	-1	-1	1	-1			7	0	9	0	43.75		2	2	0	2	2	50	50
Exp. 1B - late shock/late reward vs. early shock/early reward	Exp. 1B	52	5	2	+ 18:19.9	+ 00:18:03.4	late	late	early	early		1	-1	1	1	-1	-1	1	1	1	1	1	-1	-1	-1	1	1	1	1	-1	1	1	1			12	0	4	0	75		2	4	0	0	0	100	0
Exp. 1B - early shock/early reward vs. late shock/late reward	Exp. 1B	53	6	2	+ 22:08.1	+ 00:21:51.2	early	early	late	late		1	1	1	-1	-1	-1	1	-1	-1	-1	1	1	1	1	1	1	1	1	1	-1	1	1			12	0	4	0	75		2	1	0	3	3	25	75
Exp. 1B - early shock/early reward vs. late shock/late reward	Exp. 1B	54	7	2	+ 23:53.2	+ 00:23:32.1	early	early	late	late		1	1	-1	-1	-1	1	-1	1	1	1	1	-1	-1	-1	-1	-1	1	-1	-1	1	1	1			8	0	8	0	50		2	3	0	1	0	75	25
Exp. 1B - early shock/early reward vs. late shock/late reward	Exp. 1B	55	8	2	+ 17:15.7	+ 00:16:58.8	early	early	late	late		-1	1	1	1	-1	-1	-1	1	-1	-1	1	-1	1	-1	1	-1	-1	-1	1	1	1	-1			7	0	9	0	43.75		2	1	0	3	2	25	75
Exp. 1B - late shock/late reward vs. early shock/early reward	Exp. 1B	56	9	2	+ 19:38.1	+ 00:19:17.0	late	late	early	early		1	1	-1	-1	1	-1	1	1	1	1	1	1	-1	1	-1	1	1	1	1	1	1	1			14	0	2	0	87.5		2	4	0	0	0	100	0
Ugo Basile Aversive Discounting Pilot 4
1 = early shock + early reward; -1 = late shock + late reward| 2 = omission early shock + early reward; -2 = omission late shock + late reward
Trial Control Settings	Condition	Animal ID#	Animal	Session	Trial Time	Recording Time	Left Arm - Shock	Left Arm - Reward	Right Arm - Shock	Right Arm - Reward	Trials	1	2	3	4	5	6	1	2	3	4	5	6	7	8	9	10	11	12	13	14	15	16			early shock + early reward decision	early shock + early reward omission	late + late reward decision	late + late reward omission	%early shock + early reward/late reward + late shock		Session	early shock + early reward decision	early shock + early reward omission	late + late reward decision	late + late reward omission	%early shock + early reward/late reward + late shock	%late reward + late shock/early shock + early reward
Exp. 1B - late shock/late reward vs. early shock/early reward	Exp. 1B	48	1	3	+ 18:22.9	+ 00:18:05.8	late	late	early	early		-1	1	1	1	-1	-1	1	-1	-1	-1	1	-1	1	1	-1	-1	1	-1	-1	1	-1	-1			6	0	10	0	37.5		3	1	0	3	0	25	75
Exp. 1B - late shock/late reward vs. early shock/early reward	Exp. 1B	49	2	3	+ 19:50.2	+ 00:19:33.4	late	late	early	early		1	1	-1	-1	-1	1	1	-1	1	-1	-1	-1	1	-1	1	1	-1	-1	-1	1	1	-1			7	0	9	0	43.75		3	2	0	2	3	50	50
Exp. 1B - late shock/late reward vs. early shock/early reward	Exp. 1B	50	3	3	+ 19:19.1	+ 00:19:01.2	late	late	early	early		-1	-1	1	1	1	-1	1	-1	1	-1	1	-1	-1	-1	1	-1	-1	-1	1	-1	1	-1			6	0	10	0	37.5		3	2	0	2	2	50	50
Exp. 1B - late shock/late reward vs. early shock/early reward	Exp. 1B	51	4	3	+ 18:38.3	+ 00:18:20.8	late	late	early	early		1	-1	-1	-1	1	1	-1	-1	1	-1	1	-1	1	-1	1	-1	-1	1	-1	1	1	1			8	0	8	0	50		3	1	0	3	2	25	75
Exp. 1B - early shock/early reward vs. late shock/late reward	Exp. 1B	52	5	3	+ 24:09.0	+ 00:23:52.4	early	early	late	late		-1	1	-1	-1	1	1	-1	1	-1	-1	1	-1	-1	-1	-1	-1	1	-1	1	-1	1	-1			5	0	11	0	31.25		3	1	0	3	2	25	75
Exp. 1B - late shock/late reward vs. early shock/early reward	Exp. 1B	53	6	3	+ 19:26.0	+ 00:19:08.8	late	late	early	early		-1	-1	-1	1	1	1	-1	1	1	-1	-1	1	-1	1	-1	-1	1	-1	1	-1	1	-1			7	0	9	0	43.75		3	2	0	2	2	50	50
Exp. 1B - late shock/late reward vs. early shock/early reward	Exp. 1B	54	7	3	+ 19:57.5	+ 00:19:36.9	late	late	early	early		1	-1	-1	-1	1	1	1	1	1	1	1	1	1	1	1	1	1	1	1	1	1	1			16	0	0	0	100		3	4	0	0	0	100	0
Exp. 1B - late shock/late reward vs. early shock/early reward	Exp. 1B	55	8	3	+ 16:44.0	+ 00:16:24.9	late	late	early	early		1	-1	-1	-1	1	1	-1	1	1	-1	-1	1	1	1	1	-1	1	1	1	1	1	-1			11	0	5	0	68.75		3	2	0	2	2	50	50
Exp. 1B - early shock/early reward vs. late shock/late reward	Exp. 1B	56	9	3	+ 17:01.0	+ 00:16:43.2	early	early	late	late		1	-1	-1	-1	1	1	-1	-1	1	-1	-1	1	-1	-1	1	-1	-1	-1	-1	1	-1	1			5	0	11	0	31.25		3	1	0	3	3	25	75
Ugo Basile Aversive Discounting Pilot 4
1 = early shock + early reward; -1 = late shock + late reward| 2 = omission early shock + early reward; -2 = omission late shock + late reward
Trial Control Settings	Condition	Animal ID#	Animal	Session	Trial Time	Recording Time	Left Arm - Shock	Left Arm - Reward	Right Arm - Shock	Right Arm - Reward	Trials	1	2	3	4	5	6	1	2	3	4	5	6	7	8	9	10	11	12	13	14	15	16			early shock + early reward decision	early shock + early reward omission	late + late reward decision	late + late reward omission	%early shock + early reward/late reward + late shock		Session	early shock + early reward decision	early shock + early reward omission	late + late reward decision	late + late reward omission	%early shock + early reward/late reward + late shock	%late reward + late shock/early shock + early reward
Exp. 1B - early shock/early reward vs. late shock/late reward	Exp. 1B	48	1	4	+ 18:36.9	+ 00:18:19.6	early	early	late	late		1	-1	-1	-1	1	1	1	1	-1	1	1	1	1	1	1	1	1	-1	-1	1	1	-1			12	0	4	0	75		4	3	0	1	0	75	25
Exp. 1B - late shock/late reward vs. early shock/early reward	Exp. 1B	49	2	4	+ 20:47.9	+ 00:20:26.8	late	late	early	early		1	-1	-1	1	-1	1	1	-1	1	-1	1	1	1	1	1	1	1	1	1	1	1	-1			13	0	3	0	81.25		4	2	0	2	2	50	50
Exp. 1B - late shock/late reward vs. early shock/early reward	Exp. 1B	50	3	4	+ 27:46.3	+ 00:27:30.6	late	late	early	early		-1	-1	-1	1	1	1	-1	-1	-1	1	1	-1	1	1	1	-1	1	1	1	1	1	1			11	0	5	0	68.75		4	1	0	3	2	25	75
Exp. 1B - early shock/early reward vs. late shock/late reward	Exp. 1B	51	4	4	+ 20:04.6	+ 00:19:47.4	early	early	late	late		-1	-1	-1	1	1	1	-1	-1	1	-1	-1	1	-1	1	-1	1	-1	-1	1	-1	1	-1			6	0	10	0	37.5		4	1	0	3	3	25	75
Exp. 1B - early shock/early reward vs. late shock/late reward	Exp. 1B	52	5	4	+ 22:11.4	+ 00:21:53.5	early	early	late	late		1	1	-1	1	-1	-1	1	-1	1	-1	-1	-1	1	-1	1	-1	1	-1	1	1	-1	-1			7	0	9	0	43.75		4	2	0	2	3	50	50
Exp. 1B - early shock/early reward vs. late shock/late reward	Exp. 1B	53	6	4	+ 20:12.2	+ 00:19:55.3	early	early	late	late		1	1	-1	1	-1	-1	1	-1	1	-1	-1	1	-1	-1	1	1	1	1	-1	-1	1	-1			8	0	8	0	50		4	2	0	2	3	50	50
Exp. 1B - early shock/early reward vs. late shock/late reward	Exp. 1B	54	7	4	+ 21:46.0	+ 00:21:30.6	early	early	late	late		1	-1	1	-1	1	-1	-1	1	1	-1	1	-1	1	1	-1	-1	1	-1	-1	1	1	1			9	0	7	0	56.25		4	2	0	2	1	50	50
Exp. 1B - early shock/early reward vs. late shock/late reward	Exp. 1B	55	8	4	+ 17:41.6	+ 00:17:24.6	early	early	late	late		-1	1	1	-1	-1	1	-1	-1	1	-1	1	-1	-1	1	-1	-1	1	-1	1	-1	-1	1			6	0	10	0	37.5		4	1	0	3	2	25	75
Exp. 1B - early shock/early reward vs. late shock/late reward	Exp. 1B	56	9	4	+ 17:37.4	+ 00:17:20.7	early	early	late	late		-1	1	1	1	-1	-1	-1	-1	1	-1	-1	1	-1	1	-1	1	-1	1	-1	1	-1	-1			6	0	10	0	37.5		4	1	0	3	3	25	75
Ugo Basile Aversive Discounting Pilot 4
1 = early shock + early reward; -1 = late shock + late reward| 2 = omission early shock + early reward; -2 = omission late shock + late reward
Trial Control Settings	Condition	Animal ID#	Animal	Session	Trial Time	Recording Time	Left Arm - Shock	Left Arm - Reward	Right Arm - Shock	Right Arm - Reward	Trials	1	2	3	4	5	6	1	2	3	4	5	6	7	8	9	10	11	12	13	14	15	16			early shock + early reward decision	early shock + early reward omission	late + late reward decision	late + late reward omission	%early shock + early reward/late reward + late shock		Session	early shock + early reward decision	early shock + early reward omission	late + late reward decision	late + late reward omission	%early shock + early reward/late reward + late shock	%late reward + late shock/early shock + early reward
Exp. 1B - late shock/late reward vs. early shock/early reward	Exp. 1B	48	1	5	+ 17:02.0	+ 00:16:45.2	late	late	early	early		1	1	-1	1	-1	-1	1	1	-1	1	-1	-1	-1	1	1	-1	1	1	-1	-1	-1	-1			7	0	9	0	43.75		5	3	0	1	0	75	25
Exp. 1B - early shock/early reward vs. late shock/late reward	Exp. 1B	49	2	5	+ 19:36.1	+ 00:19:19.5	early	early	late	late		1	-1	1	1	-1	-1	-1	-1	-1	-1	-1	-1	-1	-1	-1	1	1	1	-1	1	1	1			6	0	10	0	37.5		5	0	0	4	4	0	100
Exp. 1B - early shock/early reward vs. late shock/late reward	Exp. 1B	50	3	5	+ 17:59.4	+ 00:17:42.2	early	early	late	late		-1	1	1	-1	-1	1	1	-1	1	-1	-1	-1	1	-1	-1	1	1	-1	-1	-1	1	-1			6	0	10	0	37.5		5	2	0	2	3	50	50
Exp. 1B - late shock/late reward vs. early shock/early reward	Exp. 1B	51	4	5	+ 19:51.6	+ 00:19:32.6	late	late	early	early		-1	1	-1	1	-1	1	-1	1	-1	1	1	-1	1	-1	1	-1	1	-1	1	-1	1	-1			8	0	8	0	50		5	2	0	2	1	50	50
Exp. 1B - late shock/late reward vs. early shock/early reward	Exp. 1B	52	5	5	+ 17:34.9	+ 00:17:18.3	late	late	early	early		1	1	1	-1	-1	-1	1	-1	1	-1	1	-1	1	1	1	-1	1	1	-1	1	1	1			11	0	5	0	68.75		5	2	0	2	2	50	50
Exp. 1B - early shock/early reward vs. late shock/late reward	Exp. 1B	53	6	5	+ 19:14.6	+ 00:18:58.2	early	early	late	late		-1	-1	-1	1	1	1	-1	1	-1	1	-1	1	1	-1	-1	1	-1	1	1	1	-1	1			9	0	7	0	56.25		5	2	0	2	2	50	50
Exp. 1B - early shock/early reward vs. late shock/late reward	Exp. 1B	54	7	5	+ 18:26.9	+ 00:18:08.6	early	early	late	late		-1	1	1	-1	-1	1	-1	1	-1	1	-1	1	1	-1	-1	1	-1	-1	1	-1	1	-1			7	0	9	0	43.75		5	2	0	2	2	50	50
Exp. 1B - early shock/early reward vs. late shock/late reward	Exp. 1B	55	8	5	+ 18:30.4	+ 00:18:13.8	early	early	late	late		-1	1	1	1	-1	-1	-1	-1	1	-1	1	-1	1	1	-1	1	1	1	-1	1	-1	1			9	0	7	0	56.25		5	1	0	3	2	25	75
Exp. 1B - late shock/late reward vs. early shock/early reward	Exp. 1B	56	9	5	+ 17:13.1	+ 00:16:56.7	late	late	early	early		-1	-1	1	-1	1	1	-1	-1	1	-1	-1	1	-1	-1	1	-1	1	-1	1	-1	1	1			7	0	9	0	43.75		5	1	0	3	3	25	75
Ugo Basile Aversive Discounting Pilot 4
1 = early shock + early reward; -1 = late shock + late reward| 2 = omission early shock + early reward; -2 = omission late shock + late reward
Trial Control Settings	Condition	Animal ID#	Animal	Session	Trial Time	Recording Time	Left Arm - Shock	Left Arm - Reward	Right Arm - Shock	Right Arm - Reward	Trials	1	2	3	4	5	6	1	2	3	4	5	6	7	8	9	10	11	12	13	14	15	16			early shock + early reward decision	early shock + early reward omission	late + late reward decision	late + late reward omission	%early shock + early reward/late reward + late shock		Session	early shock + early reward decision	early shock + early reward omission	late + late reward decision	late + late reward omission	%early shock + early reward/late reward + late shock	%late reward + late shock/early shock + early reward
Exp. 1B - early shock/early reward vs. late shock/late reward	Exp. 1B	48	1	6	+ 17:15.8	+ 00:16:59.6	early	early	late	late		1	1	1	-1	-1	-1	1	1	1	-1	1	-1	-1	1	1	1	1	1	1	1	1	1			13	0	3	0	81.25		6	3	0	1	0	75	25
Exp. 1B - early shock/early reward vs. late shock/late reward	Exp. 1B	49	2	6	+ 19:26.2	+ 00:19:09.8	early	early	late	late		-1	1	-1	1	1	-1	1	1	1	1	1	1	1	-1	-1	-1	-1	-1	-1	-1	-1	1			8	0	8	0	50		6	4	0	0	0	100	0
Exp. 1B - late shock/late reward vs. early shock/early reward	Exp. 1B	50	3	6	+ 19:44.0	+ 00:19:22.9	late	late	early	early		1	1	1	-1	-1	-1	1	-1	-1	-1	-1	1	1	-1	-1	-1	-1	-1	-1	-1	-1	1			4	0	12	0	25		6	1	0	3	4	25	75
Exp. 1B - early shock/early reward vs. late shock/late reward	Exp. 1B	51	4	6	+ 19:12.6	+ 00:18:55.8	early	early	late	late		-1	-1	1	1	-1	1	-1	-1	1	-1	-1	1	-1	1	-1	1	-1	1	-1	1	-1	1			7	0	9	0	43.75		6	1	0	3	3	25	75
Exp. 1B - early shock/early reward vs. late shock/late reward	Exp. 1B	52	5	6	+ 19:09.8	+ 00:18:53.0	early	early	late	late		1	-1	-1	-1	1	1	-1	-1	1	-1	1	-1	1	-1	1	-1	1	-1	1	-1	-1	1			7	0	9	0	43.75		6	1	0	3	2	25	75
Exp. 1B - late shock/late reward vs. early shock/early reward	Exp. 1B	53	6	6	+ 18:10.0	+ 00:17:52.9	late	late	early	early		-1	1	-1	-1	1	1	-1	-1	-1	-1	1	-1	-1	-1	-1	1	-1	-1	-1	1	-1	-1			3	0	13	0	18.75		6	0	0	4	3	0	100
Exp. 1B - late shock/late reward vs. early shock/early reward	Exp. 1B	54	7	6	+ 18:49.4	+ 00:18:32.7	late	late	early	early		1	-1	-1	-1	1	1	-1	1	-1	1	1	-1	-1	-1	1	-1	1	-1	-1	1	-1	1			7	0	9	0	43.75		6	2	0	2	1	50	50
Exp. 1B - late shock/late reward vs. early shock/early reward	Exp. 1B	55	8	6	+ 17:26.8	+ 00:17:08.7	late	late	early	early		-1	-1	1	-1	1	1	-1	-1	1	-1	1	-1	1	-1	-1	1	-1	-1	-1	-1	1	-1			5	0	11	0	31.25		6	1	0	3	2	25	75
Exp. 1B - early shock/early reward vs. late shock/late reward	Exp. 1B	56	9	6	+ 17:01.3	+ 00:16:44.0	early	early	late	late		1	1	-1	-1	1	-1	-1	-1	1	-1	-1	1	-1	-1	-1	1	-1	1	-1	1	-1	1			6	0	10	0	37.5		6	1	0	3	3	25	75
Ugo Basile Aversive Discounting Pilot 4
1 = early shock + early reward; -1 = late shock + late reward| 2 = omission early shock + early reward; -2 = omission late shock + late reward
Trial Control Settings	Condition	Animal ID#	Animal	Session	Trial Time	Recording Time	Left Arm - Shock	Left Arm - Reward	Right Arm - Shock	Right Arm - Reward	Trials	1	2	3	4	5	6	1	2	3	4	5	6	7	8	9	10	11	12	13	14	15	16			early shock + early reward decision	early shock + early reward omission	late + late reward decision	late + late reward omission	%early shock + early reward/late reward + late shock		Session	early shock + early reward decision	early shock + early reward omission	late + late reward decision	late + late reward omission	%early shock + early reward/late reward + late shock	%late reward + late shock/early shock + early reward
Exp. 1B - early shock/early reward vs. late shock/late reward	Exp. 1B	48	1	7	+ 16:28.7	+ 00:16:09.6	early	early	late	late		-1	1	-1	1	-1	1	1	1	1	1	1	1	1	1	1	1	1	1	1	1	1	1			16	0	0	0	100		7	4	0	0	0	100	0
Exp. 1B - late shock/late reward vs. early shock/early reward	Exp. 1B	49	2	7	+ 18:37.8	+ 00:18:21.1	late	late	early	early		1	1	1	-1	-1	-1	1	1	1	-1	-1	-1	1	1	1	1	1	1	1	1	1	1			13	0	3	0	81.25		7	3	0	1	2	75	25
Exp. 1B - late shock/late reward vs. early shock/early reward	Exp. 1B	50	3	7	+ 20:05.0	+ 00:19:48.6	late	late	early	early		-1	1	-1	-1	1	1	-1	-1	1	1	1	-1	1	-1	-1	-1	1	-1	-1	-1	-1	1			6	0	10	0	37.5		7	2	0	2	1	50	50
Exp. 1B - late shock/late reward vs. early shock/early reward	Exp. 1B	51	4	7	+ 19:03.6	+ 00:18:46.2	late	late	early	early		-1	-1	-1	1	1	1	-1	1	-1	1	1	-1	1	-1	1	-1	1	-1	1	-1	1	-1			8	0	8	0	50		7	2	0	2	1	50	50
Exp. 1B - late shock/late reward vs. early shock/early reward	Exp. 1B	52	5	7	+ 17:32.6	+ 00:17:17.0	late	late	early	early		1	-1	1	1	-1	-1	1	1	-1	1	-1	1	-1	1	1	1	-1	1	1	1	1	1			12	0	4	0	75		7	3	0	1	2	75	25
Exp. 1B - early shock/early reward vs. late shock/late reward	Exp. 1B	53	6	7	+ 18:07.2	+ 00:17:50.5	early	early	late	late		-1	-1	-1	1	1	1	-1	1	-1	1	-1	1	-1	1	1	-1	1	1	1	1	1	1			11	0	5	0	68.75		7	2	0	2	2	50	50
Exp. 1B - early shock/early reward vs. late shock/late reward	Exp. 1B	54	7	7	+ 17:44.6	+ 00:17:28.9	early	early	late	late		-1	-1	1	-1	1	1	-1	1	-1	1	-1	1	-1	1	-1	1	-1	1	-1	-1	1	-1			7	0	9	0	43.75		7	2	0	2	2	50	50
Exp. 1B - early shock/early reward vs. late shock/late reward	Exp. 1B	55	8	7	+ 17:58.8	+ 00:17:43.2	early	early	late	late		-1	-1	-1	1	1	1	-1	1	-1	1	-1	-1	1	-1	1	-1	1	1	-1	1	-1	1			8	0	8	0	50		7	2	0	2	2	50	50
Exp. 1B - early shock/early reward vs. late shock/late reward	Exp. 1B	56	9	7	+ 17:20.0	+ 00:17:03.0	early	early	late	late		-1	-1	-1	1	1	1	-1	-1	1	-1	1	-1	-1	1	-1	1	-1	1	-1	-1	1	-1			6	0	10	0	37.5		7	1	0	3	2	25	75
Ugo Basile Aversive Discounting Pilot 4
1 = early shock + early reward; -1 = late shock + late reward| 2 = omission early shock + early reward; -2 = omission late shock + late reward
Trial Control Settings	Condition	Animal ID#	Animal	Session	Trial Time	Recording Time	Left Arm - Shock	Left Arm - Reward	Right Arm - Shock	Right Arm - Reward	Trials	1	2	3	4	5	6	1	2	3	4	5	6	7	8	9	10	11	12	13	14	15	16			early shock + early reward decision	early shock + early reward omission	late + late reward decision	late + late reward omission	%early shock + early reward/late reward + late shock		Session	early shock + early reward decision	early shock + early reward omission	late + late reward decision	late + late reward omission	%early shock + early reward/late reward + late shock	%late reward + late shock/early shock + early reward
Exp. 1B - late shock/late reward vs. early shock/early reward	Exp. 1B	48	1	8	+ 16:42.9	+ 00:16:25.0	late	late	early	early		1	-1	-1	1	-1	1	-1	-1	-1	-1	-1	1	1	1	1	-1	-1	1	-1	1	-1	-1			6	0	10	0	37.5		8	0	0	4	0	0	100
Exp. 1B - early shock/early reward vs. late shock/late reward	Exp. 1B	49	2	8	+ 17:37.6	+ 00:17:20.1	early	early	late	late		-1	1	-1	1	-1	1	-1	-1	-1	-1	-1	-1	1	-1	1	1	1	1	1	1	1	-1			8	0	8	0	50		8	0	0	4	4	0	100
Exp. 1B - early shock/early reward vs. late shock/late reward	Exp. 1B	50	3	8	+ 19:41.0	+ 00:19:22.8	early	early	late	late		1	1	1	-1	-1	-1	1	-1	-1	1	-1	-1	1	-1	1	1	-1	1	-1	-1	-1	1			7	0	9	0	43.75		8	2	0	2	3	50	50
Exp. 1B - late shock/late reward vs. early shock/early reward	Exp. 1B	51	4	8	+ 18:49.9	+ 00:18:32.4	late	late	early	early		1	1	-1	-1	-1	1	1	-1	1	-1	1	-1	1	1	1	-1	1	1	1	-1	1	1			11	0	5	0	68.75		8	2	0	2	2	50	50
Exp. 1B - late shock/late reward vs. early shock/early reward	Exp. 1B	52	5	8	+ 17:34.8	+ 00:17:14.6	late	late	early	early		-1	-1	1	-1	1	1	-1	1	1	-1	1	1	1	1	1	-1	1	1	1	1	1	1			13	0	3	0	81.25		8	2	0	2	1	50	50
Exp. 1B - late shock/late reward vs. early shock/early reward	Exp. 1B	53	6	8	+ 17:36.2	+ 00:17:18.3	late	late	early	early		-1	-1	1	-1	1	1	-1	1	-1	1	-1	-1	1	-1	1	1	-1	1	-1	-1	1	-1			7	0	9	0	43.75		8	2	0	2	2	50	50
Exp. 1B - late shock/late reward vs. early shock/early reward	Exp. 1B	54	7	8	+ 16:55.7	+ 00:16:38.7	late	late	early	early		-1	-1	-1	1	1	1	-1	1	-1	1	-1	1	-1	1	-1	1	-1	1	1	1	-1	1			9	0	7	0	56.25		8	2	0	2	2	50	50
Exp. 1B - late shock/late reward vs. early shock/early reward	Exp. 1B	55	8	8	+ 17:33.6	+ 00:17:16.7	late	late	early	early		1	1	1	-1	-1	-1	1	-1	-1	1	-1	-1	1	-1	1	-1	1	-1	1	1	-1	1			8	0	8	0	50		8	2	0	2	3	50	50
Exp. 1B - late shock/late reward vs. early shock/early reward	Exp. 1B	56	9	8	+ 16:36.5	+ 00:16:20.8	late	late	early	early		1	1	1	-1	-1	-1	1	-1	1	-1	1	-1	1	-1	-1	1	-1	1	-1	1	-1	1			8	0	8	0	50		8	2	0	2	2	50	50
Ugo Basile Aversive Discounting Pilot 4
1 = early shock + early reward; -1 = late shock + late reward| 2 = omission early shock + early reward; -2 = omission late shock + late reward
Trial Control Settings	Condition	Animal ID#	Animal	Session	Trial Time	Recording Time	Left Arm - Shock	Left Arm - Reward	Right Arm - Shock	Right Arm - Reward	Trials	1	2	3	4	5	6	1	2	3	4	5	6	7	8	9	10	11	12	13	14	15	16			early shock + early reward decision	early shock + early reward omission	late + late reward decision	late + late reward omission	%early shock + early reward/late reward + late shock		Session	early shock + early reward decision	early shock + early reward omission	late + late reward decision	late + late reward omission	%early shock + early reward/late reward + late shock	%late reward + late shock/early shock + early reward
Exp. 1B - late shock/late reward vs. early shock/early reward	Exp. 1B	48	1	9	+ 17:03.2	+ 00:16:45.4	late	late	early	early		1	-1	-1	1	1	-1	1	1	-1	-1	-1	-1	1	1	1	1	1	-1	1	1	1	1			11	0	5	0	68.75		9	2	0	2	0	50	50
Exp. 1B - late shock/late reward vs. early shock/early reward	Exp. 1B	49	2	9	+ 19:09.5	+ 00:18:51.9	late	late	early	early		1	-1	1	1	-1	-1	1	1	1	-1	-1	-1	1	-1	1	1	1	1	1	1	1	1			12	0	4	0	75		9	3	0	1	2	75	25
Exp. 1B - late shock/late reward vs. early shock/early reward	Exp. 1B	50	3	9	+ 22:29.2	+ 00:22:12.0	late	late	early	early		-1	-1	1	-1	1	1	-1	-1	1	-1	-1	-1	1	1	-1	1	1	1	-1	1	1	1			9	0	7	0	56.25		9	1	0	3	3	25	75
Exp. 1B - early shock/early reward vs. late shock/late reward	Exp. 1B	51	4	9	+ 19:21.8	+ 00:19:04.7	early	early	late	late		1	-1	1	-1	1	-1	-1	1	-1	1	-1	-1	1	-1	1	-1	-1	1	-1	1	-1	1			7	0	9	0	43.75		9	2	0	2	2	50	50
Exp. 1B - early shock/early reward vs. late shock/late reward	Exp. 1B	52	5	9	+ 18:02.7	+ 00:17:43.4	early	early	late	late		-1	-1	-1	1	1	1	-1	1	-1	-1	-1	-1	1	-1	1	-1	1	1	-1	-1	1	-1			6	0	10	0	37.5		9	1	0	3	3	25	75
Exp. 1B - early shock/early reward vs. late shock/late reward	Exp. 1B	53	6	9	+ 19:14.2	+ 00:18:56.5	early	early	late	late		1	1	1	-1	-1	-1	1	-1	1	-1	1	1	-1	1	1	-1	1	-1	1	-1	1	1			10	0	6	0	62.5		9	2	0	2	2	50	50
Exp. 1B - late shock/late reward vs. early shock/early reward	Exp. 1B	54	7	9	+ 17:57.1	+ 00:17:40.6	late	late	early	early		-1	1	1	1	-1	-1	1	-1	1	1	-1	1	-1	1	1	1	-1	1	1	-1	1	1			11	0	5	0	68.75		9	3	0	1	2	75	25
Exp. 1B - late shock/late reward vs. early shock/early reward	Exp. 1B	55	8	9	+ 17:40.8	+ 00:17:23.3	late	late	early	early		-1	1	1	-1	-1	1	-1	1	-1	1	-1	1	-1	1	-1	1	-1	1	-1	1	-1	1			8	0	8	0	50		9	2	0	2	2	50	50
Exp. 1B - early shock/early reward vs. late shock/late reward	Exp. 1B	56	9	9	+ 22:00.6	+ 00:21:43.1	early	early	late	late		-1	1	1	-1	1	-1	-1	1	-1	1	-1	1	-1	1	-1	-1	1	-1	-1	-1	1	-1			6	0	10	0	37.5		9	2	0	2	2	50	50
Ugo Basile Aversive Discounting Pilot 4
1 = early shock + early reward; -1 = late shock + late reward| 2 = omission early shock + early reward; -2 = omission late shock + late reward
Trial Control Settings	Condition	Animal ID#	Animal	Session	Trial Time	Recording Time	Left Arm - Shock	Left Arm - Reward	Right Arm - Shock	Right Arm - Reward	Trials	1	2	3	4	5	6	1	2	3	4	5	6	7	8	9	10	11	12	13	14	15	16			early shock + early reward decision	early shock + early reward omission	late + late reward decision	late + late reward omission	%early shock + early reward/late reward + late shock		Session	early shock + early reward decision	early shock + early reward omission	late + late reward decision	late + late reward omission	%early shock + early reward/late reward + late shock	%late reward + late shock/early shock + early reward
Exp. 1B - early shock/early reward vs. late shock/late reward	Exp. 1B	48	1	10	+ 16:39.2	+ 00:16:22.1	early	early	late	late		1	-1	-1	-1	1	1	-1	1	-1	-1	1	1	1	1	-1	1	1	1	1	-1	1	1			11	0	5	0	68.75		10	1	0	3	0	25	75
Exp. 1B - late shock/late reward vs. early shock/early reward	Exp. 1B	49	2	10	+ 18:30.5	+ 00:18:13.9	late	late	early	early		-1	1	-1	-1	1	1	-1	1	-1	1	1	1	1	1	-1	-1	-1	-1	-1	1	1	1			9	0	7	0	56.25		10	2	0	2	1	50	50
Exp. 1B - early shock/early reward vs. late shock/late reward	Exp. 1B	50	3	10	+ 19:46.9	+ 00:19:29.6	early	early	late	late		1	-1	1	1	-1	-1	1	-1	1	-1	-1	1	-1	-1	1	-1	-1	-1	1	-1	1	-1			6	0	10	0	37.5		10	2	0	2	3	50	50
Exp. 1B - early shock/early reward vs. late shock/late reward	Exp. 1B	51	4	10	+ 18:08.3	+ 00:17:50.9	early	early	late	late		1	1	1	-1	-1	-1	1	-1	1	-1	1	-1	1	-1	1	1	-1	1	-1	1	-1	1			9	0	7	0	56.25		10	2	0	2	2	50	50
Exp. 1B - early shock/early reward vs. late shock/late reward	Exp. 1B	52	5	10	+ 18:10.1	+ 00:17:45.0	early	early	late	late		1	-1	1	1	-1	-1	1	-1	1	1	1	1	-1	1	-1	1	1	1	1	1	1	1			13	0	3	0	81.25		10	3	0	1	1	75	25
Exp. 1B - late shock/late reward vs. early shock/early reward	Exp. 1B	53	6	10	+ 18:30.1	+ 00:18:12.9	late	late	early	early		1	-1	-1	1	1	-1	-1	-1	1	-1	1	-1	1	-1	-1	1	-1	1	-1	1	1	-1			7	0	9	0	43.75		10	1	0	3	2	25	75
Exp. 1B - early shock/early reward vs. late shock/late reward	Exp. 1B	54	7	10	+ 17:17.4	+ 00:17:01.4	early	early	late	late		-1	-1	1	1	1	-1	1	-1	-1	-1	1	-1	1	-1	1	-1	-1	1	-1	1	-1	1			7	0	9	0	43.75		10	1	0	3	3	25	75
Exp. 1B - early shock/early reward vs. late shock/late reward	Exp. 1B	55	8	10	+ 17:33.2	+ 00:17:15.0	early	early	late	late		-1	-1	1	-1	1	1	-1	-1	-1	1	-1	1	-1	1	-1	1	-1	1	1	-1	1	1			8	0	8	0	50		10	1	0	3	3	25	75
Exp. 1B - late shock/late reward vs. early shock/early reward	Exp. 1B	56	9	10	+ 16:03.0	+ 00:15:45.8	late	late	early	early		-1	1	-1	1	-1	1	-1	1	-1	1	-1	1	-1	1	-1	1	1	-1	1	-1	1	1			9	0	7	0	56.25		10	2	0	2	2	50	50
[truncated: 35 more columns]

## Sheet: Tabelle2
Ugo Basile Aversive Discounting Pilot 4
1 = early shock + early reward; -1 = late shock + late reward| 2 = omission early shock + early reward; -2 = omission late shock + late reward
Trial 1-4 per session
Trial Control Settings	Condition	Animal ID#	Animal	Session	Trial Time	Recording Time	Remark	Cumulative Sum	1	2	3	4
Exp. 1B - late shock/late reward vs. early shock/early reward	Exp. 1B	48	1	1	+ 18:16.6	+ 00:17:58.3			0	1	2	2
Exp. 1B - early shock/early reward vs. late shock/late reward	Exp. 1B	49	2	1	+ 21:04.1	+ 00:20:46.2			0	0	1	2
Exp. 1B - early shock/early reward vs. late shock/late reward	Exp. 1B	50	3	1	+ 22:02.1	+ 00:21:44.4			0	0	1	1
Exp. 1B - late shock/late reward vs. early shock/early reward	Exp. 1B	51	4	1	+ 20:51.4	+ 00:20:31.0			0	1	2	2
Exp. 1B - late shock/late reward vs. early shock/early reward	Exp. 1B	52	5	1	+ 20:05.5	+ 00:19:48.2			1	1	2	3
Exp. 1B - late shock/late reward vs. early shock/early reward	Exp. 1B	53	6	1	+ 22:17.0	+ 00:21:50.1			1	1	2	2
Exp. 1B - late shock/late reward vs. early shock/early reward	Exp. 1B	54	7	1	+ 19:30.4	+ 00:19:12.8			0	0	0	0
Exp. 1B - late shock/late reward vs. early shock/early reward	Exp. 1B	55	8	1	+ 18:20.6	+ 00:18:03.2			1	2	2	3
Exp. 1B - late shock/late reward vs. early shock/early reward	Exp. 1B	56	9	1	+ 19:06.9	+ 00:18:49.4			1	1	1	2
Trial 1-4 per session
Trial Control Settings	Condition	Animal ID#	Animal	Session	Trial Time	Recording Time	Remark	Cumulative Sum	1	2	3	4
Exp. 1B - early shock/early reward vs. late shock/late reward	Exp. 1B	48	1	2	+ 17:46.2	+ 00:17:28.5			1	2	2	2
Exp. 1B - early shock/early reward vs. late shock/late reward	Exp. 1B	49	2	2	+ 17:47.5	+ 00:17:31.0			0	0	1	2
Exp. 1B - early shock/early reward vs. late shock/late reward	Exp. 1B	50	3	2	+ 22:22.6	+ 00:22:06.3			0	1	1	1
Exp. 1B - early shock/early reward vs. late shock/late reward	Exp. 1B	51	4	2	+ 18:38.2	+ 00:18:20.7			0	0	1	2
Exp. 1B - late shock/late reward vs. early shock/early reward	Exp. 1B	52	5	2	+ 18:19.9	+ 00:18:03.4			1	2	3	4
Exp. 1B - early shock/early reward vs. late shock/late reward	Exp. 1B	53	6	2	+ 22:08.1	+ 00:21:51.2			1	1	1	1
Exp. 1B - early shock/early reward vs. late shock/late reward	Exp. 1B	54	7	2	+ 23:53.2	+ 00:23:32.1			0	1	2	3
Exp. 1B - early shock/early reward vs. late shock/late reward	Exp. 1B	55	8	2	+ 17:15.7	+ 00:16:58.8			0	1	1	1
Exp. 1B - late shock/late reward vs. early shock/early reward	Exp. 1B	56	9	2	+ 19:38.1	+ 00:19:17.0			1	2	3	4
Trial 1-4 per session
Trial Control Settings	Condition	Animal ID#	Animal	Session	Trial Time	Recording Time	Remark	Cumulative Sum	1	2	3	4
Exp. 1B - late shock/late reward vs. early shock/early reward	Exp. 1B	48	1	3	+ 18:22.9	+ 00:18:05.8			1	1	1	1
Exp. 1B - late shock/late reward vs. early shock/early reward	Exp. 1B	49	2	3	+ 19:50.2	+ 00:19:33.4			1	1	2	2
Exp. 1B - late shock/late reward vs. early shock/early reward	Exp. 1B	50	3	3	+ 19:19.1	+ 00:19:01.2			1	1	2	2
Exp. 1B - late shock/late reward vs. early shock/early reward	Exp. 1B	51	4	3	+ 18:38.3	+ 00:18:20.8			0	0	1	1
Exp. 1B - early shock/early reward vs. late shock/late reward	Exp. 1B	52	5	3	+ 24:09.0	+ 00:23:52.4			0	1	1	1
Exp. 1B - late shock/late reward vs. early shock/early reward	Exp. 1B	53	6	3	+ 19:26.0	+ 00:19:08.8			0	1	2	2
Exp. 1B - late shock/late reward vs. early shock/early reward	Exp. 1B	54	7	3	+ 19:57.5	+ 00:19:36.9			1	2	3	4
Exp. 1B - late shock/late reward vs. early shock/early reward	Exp. 1B	55	8	3	+ 16:44.0	+ 00:16:24.9			0	1	2	2
Exp. 1B - early shock/early reward vs. late shock/late reward	Exp. 1B	56	9	3	+ 17:01.0	+ 00:16:43.2			0	0	1	1
Trial 1-4 per session
Trial Control Settings	Condition	Animal ID#	Animal	Session	Trial Time	Recording Time	Remark	Cumulative Sum	1	2	3	4
Exp. 1B - early shock/early reward vs. late shock/late reward	Exp. 1B	48	1	4	+ 18:36.9	+ 00:18:19.6			1	2	2	3
Exp. 1B - late shock/late reward vs. early shock/early reward	Exp. 1B	49	2	4	+ 20:47.9	+ 00:20:26.8			1	1	2	2
Exp. 1B - late shock/late reward vs. early shock/early reward	Exp. 1B	50	3	4	+ 27:46.3	+ 00:27:30.6	Noise		0	0	0	1
Exp. 1B - early shock/early reward vs. late shock/late reward	Exp. 1B	51	4	4	+ 20:04.6	+ 00:19:47.4			0	0	1	1
Exp. 1B - early shock/early reward vs. late shock/late reward	Exp. 1B	52	5	4	+ 22:11.4	+ 00:21:53.5	Noise		1	1	2	2
Exp. 1B - early shock/early reward vs. late shock/late reward	Exp. 1B	53	6	4	+ 20:12.2	+ 00:19:55.3	Noise		1	1	2	2
Exp. 1B - early shock/early reward vs. late shock/late reward	Exp. 1B	54	7	4	+ 21:46.0	+ 00:21:30.6	Noise		0	1	2	2
Exp. 1B - early shock/early reward vs. late shock/late reward	Exp. 1B	55	8	4	+ 17:41.6	+ 00:17:24.6	Noise		0	0	1	1
Exp. 1B - early shock/early reward vs. late shock/late reward	Exp. 1B	56	9	4	+ 17:37.4	+ 00:17:20.7			0	0	1	1
Trial 1-4 per session
Trial Control Settings	Condition	Animal ID#	Animal	Session	Trial Time	Recording Time	Remark	Cumulative Sum	1	2	3	4
Exp. 1B - late shock/late reward vs. early shock/early reward	Exp. 1B	48	1	5	+ 17:02.0	+ 00:16:45.2			1	2	2	3
Exp. 1B - early shock/early reward vs. late shock/late reward	Exp. 1B	49	2	5	+ 19:36.1	+ 00:19:19.5			0	0	0	0
Exp. 1B - early shock/early reward vs. late shock/late reward	Exp. 1B	50	3	5	+ 17:59.4	+ 00:17:42.2			1	1	2	2
Exp. 1B - late shock/late reward vs. early shock/early reward	Exp. 1B	51	4	5	+ 19:51.6	+ 00:19:32.6			0	1	1	2
Exp. 1B - late shock/late reward vs. early shock/early reward	Exp. 1B	52	5	5	+ 17:34.9	+ 00:17:18.3			1	1	2	2
Exp. 1B - early shock/early reward vs. late shock/late reward	Exp. 1B	53	6	5	+ 19:14.6	+ 00:18:58.2			0	1	1	2
Exp. 1B - early shock/early reward vs. late shock/late reward	Exp. 1B	54	7	5	+ 18:26.9	+ 00:18:08.6			0	1	1	2
Exp. 1B - early shock/early reward vs. late shock/late reward	Exp. 1B	55	8	5	+ 18:30.4	+ 00:18:13.8			0	0	1	1
Exp. 1B - late shock/late reward vs. early shock/early reward	Exp. 1B	56	9	5	+ 17:13.1	+ 00:16:56.7			0	0	1	1
Trial 1-4 per session
Trial Control Settings	Condition	Animal ID#	Animal	Session	Trial Time	Recording Time	Remark	Cumulative Sum	1	2	3	4
Exp. 1B - early shock/early reward vs. late shock/late reward	Exp. 1B	48	1	6	+ 17:15.8	+ 00:16:59.6			1	2	3	3
Exp. 1B - early shock/early reward vs. late shock/late reward	Exp. 1B	49	2	6	+ 19:26.2	+ 00:19:09.8			1	2	3	4
Exp. 1B - late shock/late reward vs. early shock/early reward	Exp. 1B	50	3	6	+ 19:44.0	+ 00:19:22.9			1	1	1	1
Exp. 1B - early shock/early reward vs. late shock/late reward	Exp. 1B	51	4	6	+ 19:12.6	+ 00:18:55.8			0	0	1	1
Exp. 1B - early shock/early reward vs. late shock/late reward	Exp. 1B	52	5	6	+ 19:09.8	+ 00:18:53.0			0	0	1	1
Exp. 1B - late shock/late reward vs. early shock/early reward	Exp. 1B	53	6	6	+ 18:10.0	+ 00:17:52.9			0	0	0	0
Exp. 1B - late shock/late reward vs. early shock/early reward	Exp. 1B	54	7	6	+ 18:49.4	+ 00:18:32.7			0	1	1	2
Exp. 1B - late shock/late reward vs. early shock/early reward	Exp. 1B	55	8	6	+ 17:26.8	+ 00:17:08.7			0	0	1	1
Exp. 1B - early shock/early reward vs. late shock/late reward	Exp. 1B	56	9	6	+ 17:01.3	+ 00:16:44.0			0	0	1	1
Trial 1-4 per session
Trial Control Settings	Condition	Animal ID#	Animal	Session	Trial Time	Recording Time	Remark	Cumulative Sum	1	2	3	4
Exp. 1B - early shock/early reward vs. late shock/late reward	Exp. 1B	48	1	7	+ 16:28.7	+ 00:16:09.6			1	2	3	4
Exp. 1B - late shock/late reward vs. early shock/early reward	Exp. 1B	49	2	7	+ 18:37.8	+ 00:18:21.1			1	2	3	3
Exp. 1B - late shock/late reward vs. early shock/early reward	Exp. 1B	50	3	7	+ 20:05.0	+ 00:19:48.6			0	0	1	2
Exp. 1B - late shock/late reward vs. early shock/early reward	Exp. 1B	51	4	7	+ 19:03.6	+ 00:18:46.2			0	1	1	2
Exp. 1B - late shock/late reward vs. early shock/early reward	Exp. 1B	52	5	7	+ 17:32.6	+ 00:17:17.0			1	2	2	3
Exp. 1B - early shock/early reward vs. late shock/late reward	Exp. 1B	53	6	7	+ 18:07.2	+ 00:17:50.5			0	1	1	2
Exp. 1B - early shock/early reward vs. late shock/late reward	Exp. 1B	54	7	7	+ 17:44.6	+ 00:17:28.9			0	1	1	2
Exp. 1B - early shock/early reward vs. late shock/late reward	Exp. 1B	55	8	7	+ 17:58.8	+ 00:17:43.2			0	1	1	2
Exp. 1B - early shock/early reward vs. late shock/late reward	Exp. 1B	56	9	7	+ 17:20.0	+ 00:17:03.0			0	0	1	1
Trial 1-4 per session
Trial Control Settings	Condition	Animal ID#	Animal	Session	Trial Time	Recording Time	Remark	Cumulative Sum	1	2	3	4
Exp. 1B - late shock/late reward vs. early shock/early reward	Exp. 1B	48	1	8	+ 16:42.9	+ 00:16:25.0			0	0	0	0
Exp. 1B - early shock/early reward vs. late shock/late reward	Exp. 1B	49	2	8	+ 17:37.6	+ 00:17:20.1			0	0	0	0
Exp. 1B - early shock/early reward vs. late shock/late reward	Exp. 1B	50	3	8	+ 19:41.0	+ 00:19:22.8			1	1	1	2
Exp. 1B - late shock/late reward vs. early shock/early reward	Exp. 1B	51	4	8	+ 18:49.9	+ 00:18:32.4			1	1	2	2
Exp. 1B - late shock/late reward vs. early shock/early reward	Exp. 1B	52	5	8	+ 17:34.8	+ 00:17:14.6			0	1	2	2
Exp. 1B - late shock/late reward vs. early shock/early reward	Exp. 1B	53	6	8	+ 17:36.2	+ 00:17:18.3			0	1	1	2
Exp. 1B - late shock/late reward vs. early shock/early reward	Exp. 1B	54	7	8	+ 16:55.7	+ 00:16:38.7			0	1	1	2
Exp. 1B - late shock/late reward vs. early shock/early reward	Exp. 1B	55	8	8	+ 17:33.6	+ 00:17:16.7			1	1	1	2
Exp. 1B - late shock/late reward vs. early shock/early reward	Exp. 1B	56	9	8	+ 16:36.5	+ 00:16:20.8			1	1	2	2
Trial 1-4 per session
Trial Control Settings	Condition	Animal ID#	Animal	Session	Trial Time	Recording Time	Remark	Cumulative Sum	1	2	3	4
Exp. 1B - late shock/late reward vs. early shock/early reward	Exp. 1B	48	1	9	+ 17:03.2	+ 00:16:45.4			1	2	2	2
Exp. 1B - late shock/late reward vs. early shock/early reward	Exp. 1B	49	2	9	+ 19:09.5	+ 00:18:51.9			1	2	3	3
Exp. 1B - late shock/late reward vs. early shock/early reward	Exp. 1B	50	3	9	+ 22:29.2	+ 00:22:12.0			0	0	1	1
Exp. 1B - early shock/early reward vs. late shock/late reward	Exp. 1B	51	4	9	+ 19:21.8	+ 00:19:04.7			0	1	1	2
Exp. 1B - early shock/early reward vs. late shock/late reward	Exp. 1B	52	5	9	+ 18:02.7	+ 00:17:43.4			0	1	1	1
Exp. 1B - early shock/early reward vs. late shock/late reward	Exp. 1B	53	6	9	+ 19:14.2	+ 00:18:56.5			1	1	2	2
Exp. 1B - late shock/late reward vs. early shock/early reward	Exp. 1B	54	7	9	+ 17:57.1	+ 00:17:40.6			1	1	2	3
Exp. 1B - late shock/late reward vs. early shock/early reward	Exp. 1B	55	8	9	+ 17:40.8	+ 00:17:23.3			0	1	1	2
Exp. 1B - early shock/early reward vs. late shock/late reward	Exp. 1B	56	9	9	+ 22:00.6	+ 00:21:43.1			0	1	1	2
Trial 1-4 per session
Trial Control Settings	Condition	Animal ID#	Animal	Session	Trial Time	Recording Time	Remark	Cumulative Sum	1	2	3	4
Exp. 1B - early shock/early reward vs. late shock/late reward	Exp. 1B	48	1	10	+ 16:39.2	+ 00:16:22.1			0	1	1	1
Exp. 1B - late shock/late reward vs. early shock/early reward	Exp. 1B	49	2	10	+ 18:30.5	+ 00:18:13.9			0	1	1	2
Exp. 1B - early shock/early reward vs. late shock/late reward	Exp. 1B	50	3	10	+ 19:46.9	+ 00:19:29.6			1	1	2	2
Exp. 1B - early shock/early reward vs. late shock/late reward	Exp. 1B	51	4	10	+ 18:08.3	+ 00:17:50.9			1	1	2	2
Exp. 1B - early shock/early reward vs. late shock/late reward	Exp. 1B	52	5	10	+ 18:10.1	+ 00:17:45.0			1	1	2	3
Exp. 1B - late shock/late reward vs. early shock/early reward	Exp. 1B	53	6	10	+ 18:30.1	+ 00:18:12.9			0	0	1	1
Exp. 1B - early shock/early reward vs. late shock/late reward	Exp. 1B	54	7	10	+ 17:17.4	+ 00:17:01.4			1	1	1	1
Exp. 1B - early shock/early reward vs. late shock/late reward	Exp. 1B	55	8	10	+ 17:33.2	+ 00:17:15.0			0	0	0	1
Exp. 1B - late shock/late reward vs. early shock/early reward	Exp. 1B	56	9	10	+ 16:03.0	+ 00:15:45.8			0	1	1	2
Trial 5-8 per session
Trial Control Settings	Condition	Animal ID#	Animal	Session	Trial Time	Recording Time	Remark	Cumulative Sum	1	2	3	4
Exp. 1B - late shock/late reward vs. early shock/early reward	Exp. 1B	48	1	1	+ 18:16.6	+ 00:17:58.3			1	1	1	1
Exp. 1B - early shock/early reward vs. late shock/late reward	Exp. 1B	49	2	1	+ 21:04.1	+ 00:20:46.2			1	1	2	3
Exp. 1B - early shock/early reward vs. late shock/late reward	Exp. 1B	50	3	1	+ 22:02.1	+ 00:21:44.4			0	0	0	0
Exp. 1B - late shock/late reward vs. early shock/early reward	Exp. 1B	51	4	1	+ 20:51.4	+ 00:20:31.0			0	1	1	2
Exp. 1B - late shock/late reward vs. early shock/early reward	Exp. 1B	52	5	1	+ 20:05.5	+ 00:19:48.2			1	1	1	1
Exp. 1B - late shock/late reward vs. early shock/early reward	Exp. 1B	53	6	1	+ 22:17.0	+ 00:21:50.1			1	2	3	3
Exp. 1B - late shock/late reward vs. early shock/early reward	Exp. 1B	54	7	1	+ 19:30.4	+ 00:19:12.8			0	1	1	2
Exp. 1B - late shock/late reward vs. early shock/early reward	Exp. 1B	55	8	1	+ 18:20.6	+ 00:18:03.2			1	2	3	4
Exp. 1B - late shock/late reward vs. early shock/early reward	Exp. 1B	56	9	1	+ 19:06.9	+ 00:18:49.4			0	0	0	0
Trial 5-8 per session
Trial Control Settings	Condition	Animal ID#	Animal	Session	Trial Time	Recording Time	Remark	Cumulative Sum	1	2	3	4
Exp. 1B - early shock/early reward vs. late shock/late reward	Exp. 1B	48	1	2	+ 17:46.2	+ 00:17:28.5			0	0	0	1
Exp. 1B - early shock/early reward vs. late shock/late reward	Exp. 1B	49	2	2	+ 17:47.5	+ 00:17:31.0			1	2	3	3
Exp. 1B - early shock/early reward vs. late shock/late reward	Exp. 1B	50	3	2	+ 22:22.6	+ 00:22:06.3			0	0	0	0
Exp. 1B - early shock/early reward vs. late shock/late reward	Exp. 1B	51	4	2	+ 18:38.2	+ 00:18:20.7			0	1	1	2
Exp. 1B - late shock/late reward vs. early shock/early reward	Exp. 1B	52	5	2	+ 18:19.9	+ 00:18:03.4			1	1	1	1
Exp. 1B - early shock/early reward vs. late shock/late reward	Exp. 1B	53	6	2	+ 22:08.1	+ 00:21:51.2			1	2	3	4
Exp. 1B - early shock/early reward vs. late shock/late reward	Exp. 1B	54	7	2	+ 23:53.2	+ 00:23:32.1			1	1	1	1
Exp. 1B - early shock/early reward vs. late shock/late reward	Exp. 1B	55	8	2	+ 17:15.7	+ 00:16:58.8			1	1	2	2
Exp. 1B - late shock/late reward vs. early shock/early reward	Exp. 1B	56	9	2	+ 19:38.1	+ 00:19:17.0			1	2	2	3
Trial 5-8 per session
Trial Control Settings	Condition	Animal ID#	Animal	Session	Trial Time	Recording Time	Remark	Cumulative Sum	1	2	3	4
Exp. 1B - late shock/late reward vs. early shock/early reward	Exp. 1B	48	1	3	+ 18:22.9	+ 00:18:05.8			1	1	2	3
Exp. 1B - late shock/late reward vs. early shock/early reward	Exp. 1B	49	2	3	+ 19:50.2	+ 00:19:33.4			0	0	1	1
Exp. 1B - late shock/late reward vs. early shock/early reward	Exp. 1B	50	3	3	+ 19:19.1	+ 00:19:01.2			1	1	1	1
Exp. 1B - late shock/late reward vs. early shock/early reward	Exp. 1B	51	4	3	+ 18:38.3	+ 00:18:20.8			1	1	2	2
Exp. 1B - early shock/early reward vs. late shock/late reward	Exp. 1B	52	5	3	+ 24:09.0	+ 00:23:52.4			1	1	1	1
Exp. 1B - late shock/late reward vs. early shock/early reward	Exp. 1B	53	6	3	+ 19:26.0	+ 00:19:08.8			0	1	1	2
Exp. 1B - late shock/late reward vs. early shock/early reward	Exp. 1B	54	7	3	+ 19:57.5	+ 00:19:36.9			1	2	3	4
Exp. 1B - late shock/late reward vs. early shock/early reward	Exp. 1B	55	8	3	+ 16:44.0	+ 00:16:24.9			0	1	2	3
Exp. 1B - early shock/early reward vs. late shock/late reward	Exp. 1B	56	9	3	+ 17:01.0	+ 00:16:43.2			0	1	1	1
Trial 5-8 per session
Trial Control Settings	Condition	Animal ID#	Animal	Session	Trial Time	Recording Time	Remark	Cumulative Sum	1	2	3	4
Exp. 1B - early shock/early reward vs. late shock/late reward	Exp. 1B	48	1	4	+ 18:36.9	+ 00:18:19.6			1	2	3	4
Exp. 1B - late shock/late reward vs. early shock/early reward	Exp. 1B	49	2	4	+ 20:47.9	+ 00:20:26.8			1	2	3	4
Exp. 1B - late shock/late reward vs. early shock/early reward	Exp. 1B	50	3	4	+ 27:46.3	+ 00:27:30.6	Noise		1	1	2	3
Exp. 1B - early shock/early reward vs. late shock/late reward	Exp. 1B	51	4	4	+ 20:04.6	+ 00:19:47.4			0	1	1	2
Exp. 1B - early shock/early reward vs. late shock/late reward	Exp. 1B	52	5	4	+ 22:11.4	+ 00:21:53.5	Noise		0	0	1	1
Exp. 1B - early shock/early reward vs. late shock/late reward	Exp. 1B	53	6	4	+ 20:12.2	+ 00:19:55.3	Noise		0	1	1	1
Exp. 1B - early shock/early reward vs. late shock/late reward	Exp. 1B	54	7	4	+ 21:46.0	+ 00:21:30.6	Noise		1	1	2	3
Exp. 1B - early shock/early reward vs. late shock/late reward	Exp. 1B	55	8	4	+ 17:41.6	+ 00:17:24.6	Noise		1	1	1	2
Exp. 1B - early shock/early reward vs. late shock/late reward	Exp. 1B	56	9	4	+ 17:37.4	+ 00:17:20.7			0	1	1	2
Trial 5-8 per session
Trial Control Settings	Condition	Animal ID#	Animal	Session	Trial Time	Recording Time	Remark	Cumulative Sum	1	2	3	4
Exp. 1B - late shock/late reward vs. early shock/early reward	Exp. 1B	48	1	5	+ 17:02.0	+ 00:16:45.2			0	0	0	1
Exp. 1B - early shock/early reward vs. late shock/late reward	Exp. 1B	49	2	5	+ 19:36.1	+ 00:19:19.5			0	0	0	0
Exp. 1B - early shock/early reward vs. late shock/late reward	Exp. 1B	50	3	5	+ 17:59.4	+ 00:17:42.2			0	0	1	1
Exp. 1B - late shock/late reward vs. early shock/early reward	Exp. 1B	51	4	5	+ 19:51.6	+ 00:19:32.6			1	1	2	2
Exp. 1B - late shock/late reward vs. early shock/early reward	Exp. 1B	52	5	5	+ 17:34.9	+ 00:17:18.3			1	1	2	3
Exp. 1B - early shock/early reward vs. late shock/late reward	Exp. 1B	53	6	5	+ 19:14.6	+ 00:18:58.2			0	1	2	2
Exp. 1B - early shock/early reward vs. late shock/late reward	Exp. 1B	54	7	5	+ 18:26.9	+ 00:18:08.6			0	1	2	2
Exp. 1B - early shock/early reward vs. late shock/late reward	Exp. 1B	55	8	5	+ 18:30.4	+ 00:18:13.8			1	1	2	3
Exp. 1B - late shock/late reward vs. early shock/early reward	Exp. 1B	56	9	5	+ 17:13.1	+ 00:16:56.7			0	1	1	1
Trial 5-8 per session
Trial Control Settings	Condition	Animal ID#	Animal	Session	Trial Time	Recording Time	Remark	Cumulative Sum	1	2	3	4
Exp. 1B - early shock/early reward vs. late shock/late reward	Exp. 1B	48	1	6	+ 17:15.8	+ 00:16:59.6			1	1	1	2
Exp. 1B - early shock/early reward vs. late shock/late reward	Exp. 1B	49	2	6	+ 19:26.2	+ 00:19:09.8			1	2	3	3
Exp. 1B - late shock/late reward vs. early shock/early reward	Exp. 1B	50	3	6	+ 19:44.0	+ 00:19:22.9			0	1	2	2
Exp. 1B - early shock/early reward vs. late shock/late reward	Exp. 1B	51	4	6	+ 19:12.6	+ 00:18:55.8			0	1	1	2
Exp. 1B - early shock/early reward vs. late shock/late reward	Exp. 1B	52	5	6	+ 19:09.8	+ 00:18:53.0			1	1	2	2
Exp. 1B - late shock/late reward vs. early shock/early reward	Exp. 1B	53	6	6	+ 18:10.0	+ 00:17:52.9			1	1	1	1
Exp. 1B - late shock/late reward vs. early shock/early reward	Exp. 1B	54	7	6	+ 18:49.4	+ 00:18:32.7			1	1	1	1
Exp. 1B - late shock/late reward vs. early shock/early reward	Exp. 1B	55	8	6	+ 17:26.8	+ 00:17:08.7			1	1	2	2
Exp. 1B - early shock/early reward vs. late shock/late reward	Exp. 1B	56	9	6	+ 17:01.3	+ 00:16:44.0			0	1	1	1
Trial 5-8 per session
Trial Control Settings	Condition	Animal ID#	Animal	Session	Trial Time	Recording Time	Remark	Cumulative Sum	1	2	3	4
Exp. 1B - early shock/early reward vs. late shock/late reward	Exp. 1B	48	1	7	+ 16:28.7	+ 00:16:09.6			1	2	3	4
Exp. 1B - late shock/late reward vs. early shock/early reward	Exp. 1B	49	2	7	+ 18:37.8	+ 00:18:21.1			0	0	1	2
Exp. 1B - late shock/late reward vs. early shock/early reward	Exp. 1B	50	3	7	+ 20:05.0	+ 00:19:48.6			1	1	2	2
Exp. 1B - late shock/late reward vs. early shock/early reward	Exp. 1B	51	4	7	+ 19:03.6	+ 00:18:46.2			1	1	2	2
Exp. 1B - late shock/late reward vs. early shock/early reward	Exp. 1B	52	5	7	+ 17:32.6	+ 00:17:17.0			0	1	1	2
Exp. 1B - early shock/early reward vs. late shock/late reward	Exp. 1B	53	6	7	+ 18:07.2	+ 00:17:50.5			0	1	1	2
Exp. 1B - early shock/early reward vs. late shock/late reward	Exp. 1B	54	7	7	+ 17:44.6	+ 00:17:28.9			0	1	1	2
Exp. 1B - early shock/early reward vs. late shock/late reward	Exp. 1B	55	8	7	+ 17:58.8	+ 00:17:43.2			0	0	1	1
Exp. 1B - early shock/early reward vs. late shock/late reward	Exp. 1B	56	9	7	+ 17:20.0	+ 00:17:03.0			1	1	1	2
Trial 5-8 per session
Trial Control Settings	Condition	Animal ID#	Animal	Session	Trial Time	Recording Time	Remark	Cumulative Sum	1	2	3	4
Exp. 1B - late shock/late reward vs. early shock/early reward	Exp. 1B	48	1	8	+ 16:42.9	+ 00:16:25.0			0	1	2	3
Exp. 1B - early shock/early reward vs. late shock/late reward	Exp. 1B	49	2	8	+ 17:37.6	+ 00:17:20.1			0	0	1	1
Exp. 1B - early shock/early reward vs. late shock/late reward	Exp. 1B	50	3	8	+ 19:41.0	+ 00:19:22.8			0	0	1	1
Exp. 1B - late shock/late reward vs. early shock/early reward	Exp. 1B	51	4	8	+ 18:49.9	+ 00:18:32.4			1	1	2	3
Exp. 1B - late shock/late reward vs. early shock/early reward	Exp. 1B	52	5	8	+ 17:34.8	+ 00:17:14.6			1	2	3	4
Exp. 1B - late shock/late reward vs. early shock/early reward	Exp. 1B	53	6	8	+ 17:36.2	+ 00:17:18.3			0	0	1	1
Exp. 1B - late shock/late reward vs. early shock/early reward	Exp. 1B	54	7	8	+ 16:55.7	+ 00:16:38.7			0	1	1	2
Exp. 1B - late shock/late reward vs. early shock/early reward	Exp. 1B	55	8	8	+ 17:33.6	+ 00:17:16.7			0	0	1	1
Exp. 1B - late shock/late reward vs. early shock/early reward	Exp. 1B	56	9	8	+ 16:36.5	+ 00:16:20.8			1	1	2	2
Trial 5-8 per session
Trial Control Settings	Condition	Animal ID#	Animal	Session	Trial Time	Recording Time	Remark	Cumulative Sum	1	2	3	4
Exp. 1B - late shock/late reward vs. early shock/early reward	Exp. 1B	48	1	9	+ 17:03.2	+ 00:16:45.4			0	0	1	2
Exp. 1B - late shock/late reward vs. early shock/early reward	Exp. 1B	49	2	9	+ 19:09.5	+ 00:18:51.9			0	0	1	1
Exp. 1B - late shock/late reward vs. early shock/early reward	Exp. 1B	50	3	9	+ 22:29.2	+ 00:22:12.0			0	0	1	2
Exp. 1B - early shock/early reward vs. late shock/late reward	Exp. 1B	51	4	9	+ 19:21.8	+ 00:19:04.7			0	0	1	1
Exp. 1B - early shock/early reward vs. late shock/late reward	Exp. 1B	52	5	9	+ 18:02.7	+ 00:17:43.4			0	0	1	1
Exp. 1B - early shock/early reward vs. late shock/late reward	Exp. 1B	53	6	9	+ 19:14.2	+ 00:18:56.5			1	2	2	3
Exp. 1B - late shock/late reward vs. early shock/early reward	Exp. 1B	54	7	9	+ 17:57.1	+ 00:17:40.6			0	1	1	2
Exp. 1B - late shock/late reward vs. early shock/early reward	Exp. 1B	55	8	9	+ 17:40.8	+ 00:17:23.3			0	1	1	2
Exp. 1B - early shock/early reward vs. late shock/late reward	Exp. 1B	56	9	9	+ 22:00.6	+ 00:21:43.1			0	1	1	2
Trial 5-8 per session
Trial Control Settings	Condition	Animal ID#	Animal	Session	Trial Time	Recording Time	Remark	Cumulative Sum	1	2	3	4
Exp. 1B - early shock/early reward vs. late shock/late reward	Exp. 1B	48	1	10	+ 16:39.2	+ 00:16:22.1			1	2	3	4
Exp. 1B - late shock/late reward vs. early shock/early reward	Exp. 1B	49	2	10	+ 18:30.5	+ 00:18:13.9			1	2	3	4
Exp. 1B - early shock/early reward vs. late shock/late reward	Exp. 1B	50	3	10	+ 19:46.9	+ 00:19:29.6			0	1	1	1
Exp. 1B - early shock/early reward vs. late shock/late reward	Exp. 1B	51	4	10	+ 18:08.3	+ 00:17:50.9			1	1	2	2
Exp. 1B - early shock/early reward vs. late shock/late reward	Exp. 1B	52	5	10	+ 18:10.1	+ 00:17:45.0			1	2	2	3
Exp. 1B - late shock/late reward vs. early shock/early reward	Exp. 1B	53	6	10	+ 18:30.1	+ 00:18:12.9			1	1	2	2
Exp. 1B - early shock/early reward vs. late shock/late reward	Exp. 1B	54	7	10	+ 17:17.4	+ 00:17:01.4			1	1	2	2
Exp. 1B - early shock/early reward vs. late shock/late reward	Exp. 1B	55	8	10	+ 17:33.2	+ 00:17:15.0			0	1	1	2
Exp. 1B - late shock/late reward vs. early shock/early reward	Exp. 1B	56	9	10	+ 16:03.0	+ 00:15:45.8			0	1	1	2
Trial 9-12 per session
Trial Control Settings	Condition	Animal ID#	Animal	Session	Trial Time	Recording Time	Remark	Cumulative Sum	1	2	3	4
Exp. 1B - late shock/late reward vs. early shock/early reward	Exp. 1B	48	1	1	+ 18:16.6	+ 00:17:58.3			0	0	1	2
Exp. 1B - early shock/early reward vs. late shock/late reward	Exp. 1B	49	2	1	+ 21:04.1	+ 00:20:46.2			0	1	2	3
Exp. 1B - early shock/early reward vs. late shock/late reward	Exp. 1B	50	3	1	+ 22:02.1	+ 00:21:44.4			0	0	0	1
Exp. 1B - late shock/late reward vs. early shock/early reward	Exp. 1B	51	4	1	+ 20:51.4	+ 00:20:31.0			1	1	2	2
Exp. 1B - late shock/late reward vs. early shock/early reward	Exp. 1B	52	5	1	+ 20:05.5	+ 00:19:48.2			1	2	2	2
Exp. 1B - late shock/late reward vs. early shock/early reward	Exp. 1B	53	6	1	+ 22:17.0	+ 00:21:50.1			0	0	1	2
Exp. 1B - late shock/late reward vs. early shock/early reward	Exp. 1B	54	7	1	+ 19:30.4	+ 00:19:12.8			1	2	3	3
Exp. 1B - late shock/late reward vs. early shock/early reward	Exp. 1B	55	8	1	+ 18:20.6	+ 00:18:03.2			1	2	2	3
Exp. 1B - late shock/late reward vs. early shock/early reward	Exp. 1B	56	9	1	+ 19:06.9	+ 00:18:49.4			0	1	2	3
Trial 9-12 per session
Trial Control Settings	Condition	Animal ID#	Animal	Session	Trial Time	Recording Time	Remark	Cumulative Sum	1	2	3	4
Exp. 1B - early shock/early reward vs. late shock/late reward	Exp. 1B	48	1	2	+ 17:46.2	+ 00:17:28.5			0	0	1	2
Exp. 1B - early shock/early reward vs. late shock/late reward	Exp. 1B	49	2	2	+ 17:47.5	+ 00:17:31.0			1	2	3	4
Exp. 1B - early shock/early reward vs. late shock/late reward	Exp. 1B	50	3	2	+ 22:22.6	+ 00:22:06.3			0	0	0	1
Exp. 1B - early shock/early reward vs. late shock/late reward	Exp. 1B	51	4	2	+ 18:38.2	+ 00:18:20.7			0	1	1	2
Exp. 1B - late shock/late reward vs. early shock/early reward	Exp. 1B	52	5	2	+ 18:19.9	+ 00:18:03.4			1	2	3	4
Exp. 1B - early shock/early reward vs. late shock/late reward	Exp. 1B	53	6	2	+ 22:08.1	+ 00:21:51.2			1	2	3	4
Exp. 1B - early shock/early reward vs. late shock/late reward	Exp. 1B	54	7	2	+ 23:53.2	+ 00:23:32.1			0	0	1	1
Exp. 1B - early shock/early reward vs. late shock/late reward	Exp. 1B	55	8	2	+ 17:15.7	+ 00:16:58.8			1	1	1	1
Exp. 1B - late shock/late reward vs. early shock/early reward	Exp. 1B	56	9	2	+ 19:38.1	+ 00:19:17.0			0	1	2	3
Trial 9-12 per session
Trial Control Settings	Condition	Animal ID#	Animal	Session	Trial Time	Recording Time	Remark	Cumulative Sum	1	2	3	4
Exp. 1B - late shock/late reward vs. early shock/early reward	Exp. 1B	48	1	3	+ 18:22.9	+ 00:18:05.8			0	0	1	1
Exp. 1B - late shock/late reward vs. early shock/early reward	Exp. 1B	49	2	3	+ 19:50.2	+ 00:19:33.4			1	2	2	2
Exp. 1B - late shock/late reward vs. early shock/early reward	Exp. 1B	50	3	3	+ 19:19.1	+ 00:19:01.2			1	1	1	1
Exp. 1B - late shock/late reward vs. early shock/early reward	Exp. 1B	51	4	3	+ 18:38.3	+ 00:18:20.8			1	1	1	2
Exp. 1B - early shock/early reward vs. late shock/late reward	Exp. 1B	52	5	3	+ 24:09.0	+ 00:23:52.4			0	0	1	1
Exp. 1B - late shock/late reward vs. early shock/early reward	Exp. 1B	53	6	3	+ 19:26.0	+ 00:19:08.8			0	0	1	1
Exp. 1B - late shock/late reward vs. early shock/early reward	Exp. 1B	54	7	3	+ 19:57.5	+ 00:19:36.9			1	2	3	4
Exp. 1B - late shock/late reward vs. early shock/early reward	Exp. 1B	55	8	3	+ 16:44.0	+ 00:16:24.9			1	1	2	3
Exp. 1B - early shock/early reward vs. late shock/late reward	Exp. 1B	56	9	3	+ 17:01.0	+ 00:16:43.2			1	1	1	1
Trial 9-12 per session
Trial Control Settings	Condition	Animal ID#	Animal	Session	Trial Time	Recording Time	Remark	Cumulative Sum	1	2	3	4
Exp. 1B - early shock/early reward vs. late shock/late reward	Exp. 1B	48	1	4	+ 18:36.9	+ 00:18:19.6			1	2	3	3
Exp. 1B - late shock/late reward vs. early shock/early reward	Exp. 1B	49	2	4	+ 20:47.9	+ 00:20:26.8			1	2	3	4
Exp. 1B - late shock/late reward vs. early shock/early reward	Exp. 1B	50	3	4	+ 27:46.3	+ 00:27:30.6	Noise		1	1	2	3
Exp. 1B - early shock/early reward vs. late shock/late reward	Exp. 1B	51	4	4	+ 20:04.6	+ 00:19:47.4			0	1	1	1
Exp. 1B - early shock/early reward vs. late shock/late reward	Exp. 1B	52	5	4	+ 22:11.4	+ 00:21:53.5	Noise		1	1	2	2
Exp. 1B - early shock/early reward vs. late shock/late reward	Exp. 1B	53	6	4	+ 20:12.2	+ 00:19:55.3	Noise		1	2	3	4
Exp. 1B - early shock/early reward vs. late shock/late reward	Exp. 1B	54	7	4	+ 21:46.0	+ 00:21:30.6	Noise		0	0	1	1
Exp. 1B - early shock/early reward vs. late shock/late reward	Exp. 1B	55	8	4	+ 17:41.6	+ 00:17:24.6	Noise		0	0	1	1
Exp. 1B - early shock/early reward vs. late shock/late reward	Exp. 1B	56	9	4	+ 17:37.4	+ 00:17:20.7			0	1	1	2
Trial 9-12 per session
Trial Control Settings	Condition	Animal ID#	Animal	Session	Trial Time	Recording Time	Remark	Cumulative Sum	1	2	3	4
Exp. 1B - late shock/late reward vs. early shock/early reward	Exp. 1B	48	1	5	+ 17:02.0	+ 00:16:45.2			1	1	2	3
Exp. 1B - early shock/early reward vs. late shock/late reward	Exp. 1B	49	2	5	+ 19:36.1	+ 00:19:19.5			0	1	2	3
Exp. 1B - early shock/early reward vs. late shock/late reward	Exp. 1B	50	3	5	+ 17:59.4	+ 00:17:42.2			0	1	2	2
Exp. 1B - late shock/late reward vs. early shock/early reward	Exp. 1B	51	4	5	+ 19:51.6	+ 00:19:32.6			1	1	2	2
Exp. 1B - late shock/late reward vs. early shock/early reward	Exp. 1B	52	5	5	+ 17:34.9	+ 00:17:18.3			1	1	2	3
Exp. 1B - early shock/early reward vs. late shock/late reward	Exp. 1B	53	6	5	+ 19:14.6	+ 00:18:58.2			0	1	1	2
Exp. 1B - early shock/early reward vs. late shock/late reward	Exp. 1B	54	7	5	+ 18:26.9	+ 00:18:08.6			0	1	1	1
Exp. 1B - early shock/early reward vs. late shock/late reward	Exp. 1B	55	8	5	+ 18:30.4	+ 00:18:13.8			0	1	2	3
Exp. 1B - late shock/late reward vs. early shock/early reward	Exp. 1B	56	9	5	+ 17:13.1	+ 00:16:56.7			1	1	2	2
Trial 9-12 per session
Trial Control Settings	Condition	Animal ID#	Animal	Session	Trial Time	Recording Time	Remark	Cumulative Sum	1	2	3	4
Exp. 1B - early shock/early reward vs. late shock/late reward	Exp. 1B	48	1	6	+ 17:15.8	+ 00:16:59.6			1	2	3	4
Exp. 1B - early shock/early reward vs. late shock/late reward	Exp. 1B	49	2	6	+ 19:26.2	+ 00:19:09.8			0	0	0	0
Exp. 1B - late shock/late reward vs. early shock/early reward	Exp. 1B	50	3	6	+ 19:44.0	+ 00:19:22.9			0	0	0	0
Exp. 1B - early shock/early reward vs. late shock/late reward	Exp. 1B	51	4	6	+ 19:12.6	+ 00:18:55.8			0	1	1	2
Exp. 1B - early shock/early reward vs. late shock/late reward	Exp. 1B	52	5	6	+ 19:09.8	+ 00:18:53.0			1	1	2	2
Exp. 1B - late shock/late reward vs. early shock/early reward	Exp. 1B	53	6	6	+ 18:10.0	+ 00:17:52.9			0	1	1	1
Exp. 1B - late shock/late reward vs. early shock/early reward	Exp. 1B	54	7	6	+ 18:49.4	+ 00:18:32.7			1	1	2	2
Exp. 1B - late shock/late reward vs. early shock/early reward	Exp. 1B	55	8	6	+ 17:26.8	+ 00:17:08.7			0	1	1	1
Exp. 1B - early shock/early reward vs. late shock/late reward	Exp. 1B	56	9	6	+ 17:01.3	+ 00:16:44.0			0	1	1	2
Trial 9-12 per session
Trial Control Settings	Condition	Animal ID#	Animal	Session	Trial Time	Recording Time	Remark	Cumulative Sum	1	2	3	4
Exp. 1B - early shock/early reward vs. late shock/late reward	Exp. 1B	48	1	7	+ 16:28.7	+ 00:16:09.6			1	2	3	4
Exp. 1B - late shock/late reward vs. early shock/early reward	Exp. 1B	49	2	7	+ 18:37.8	+ 00:18:21.1			1	2	3	4
Exp. 1B - late shock/late reward vs. early shock/early reward	Exp. 1B	50	3	7	+ 20:05.0	+ 00:19:48.6			0	0	1	1
Exp. 1B - late shock/late reward vs. early shock/early reward	Exp. 1B	51	4	7	+ 19:03.6	+ 00:18:46.2			1	1	2	2
Exp. 1B - late shock/late reward vs. early shock/early reward	Exp. 1B	52	5	7	+ 17:32.6	+ 00:17:17.0			1	2	2	3
Exp. 1B - early shock/early reward vs. late shock/late reward	Exp. 1B	53	6	7	+ 18:07.2	+ 00:17:50.5			1	1	2	3
Exp. 1B - early shock/early reward vs. late shock/late reward	Exp. 1B	54	7	7	+ 17:44.6	+ 00:17:28.9			0	1	1	2
Exp. 1B - early shock/early reward vs. late shock/late reward	Exp. 1B	55	8	7	+ 17:58.8	+ 00:17:43.2			1	1	2	3
Exp. 1B - early shock/early reward vs. late shock/late reward	Exp. 1B	56	9	7	+ 17:20.0	+ 00:17:03.0			0	1	1	2
Trial 9-12 per session
Trial Control Settings	Condition	Animal ID#	Animal	Session	Trial Time	Recording Time	Remark	Cumulative Sum	1	2	3	4
Exp. 1B - late shock/late reward vs. early shock/early reward	Exp. 1B	48	1	8	+ 16:42.9	+ 00:16:25.0			1	1	1	2
Exp. 1B - early shock/early reward vs. late shock/late reward	Exp. 1B	49	2	8	+ 17:37.6	+ 00:17:20.1			1	2	3	4
Exp. 1B - early shock/early reward vs. late shock/late reward	Exp. 1B	50	3	8	+ 19:41.0	+ 00:19:22.8			1	2	2	3
Exp. 1B - late shock/late reward vs. early shock/early reward	Exp. 1B	51	4	8	+ 18:49.9	+ 00:18:32.4			1	1	2	3
Exp. 1B - late shock/late reward vs. early shock/early reward	Exp. 1B	52	5	8	+ 17:34.8	+ 00:17:14.6			1	1	2	3
Exp. 1B - late shock/late reward vs. early shock/early reward	Exp. 1B	53	6	8	+ 17:36.2	+ 00:17:18.3			1	2	2	3
Exp. 1B - late shock/late reward vs. early shock/early reward	Exp. 1B	54	7	8	+ 16:55.7	+ 00:16:38.7			0	1	1	2
Exp. 1B - late shock/late reward vs. early shock/early reward	Exp. 1B	55	8	8	+ 17:33.6	+ 00:17:16.7			1	1	2	2
Exp. 1B - late shock/late reward vs. early shock/early reward	Exp. 1B	56	9	8	+ 16:36.5	+ 00:16:20.8			0	1	1	2
Trial 9-12 per session
Trial Control Settings	Condition	Animal ID#	Animal	Session	Trial Time	Recording Time	Remark	Cumulative Sum	1	2	3	4
Exp. 1B - late shock/late reward vs. early shock/early reward	Exp. 1B	48	1	9	+ 17:03.2	+ 00:16:45.4			1	2	3	3
Exp. 1B - late shock/late reward vs. early shock/early reward	Exp. 1B	49	2	9	+ 19:09.5	+ 00:18:51.9			1	2	3	4
Exp. 1B - late shock/late reward vs. early shock/early reward	Exp. 1B	50	3	9	+ 22:29.2	+ 00:22:12.0			0	1	2	3
Exp. 1B - early shock/early reward vs. late shock/late reward	Exp. 1B	51	4	9	+ 19:21.8	+ 00:19:04.7			1	1	1	2
Exp. 1B - early shock/early reward vs. late shock/late reward	Exp. 1B	52	5	9	+ 18:02.7	+ 00:17:43.4			1	1	2	3
Exp. 1B - early shock/early reward vs. late shock/late reward	Exp. 1B	53	6	9	+ 19:14.2	+ 00:18:56.5			1	1	2	2
Exp. 1B - late shock/late reward vs. early shock/early reward	Exp. 1B	54	7	9	+ 17:57.1	+ 00:17:40.6			1	2	2	3
Exp. 1B - late shock/late reward vs. early shock/early reward	Exp. 1B	55	8	9	+ 17:40.8	+ 00:17:23.3			0	1	1	2
Exp. 1B - early shock/early reward vs. late shock/late reward	Exp. 1B	56	9	9	+ 22:00.6	+ 00:21:43.1			0	0	1	1
Trial 9-12 per session
Trial Control Settings	Condition	Animal ID#	Animal	Session	Trial Time	Recording Time	Remark	Cumulative Sum	1	2	3	4
Exp. 1B - early shock/early reward vs. late shock/late reward	Exp. 1B	48	1	10	+ 16:39.2	+ 00:16:22.1			0	1	2	3
Exp. 1B - late shock/late reward vs. early shock/early reward	Exp. 1B	49	2	10	+ 18:30.5	+ 00:18:13.9			0	0	0	0
Exp. 1B - early shock/early reward vs. late shock/late reward	Exp. 1B	50	3	10	+ 19:46.9	+ 00:19:29.6			1	1	1	1
Exp. 1B - early shock/early reward vs. late shock/late reward	Exp. 1B	51	4	10	+ 18:08.3	+ 00:17:50.9			1	2	2	3
Exp. 1B - early shock/early reward vs. late shock/late reward	Exp. 1B	52	5	10	+ 18:10.1	+ 00:17:45.0			0	1	2	3
Exp. 1B - late shock/late reward vs. early shock/early reward	Exp. 1B	53	6	10	+ 18:30.1	+ 00:18:12.9			0	1	1	2
Exp. 1B - early shock/early reward vs. late shock/late reward	Exp. 1B	54	7	10	+ 17:17.4	+ 00:17:01.4			1	1	1	2
Exp. 1B - early shock/early reward vs. late shock/late reward	Exp. 1B	55	8	10	+ 17:33.2	+ 00:17:15.0			0	1	1	2
Exp. 1B - late shock/late reward vs. early shock/early reward	Exp. 1B	56	9	10	+ 16:03.0	+ 00:15:45.8			0	1	2	2
Trial 13-16 per session
Trial Control Settings	Condition	Animal ID#	Animal	Session	Trial Time	Recording Time	Remark	Cumulative Sum	1	2	3	4
Exp. 1B - late shock/late reward vs. early shock/early reward	Exp. 1B	48	1	1	+ 18:16.6	+ 00:17:58.3			0	1	2	3
Exp. 1B - early shock/early reward vs. late shock/late reward	Exp. 1B	49	2	1	+ 21:04.1	+ 00:20:46.2			1	2	3	3
Exp. 1B - early shock/early reward vs. late shock/late reward	Exp. 1B	50	3	1	+ 22:02.1	+ 00:21:44.4			0	0	0	0
Exp. 1B - late shock/late reward vs. early shock/early reward	Exp. 1B	51	4	1	+ 20:51.4	+ 00:20:31.0			1	1	2	3
Exp. 1B - late shock/late reward vs. early shock/early reward	Exp. 1B	52	5	1	+ 20:05.5	+ 00:19:48.2			0	0	0	0
Exp. 1B - late shock/late reward vs. early shock/early reward	Exp. 1B	53	6	1	+ 22:17.0	+ 00:21:50.1			1	2	3	4
Exp. 1B - late shock/late reward vs. early shock/early reward	Exp. 1B	54	7	1	+ 19:30.4	+ 00:19:12.8			1	2	3	3
Exp. 1B - late shock/late reward vs. early shock/early reward	Exp. 1B	55	8	1	+ 18:20.6	+ 00:18:03.2			1	2	3	3
Exp. 1B - late shock/late reward vs. early shock/early reward	Exp. 1B	56	9	1	+ 19:06.9	+ 00:18:49.4			0	1	1	1
Trial 13-16 per session
Trial Control Settings	Condition	Animal ID#	Animal	Session	Trial Time	Recording Time	Remark	Cumulative Sum	1	2	3	4
Exp. 1B - early shock/early reward vs. late shock/late reward	Exp. 1B	48	1	2	+ 17:46.2	+ 00:17:28.5			0	1	2	3
Exp. 1B - early shock/early reward vs. late shock/late reward	Exp. 1B	49	2	2	+ 17:47.5	+ 00:17:31.0			0	1	2	3
Exp. 1B - early shock/early reward vs. late shock/late reward	Exp. 1B	50	3	2	+ 22:22.6	+ 00:22:06.3			1	2	3	4
Exp. 1B - early shock/early reward vs. late shock/late reward	Exp. 1B	51	4	2	+ 18:38.2	+ 00:18:20.7			0	0	1	1
Exp. 1B - late shock/late reward vs. early shock/early reward	Exp. 1B	52	5	2	+ 18:19.9	+ 00:18:03.4			0	1	2	3
Exp. 1B - early shock/early reward vs. late shock/late reward	Exp. 1B	53	6	2	+ 22:08.1	+ 00:21:51.2			1	1	2	3
Exp. 1B - early shock/early reward vs. late shock/late reward	Exp. 1B	54	7	2	+ 23:53.2	+ 00:23:32.1			0	1	2	3
Exp. 1B - early shock/early reward vs. late shock/late reward	Exp. 1B	55	8	2	+ 17:15.7	+ 00:16:58.8			1	2	3	3
Exp. 1B - late shock/late reward vs. early shock/early reward	Exp. 1B	56	9	2	+ 19:38.1	+ 00:19:17.0			1	2	3	4
Trial 13-16 per session
Trial Control Settings	Condition	Animal ID#	Animal	Session	Trial Time	Recording Time	Remark	Cumulative Sum	1	2	3	4
Exp. 1B - late shock/late reward vs. early shock/early reward	Exp. 1B	48	1	3	+ 18:22.9	+ 00:18:05.8			0	1	1	1
Exp. 1B - late shock/late reward vs. early shock/early reward	Exp. 1B	49	2	3	+ 19:50.2	+ 00:19:33.4			0	1	2	2
Exp. 1B - late shock/late reward vs. early shock/early reward	Exp. 1B	50	3	3	+ 19:19.1	+ 00:19:01.2			1	1	2	2
Exp. 1B - late shock/late reward vs. early shock/early reward	Exp. 1B	51	4	3	+ 18:38.3	+ 00:18:20.8			0	1	2	3
Exp. 1B - early shock/early reward vs. late shock/late reward	Exp. 1B	52	5	3	+ 24:09.0	+ 00:23:52.4			1	1	2	2
Exp. 1B - late shock/late reward vs. early shock/early reward	Exp. 1B	53	6	3	+ 19:26.0	+ 00:19:08.8			1	1	2	2
Exp. 1B - late shock/late reward vs. early shock/early reward	Exp. 1B	54	7	3	+ 19:57.5	+ 00:19:36.9			1	2	3	4
Exp. 1B - late shock/late reward vs. early shock/early reward	Exp. 1B	55	8	3	+ 16:44.0	+ 00:16:24.9			1	2	3	3
Exp. 1B - early shock/early reward vs. late shock/late reward	Exp. 1B	56	9	3	+ 17:01.0	+ 00:16:43.2			0	1	1	2
Trial 13-16 per session
Trial Control Settings	Condition	Animal ID#	Animal	Session	Trial Time	Recording Time	Remark	Cumulative Sum	1	2	3	4
Exp. 1B - early shock/early reward vs. late shock/late reward	Exp. 1B	48	1	4	+ 18:36.9	+ 00:18:19.6			0	1	2	2
Exp. 1B - late shock/late reward vs. early shock/early reward	Exp. 1B	49	2	4	+ 20:47.9	+ 00:20:26.8			1	2	3	3
Exp. 1B - late shock/late reward vs. early shock/early reward	Exp. 1B	50	3	4	+ 27:46.3	+ 00:27:30.6	Noise		1	2	3	4
Exp. 1B - early shock/early reward vs. late shock/late reward	Exp. 1B	51	4	4	+ 20:04.6	+ 00:19:47.4			1	1	2	2
Exp. 1B - early shock/early reward vs. late shock/late reward	Exp. 1B	52	5	4	+ 22:11.4	+ 00:21:53.5	Noise		1	2	2	2
Exp. 1B - early shock/early reward vs. late shock/late reward	Exp. 1B	53	6	4	+ 20:12.2	+ 00:19:55.3	Noise		0	0	1	1
Exp. 1B - early shock/early reward vs. late shock/late reward	Exp. 1B	54	7	4	+ 21:46.0	+ 00:21:30.6	Noise		0	1	2	3
Exp. 1B - early shock/early reward vs. late shock/late reward	Exp. 1B	55	8	4	+ 17:41.6	+ 00:17:24.6	Noise		1	1	1	2
Exp. 1B - early shock/early reward vs. late shock/late reward	Exp. 1B	56	9	4	+ 17:37.4	+ 00:17:20.7			0	1	1	1
Trial 13-16 per session
Trial Control Settings	Condition	Animal ID#	Animal	Session	Trial Time	Recording Time	Remark	Cumulative Sum	1	2	3	4
Exp. 1B - late shock/late reward vs. early shock/early reward	Exp. 1B	48	1	5	+ 17:02.0	+ 00:16:45.2			0	0	0	0
Exp. 1B - early shock/early reward vs. late shock/late reward	Exp. 1B	49	2	5	+ 19:36.1	+ 00:19:19.5			0	1	2	3
Exp. 1B - early shock/early reward vs. late shock/late reward	Exp. 1B	50	3	5	+ 17:59.4	+ 00:17:42.2			0	0	1	1
Exp. 1B - late shock/late reward vs. early shock/early reward	Exp. 1B	51	4	5	+ 19:51.6	+ 00:19:32.6			1	1	2	2
Exp. 1B - late shock/late reward vs. early shock/early reward	Exp. 1B	52	5	5	+ 17:34.9	+ 00:17:18.3			0	1	2	3
Exp. 1B - early shock/early reward vs. late shock/late reward	Exp. 1B	53	6	5	+ 19:14.6	+ 00:18:58.2			1	2	2	3
Exp. 1B - early shock/early reward vs. late shock/late reward	Exp. 1B	54	7	5	+ 18:26.9	+ 00:18:08.6			1	1	2	2
Exp. 1B - early shock/early reward vs. late shock/late reward	Exp. 1B	55	8	5	+ 18:30.4	+ 00:18:13.8			0	1	1	2
Exp. 1B - late shock/late reward vs. early shock/early reward	Exp. 1B	56	9	5	+ 17:13.1	+ 00:16:56.7			1	1	2	3
Trial 13-16 per session
Trial Control Settings	Condition	Animal ID#	Animal	Session	Trial Time	Recording Time	Remark	Cumulative Sum	1	2	3	4
Exp. 1B - early shock/early reward vs. late shock/late reward	Exp. 1B	48	1	6	+ 17:15.8	+ 00:16:59.6			1	2	3	4
Exp. 1B - early shock/early reward vs. late shock/late reward	Exp. 1B	49	2	6	+ 19:26.2	+ 00:19:09.8			0	0	0	1
Exp. 1B - late shock/late reward vs. early shock/early reward	Exp. 1B	50	3	6	+ 19:44.0	+ 00:19:22.9			0	0	0	1
Exp. 1B - early shock/early reward vs. late shock/late reward	Exp. 1B	51	4	6	+ 19:12.6	+ 00:18:55.8			0	1	1	2
Exp. 1B - early shock/early reward vs. late shock/late reward	Exp. 1B	52	5	6	+ 19:09.8	+ 00:18:53.0			1	1	1	2
Exp. 1B - late shock/late reward vs. early shock/early reward	Exp. 1B	53	6	6	+ 18:10.0	+ 00:17:52.9			0	1	1	1
Exp. 1B - late shock/late reward vs. early shock/early reward	Exp. 1B	54	7	6	+ 18:49.4	+ 00:18:32.7			0	1	1	2
Exp. 1B - late shock/late reward vs. early shock/early reward	Exp. 1B	55	8	6	+ 17:26.8	+ 00:17:08.7			0	0	1	1
Exp. 1B - early shock/early reward vs. late shock/late reward	Exp. 1B	56	9	6	+ 17:01.3	+ 00:16:44.0			0	1	1	2
Trial 13-16 per session
Trial Control Settings	Condition	Animal ID#	Animal	Session	Trial Time	Recording Time	Remark	Cumulative Sum	1	2	3	4
Exp. 1B - early shock/early reward vs. late shock/late reward	Exp. 1B	48	1	7	+ 16:28.7	+ 00:16:09.6			1	2	3	4
Exp. 1B - late shock/late reward vs. early shock/early reward	Exp. 1B	49	2	7	+ 18:37.8	+ 00:18:21.1			1	2	3	4
Exp. 1B - late shock/late reward vs. early shock/early reward	Exp. 1B	50	3	7	+ 20:05.0	+ 00:19:48.6			0	0	0	1
Exp. 1B - late shock/late reward vs. early shock/early reward	Exp. 1B	51	4	7	+ 19:03.6	+ 00:18:46.2			1	1	2	2
Exp. 1B - late shock/late reward vs. early shock/early reward	Exp. 1B	52	5	7	+ 17:32.6	+ 00:17:17.0			1	2	3	4
Exp. 1B - early shock/early reward vs. late shock/late reward	Exp. 1B	53	6	7	+ 18:07.2	+ 00:17:50.5			1	2	3	4
Exp. 1B - early shock/early reward vs. late shock/late reward	Exp. 1B	54	7	7	+ 17:44.6	+ 00:17:28.9			0	0	1	1
Exp. 1B - early shock/early reward vs. late shock/late reward	Exp. 1B	55	8	7	+ 17:58.8	+ 00:17:43.2			0	1	1	2
Exp. 1B - early shock/early reward vs. late shock/late reward	Exp. 1B	56	9	7	+ 17:20.0	+ 00:17:03.0			0	0	1	1
Trial 13-16 per session
Trial Control Settings	Condition	Animal ID#	Animal	Session	Trial Time	Recording Time	Remark	Cumulative Sum	1	2	3	4
Exp. 1B - late shock/late reward vs. early shock/early reward	Exp. 1B	48	1	8	+ 16:42.9	+ 00:16:25.0			0	1	1	1
Exp. 1B - early shock/early reward vs. late shock/late reward	Exp. 1B	49	2	8	+ 17:37.6	+ 00:17:20.1			1	2	3	3
Exp. 1B - early shock/early reward vs. late shock/late reward	Exp. 1B	50	3	8	+ 19:41.0	+ 00:19:22.8			0	0	0	1
Exp. 1B - late shock/late reward vs. early shock/early reward	Exp. 1B	51	4	8	+ 18:49.9	+ 00:18:32.4			1	1	2	3
Exp. 1B - late shock/late reward vs. early shock/early reward	Exp. 1B	52	5	8	+ 17:34.8	+ 00:17:14.6			1	2	3	4
Exp. 1B - late shock/late reward vs. early shock/early reward	Exp. 1B	53	6	8	+ 17:36.2	+ 00:17:18.3			0	0	1	1
Exp. 1B - late shock/late reward vs. early shock/early reward	Exp. 1B	54	7	8	+ 16:55.7	+ 00:16:38.7			1	2	2	3
Exp. 1B - late shock/late reward vs. early shock/early reward	Exp. 1B	55	8	8	+ 17:33.6	+ 00:17:16.7			1	2	2	3
Exp. 1B - late shock/late reward vs. early shock/early reward	Exp. 1B	56	9	8	+ 16:36.5	+ 00:16:20.8			0	1	1	2
Trial 13-16 per session
Trial Control Settings	Condition	Animal ID#	Animal	Session	Trial Time	Recording Time	Remark	Cumulative Sum	1	2	3	4
Exp. 1B - late shock/late reward vs. early shock/early reward	Exp. 1B	48	1	9	+ 17:03.2	+ 00:16:45.4			1	2	3	4
Exp. 1B - late shock/late reward vs. early shock/early reward	Exp. 1B	49	2	9	+ 19:09.5	+ 00:18:51.9			1	2	3	4
Exp. 1B - late shock/late reward vs. early shock/early reward	Exp. 1B	50	3	9	+ 22:29.2	+ 00:22:12.0			0	1	2	3
Exp. 1B - early shock/early reward vs. late shock/late reward	Exp. 1B	51	4	9	+ 19:21.8	+ 00:19:04.7			0	1	1	2
Exp. 1B - early shock/early reward vs. late shock/late reward	Exp. 1B	52	5	9	+ 18:02.7	+ 00:17:43.4			0	0	1	1
Exp. 1B - early shock/early reward vs. late shock/late reward	Exp. 1B	53	6	9	+ 19:14.2	+ 00:18:56.5			1	1	2	3
Exp. 1B - late shock/late reward vs. early shock/early reward	Exp. 1B	54	7	9	+ 17:57.1	+ 00:17:40.6			1	1	2	3
Exp. 1B - late shock/late reward vs. early shock/early reward	Exp. 1B	55	8	9	+ 17:40.8	+ 00:17:23.3			0	1	1	2
Exp. 1B - early shock/early reward vs. late shock/late reward	Exp. 1B	56	9	9	+ 22:00.6	+ 00:21:43.1			0	0	1	1
Trial 13-16 per session
Trial Control Settings	Condition	Animal ID#	Animal	Session	Trial Time	Recording Time	Remark	Cumulative Sum	1	2	3	4
Exp. 1B - early shock/early reward vs. late shock/late reward	Exp. 1B	48	1	10	+ 16:39.2	+ 00:16:22.1			1	1	2	3
Exp. 1B - late shock/late reward vs. early shock/early reward	Exp. 1B	49	2	10	+ 18:30.5	+ 00:18:13.9			0	1	2	3
Exp. 1B - early shock/early reward vs. late shock/late reward	Exp. 1B	50	3	10	+ 19:46.9	+ 00:19:29.6			1	1	2	2
Exp. 1B - early shock/early reward vs. late shock/late reward	Exp. 1B	51	4	10	+ 18:08.3	+ 00:17:50.9			0	1	1	2
Exp. 1B - early shock/early reward vs. late shock/late reward	Exp. 1B	52	5	10	+ 18:10.1	+ 00:17:45.0			1	2	3	4
Exp. 1B - late shock/late reward vs. early shock/early reward	Exp. 1B	53	6	10	+ 18:30.1	+ 00:18:12.9			0	1	2	2
Exp. 1B - early shock/early reward vs. late shock/late reward	Exp. 1B	54	7	10	+ 17:17.4	+ 00:17:01.4			0	1	1	2
Exp. 1B - early shock/early reward vs. late shock/late reward	Exp. 1B	55	8	10	+ 17:33.2	+ 00:17:15.0			1	1	2	3
Exp. 1B - late shock/late reward vs. early shock/early reward	Exp. 1B	56	9	10	+ 16:03.0	+ 00:15:45.8			1	1	2	3
Trial 1-8 per session
Trial Control Settings	Condition	Animal ID#	Animal	Session	Trial Time	Recording Time	Remark	Cumulative Sum	1	2	3	4	5	6	7	8
Exp. 1B - late shock/late reward vs. early shock/early reward	Exp. 1B	48	1	1	+ 18:16.6	+ 00:17:58.3			0	1	2	2	3	3	3	3
Exp. 1B - early shock/early reward vs. late shock/late reward	Exp. 1B	49	2	1	+ 21:04.1	+ 00:20:46.2			0	0	1	2	3	3	4	5
Exp. 1B - early shock/early reward vs. late shock/late reward	Exp. 1B	50	3	1	+ 22:02.1	+ 00:21:44.4			0	0	1	1	1	1	1	1
Exp. 1B - late shock/late reward vs. early shock/early reward	Exp. 1B	51	4	1	+ 20:51.4	+ 00:20:31.0			0	1	2	2	2	3	3	4
Exp. 1B - late shock/late reward vs. early shock/early reward	Exp. 1B	52	5	1	+ 20:05.5	+ 00:19:48.2			1	1	2	3	4	4	4	4
Exp. 1B - late shock/late reward vs. early shock/early reward	Exp. 1B	53	6	1	+ 22:17.0	+ 00:21:50.1			1	1	2	2	3	4	5	5
Exp. 1B - late shock/late reward vs. early shock/early reward	Exp. 1B	54	7	1	+ 19:30.4	+ 00:19:12.8			0	0	0	0	0	1	1	2
Exp. 1B - late shock/late reward vs. early shock/early reward	Exp. 1B	55	8	1	+ 18:20.6	+ 00:18:03.2			1	2	2	3	4	5	6	7
Exp. 1B - late shock/late reward vs. early shock/early reward	Exp. 1B	56	9	1	+ 19:06.9	+ 00:18:49.4			1	1	1	2	2	2	2	2
Trial 1-8 per session
Trial Control Settings	Condition	Animal ID#	Animal	Session	Trial Time	Recording Time	Remark	Cumulative Sum	1	2	3	4	5	6	7	8
Exp. 1B - early shock/early reward vs. late shock/late reward	Exp. 1B	48	1	2	+ 17:46.2	+ 00:17:28.5			1	2	2	2	2	2	2	3
Exp. 1B - early shock/early reward vs. late shock/late reward	Exp. 1B	49	2	2	+ 17:47.5	+ 00:17:31.0			0	0	1	2	3	4	5	5
Exp. 1B - early shock/early reward vs. late shock/late reward	Exp. 1B	50	3	2	+ 22:22.6	+ 00:22:06.3			0	1	1	1	1	1	1	1
Exp. 1B - early shock/early reward vs. late shock/late reward	Exp. 1B	51	4	2	+ 18:38.2	+ 00:18:20.7			0	0	1	2	2	3	3	4
Exp. 1B - late shock/late reward vs. early shock/early reward	Exp. 1B	52	5	2	+ 18:19.9	+ 00:18:03.4			1	2	3	4	5	5	5	5
Exp. 1B - early shock/early reward vs. late shock/late reward	Exp. 1B	53	6	2	+ 22:08.1	+ 00:21:51.2			1	1	1	1	2	3	4	5
Exp. 1B - early shock/early reward vs. late shock/late reward	Exp. 1B	54	7	2	+ 23:53.2	+ 00:23:32.1			0	1	2	3	4	4	4	4
Exp. 1B - early shock/early reward vs. late shock/late reward	Exp. 1B	55	8	2	+ 17:15.7	+ 00:16:58.8			0	1	1	1	2	2	3	3
Exp. 1B - late shock/late reward vs. early shock/early reward	Exp. 1B	56	9	2	+ 19:38.1	+ 00:19:17.0			1	2	3	4	5	6	6	7
Trial 1-8 per session
Trial Control Settings	Condition	Animal ID#	Animal	Session	Trial Time	Recording Time	Remark	Cumulative Sum	1	2	3	4	5	6	7	8
Exp. 1B - late shock/late reward vs. early shock/early reward	Exp. 1B	48	1	3	+ 18:22.9	+ 00:18:05.8			1	1	1	1	2	2	3	4
Exp. 1B - late shock/late reward vs. early shock/early reward	Exp. 1B	49	2	3	+ 19:50.2	+ 00:19:33.4			1	1	2	2	2	2	3	3
Exp. 1B - late shock/late reward vs. early shock/early reward	Exp. 1B	50	3	3	+ 19:19.1	+ 00:19:01.2			1	1	2	2	3	3	3	3
Exp. 1B - late shock/late reward vs. early shock/early reward	Exp. 1B	51	4	3	+ 18:38.3	+ 00:18:20.8			0	0	1	1	2	2	3	3
Exp. 1B - early shock/early reward vs. late shock/late reward	Exp. 1B	52	5	3	+ 24:09.0	+ 00:23:52.4			0	1	1	1	2	2	2	2
Exp. 1B - late shock/late reward vs. early shock/early reward	Exp. 1B	53	6	3	+ 19:26.0	+ 00:19:08.8			0	1	2	2	2	3	3	4
Exp. 1B - late shock/late reward vs. early shock/early reward	Exp. 1B	54	7	3	+ 19:57.5	+ 00:19:36.9			1	2	3	4	5	6	7	8
Exp. 1B - late shock/late reward vs. early shock/early reward	Exp. 1B	55	8	3	+ 16:44.0	+ 00:16:24.9			0	1	2	2	2	3	4	5
Exp. 1B - early shock/early reward vs. late shock/late reward	Exp. 1B	56	9	3	+ 17:01.0	+ 00:16:43.2			0	0	1	1	1	2	2	2
Trial 1-8 per session
Trial Control Settings	Condition	Animal ID#	Animal	Session	Trial Time	Recording Time	Remark	Cumulative Sum	1	2	3	4	5	6	7	8
Exp. 1B - early shock/early reward vs. late shock/late reward	Exp. 1B	48	1	4	+ 18:36.9	+ 00:18:19.6			1	2	2	3	4	5	6	7
Exp. 1B - late shock/late reward vs. early shock/early reward	Exp. 1B	49	2	4	+ 20:47.9	+ 00:20:26.8			1	1	2	2	3	4	5	6
Exp. 1B - late shock/late reward vs. early shock/early reward	Exp. 1B	50	3	4	+ 27:46.3	+ 00:27:30.6	Noise		0	0	0	1	2	2	3	4
Exp. 1B - early shock/early reward vs. late shock/late reward	Exp. 1B	51	4	4	+ 20:04.6	+ 00:19:47.4			0	0	1	1	1	2	2	3
Exp. 1B - early shock/early reward vs. late shock/late reward	Exp. 1B	52	5	4	+ 22:11.4	+ 00:21:53.5	Noise		1	1	2	2	2	2	3	3
Exp. 1B - early shock/early reward vs. late shock/late reward	Exp. 1B	53	6	4	+ 20:12.2	+ 00:19:55.3	Noise		1	1	2	2	2	3	3	3
Exp. 1B - early shock/early reward vs. late shock/late reward	Exp. 1B	54	7	4	+ 21:46.0	+ 00:21:30.6	Noise		0	1	2	2	3	3	4	5
Exp. 1B - early shock/early reward vs. late shock/late reward	Exp. 1B	55	8	4	+ 17:41.6	+ 00:17:24.6	Noise		0	0	1	1	2	2	2	3
Exp. 1B - early shock/early reward vs. late shock/late reward	Exp. 1B	56	9	4	+ 17:37.4	+ 00:17:20.7			0	0	1	1	1	2	2	3
Trial 1-8 per session
Trial Control Settings	Condition	Animal ID#	Animal	Session	Trial Time	Recording Time	Remark	Cumulative Sum	1	2	3	4	5	6	7	8
Exp. 1B - late shock/late reward vs. early shock/early reward	Exp. 1B	48	1	5	+ 17:02.0	+ 00:16:45.2			1	2	2	3	3	3	3	4
Exp. 1B - early shock/early reward vs. late shock/late reward	Exp. 1B	49	2	5	+ 19:36.1	+ 00:19:19.5			0	0	0	0	0	0	0	0
Exp. 1B - early shock/early reward vs. late shock/late reward	Exp. 1B	50	3	5	+ 17:59.4	+ 00:17:42.2			1	1	2	2	2	2	3	3
Exp. 1B - late shock/late reward vs. early shock/early reward	Exp. 1B	51	4	5	+ 19:51.6	+ 00:19:32.6			0	1	1	2	3	3	4	4
Exp. 1B - late shock/late reward vs. early shock/early reward	Exp. 1B	52	5	5	+ 17:34.9	+ 00:17:18.3			1	1	2	2	3	3	4	5
Exp. 1B - early shock/early reward vs. late shock/late reward	Exp. 1B	53	6	5	+ 19:14.6	+ 00:18:58.2			0	1	1	2	2	3	4	4
Exp. 1B - early shock/early reward vs. late shock/late reward	Exp. 1B	54	7	5	+ 18:26.9	+ 00:18:08.6			0	1	1	2	2	3	4	4
Exp. 1B - early shock/early reward vs. late shock/late reward	Exp. 1B	55	8	5	+ 18:30.4	+ 00:18:13.8			0	0	1	1	2	2	3	4
Exp. 1B - late shock/late reward vs. early shock/early reward	Exp. 1B	56	9	5	+ 17:13.1	+ 00:16:56.7			0	0	1	1	1	2	2	2
Trial 1-8 per session
Trial Control Settings	Condition	Animal ID#	Animal	Session	Trial Time	Recording Time	Remark	Cumulative Sum	1	2	3	4	5	6	7	8
Exp. 1B - early shock/early reward vs. late shock/late reward	Exp. 1B	48	1	6	+ 17:15.8	+ 00:16:59.6			1	2	3	3	4	4	4	5
Exp. 1B - early shock/early reward vs. late shock/late reward	Exp. 1B	49	2	6	+ 19:26.2	+ 00:19:09.8			1	2	3	4	5	6	7	7
Exp. 1B - late shock/late reward vs. early shock/early reward	Exp. 1B	50	3	6	+ 19:44.0	+ 00:19:22.9			1	1	1	1	1	2	3	3
Exp. 1B - early shock/early reward vs. late shock/late reward	Exp. 1B	51	4	6	+ 19:12.6	+ 00:18:55.8			0	0	1	1	1	2	2	3
Exp. 1B - early shock/early reward vs. late shock/late reward	Exp. 1B	52	5	6	+ 19:09.8	+ 00:18:53.0			0	0	1	1	2	2	3	3
Exp. 1B - late shock/late reward vs. early shock/early reward	Exp. 1B	53	6	6	+ 18:10.0	+ 00:17:52.9			0	0	0	0	1	1	1	1
Exp. 1B - late shock/late reward vs. early shock/early reward	Exp. 1B	54	7	6	+ 18:49.4	+ 00:18:32.7			0	1	1	2	3	3	3	3
Exp. 1B - late shock/late reward vs. early shock/early reward	Exp. 1B	55	8	6	+ 17:26.8	+ 00:17:08.7			0	0	1	1	2	2	3	3
Exp. 1B - early shock/early reward vs. late shock/late reward	Exp. 1B	56	9	6	+ 17:01.3	+ 00:16:44.0			0	0	1	1	1	2	2	2
Trial 1-8 per session
Trial Control Settings	Condition	Animal ID#	Animal	Session	Trial Time	Recording Time	Remark	Cumulative Sum	1	2	3	4	5	6	7	8
Exp. 1B - early shock/early reward vs. late shock/late reward	Exp. 1B	48	1	7	+ 16:28.7	+ 00:16:09.6			1	2	3	4	5	6	7	8
Exp. 1B - late shock/late reward vs. early shock/early reward	Exp. 1B	49	2	7	+ 18:37.8	+ 00:18:21.1			1	2	3	3	3	3	4	5
Exp. 1B - late shock/late reward vs. early shock/early reward	Exp. 1B	50	3	7	+ 20:05.0	+ 00:19:48.6			0	0	1	2	3	3	4	4
Exp. 1B - late shock/late reward vs. early shock/early reward	Exp. 1B	51	4	7	+ 19:03.6	+ 00:18:46.2			0	1	1	2	3	3	4	4
Exp. 1B - late shock/late reward vs. early shock/early reward	Exp. 1B	52	5	7	+ 17:32.6	+ 00:17:17.0			1	2	2	3	3	4	4	5
Exp. 1B - early shock/early reward vs. late shock/late reward	Exp. 1B	53	6	7	+ 18:07.2	+ 00:17:50.5			0	1	1	2	2	3	3	4
Exp. 1B - early shock/early reward vs. late shock/late reward	Exp. 1B	54	7	7	+ 17:44.6	+ 00:17:28.9			0	1	1	2	2	3	3	4
Exp. 1B - early shock/early reward vs. late shock/late reward	Exp. 1B	55	8	7	+ 17:58.8	+ 00:17:43.2			0	1	1	2	2	2	3	3
Exp. 1B - early shock/early reward vs. late shock/late reward	Exp. 1B	56	9	7	+ 17:20.0	+ 00:17:03.0			0	0	1	1	2	2	2	3
Trial 1-8 per session
Trial Control Settings	Condition	Animal ID#	Animal	Session	Trial Time	Recording Time	Remark	Cumulative Sum	1	2	3	4	5	6	7	8
Exp. 1B - late shock/late reward vs. early shock/early reward	Exp. 1B	48	1	8	+ 16:42.9	+ 00:16:25.0			0	0	0	0	0	1	2	3
Exp. 1B - early shock/early reward vs. late shock/late reward	Exp. 1B	49	2	8	+ 17:37.6	+ 00:17:20.1			0	0	0	0	0	0	1	1
Exp. 1B - early shock/early reward vs. late shock/late reward	Exp. 1B	50	3	8	+ 19:41.0	+ 00:19:22.8			1	1	1	2	2	2	3	3
Exp. 1B - late shock/late reward vs. early shock/early reward	Exp. 1B	51	4	8	+ 18:49.9	+ 00:18:32.4			1	1	2	2	3	3	4	5
Exp. 1B - late shock/late reward vs. early shock/early reward	Exp. 1B	52	5	8	+ 17:34.8	+ 00:17:14.6			0	1	2	2	3	4	5	6
Exp. 1B - late shock/late reward vs. early shock/early reward	Exp. 1B	53	6	8	+ 17:36.2	+ 00:17:18.3			0	1	1	2	2	2	3	3
Exp. 1B - late shock/late reward vs. early shock/early reward	Exp. 1B	54	7	8	+ 16:55.7	+ 00:16:38.7			0	1	1	2	2	3	3	4
Exp. 1B - late shock/late reward vs. early shock/early reward	Exp. 1B	55	8	8	+ 17:33.6	+ 00:17:16.7			1	1	1	2	2	2	3	3
Exp. 1B - late shock/late reward vs. early shock/early reward	Exp. 1B	56	9	8	+ 16:36.5	+ 00:16:20.8			1	1	2	2	3	3	4	4
Trial 1-8 per session
Trial Control Settings	Condition	Animal ID#	Animal	Session	Trial Time	Recording Time	Remark	Cumulative Sum	1	2	3	4	5	6	7	8
Exp. 1B - late shock/late reward vs. early shock/early reward	Exp. 1B	48	1	9	+ 17:03.2	+ 00:16:45.4			1	2	2	2	2	2	3	4
Exp. 1B - late shock/late reward vs. early shock/early reward	Exp. 1B	49	2	9	+ 19:09.5	+ 00:18:51.9			1	2	3	3	3	3	4	4
Exp. 1B - late shock/late reward vs. early shock/early reward	Exp. 1B	50	3	9	+ 22:29.2	+ 00:22:12.0			0	0	1	1	1	1	2	3
Exp. 1B - early shock/early reward vs. late shock/late reward	Exp. 1B	51	4	9	+ 19:21.8	+ 00:19:04.7			0	1	1	2	2	2	3	3
Exp. 1B - early shock/early reward vs. late shock/late reward	Exp. 1B	52	5	9	+ 18:02.7	+ 00:17:43.4			0	1	1	1	1	1	2	2
Exp. 1B - early shock/early reward vs. late shock/late reward	Exp. 1B	53	6	9	+ 19:14.2	+ 00:18:56.5			1	1	2	2	3	4	4	5
Exp. 1B - late shock/late reward vs. early shock/early reward	Exp. 1B	54	7	9	+ 17:57.1	+ 00:17:40.6			1	1	2	3	3	4	4	5
Exp. 1B - late shock/late reward vs. early shock/early reward	Exp. 1B	55	8	9	+ 17:40.8	+ 00:17:23.3			0	1	1	2	2	3	3	4
Exp. 1B - early shock/early reward vs. late shock/late reward	Exp. 1B	56	9	9	+ 22:00.6	+ 00:21:43.1			0	1	1	2	2	3	3	4
Trial 1-8 per session
Trial Control Settings	Condition	Animal ID#	Animal	Session	Trial Time	Recording Time	Remark	Cumulative Sum	1	2	3	4	5	6	7	8
Exp. 1B - early shock/early reward vs. late shock/late reward	Exp. 1B	48	1	10	+ 16:39.2	+ 00:16:22.1			0	1	1	1	2	3	4	5
Exp. 1B - late shock/late reward vs. early shock/early reward	Exp. 1B	49	2	10	+ 18:30.5	+ 00:18:13.9			0	1	1	2	3	4	5	6
Exp. 1B - early shock/early reward vs. late shock/late reward	Exp. 1B	50	3	10	+ 19:46.9	+ 00:19:29.6			1	1	2	2	2	3	3	3
Exp. 1B - early shock/early reward vs. late shock/late reward	Exp. 1B	51	4	10	+ 18:08.3	+ 00:17:50.9			1	1	2	2	3	3	4	4
Exp. 1B - early shock/early reward vs. late shock/late reward	Exp. 1B	52	5	10	+ 18:10.1	+ 00:17:45.0			1	1	2	3	4	5	5	6
Exp. 1B - late shock/late reward vs. early shock/early reward	Exp. 1B	53	6	10	+ 18:30.1	+ 00:18:12.9			0	0	1	1	2	2	3	3
Exp. 1B - early shock/early reward vs. late shock/late reward	Exp. 1B	54	7	10	+ 17:17.4	+ 00:17:01.4			1	1	1	1	2	2	3	3
Exp. 1B - early shock/early reward vs. late shock/late reward	Exp. 1B	55	8	10	+ 17:33.2	+ 00:17:15.0			0	0	0	1	1	2	2	3
Exp. 1B - late shock/late reward vs. early shock/early reward	Exp. 1B	56	9	10	+ 16:03.0	+ 00:15:45.8			0	1	1	2	2	3	3	4
Trial 9-16 per session
Trial Control Settings	Condition	Animal ID#	Animal	Session	Trial Time	Recording Time	Remark	Cumulative Sum	1	2	3	4	5	6	7	8
Exp. 1B - late shock/late reward vs. early shock/early reward	Exp. 1B	48	1	1	+ 18:16.6	+ 00:17:58.3			0	0	1	2	2	3	4	5
Exp. 1B - early shock/early reward vs. late shock/late reward	Exp. 1B	49	2	1	+ 21:04.1	+ 00:20:46.2			0	1	2	3	4	5	6	6
Exp. 1B - early shock/early reward vs. late shock/late reward	Exp. 1B	50	3	1	+ 22:02.1	+ 00:21:44.4			0	0	0	1	1	1	1	1
Exp. 1B - late shock/late reward vs. early shock/early reward	Exp. 1B	51	4	1	+ 20:51.4	+ 00:20:31.0			1	1	2	2	3	3	4	5
Exp. 1B - late shock/late reward vs. early shock/early reward	Exp. 1B	52	5	1	+ 20:05.5	+ 00:19:48.2			1	2	2	2	2	2	2	2
Exp. 1B - late shock/late reward vs. early shock/early reward	Exp. 1B	53	6	1	+ 22:17.0	+ 00:21:50.1			0	0	1	2	3	4	5	6
Exp. 1B - late shock/late reward vs. early shock/early reward	Exp. 1B	54	7	1	+ 19:30.4	+ 00:19:12.8			1	2	3	3	4	5	6	6
Exp. 1B - late shock/late reward vs. early shock/early reward	Exp. 1B	55	8	1	+ 18:20.6	+ 00:18:03.2			1	2	2	3	4	5	6	6
Exp. 1B - late shock/late reward vs. early shock/early reward	Exp. 1B	56	9	1	+ 19:06.9	+ 00:18:49.4			0	1	2	3	3	4	4	4
Trial 9-16 per session
Trial Control Settings	Condition	Animal ID#	Animal	Session	Trial Time	Recording Time	Remark	Cumulative Sum	1	2	3	4	5	6	7	8
Exp. 1B - early shock/early reward vs. late shock/late reward	Exp. 1B	48	1	2	+ 17:46.2	+ 00:17:28.5			0	0	1	2	2	3	4	5
Exp. 1B - early shock/early reward vs. late shock/late reward	Exp. 1B	49	2	2	+ 17:47.5	+ 00:17:31.0			1	2	3	4	4	5	6	7
Exp. 1B - early shock/early reward vs. late shock/late reward	Exp. 1B	50	3	2	+ 22:22.6	+ 00:22:06.3			0	0	0	1	2	3	4	5
Exp. 1B - early shock/early reward vs. late shock/late reward	Exp. 1B	51	4	2	+ 18:38.2	+ 00:18:20.7			0	1	1	2	2	2	3	3
Exp. 1B - late shock/late reward vs. early shock/early reward	Exp. 1B	52	5	2	+ 18:19.9	+ 00:18:03.4			1	2	3	4	4	5	6	7
Exp. 1B - early shock/early reward vs. late shock/late reward	Exp. 1B	53	6	2	+ 22:08.1	+ 00:21:51.2			1	2	3	4	5	5	6	7
Exp. 1B - early shock/early reward vs. late shock/late reward	Exp. 1B	54	7	2	+ 23:53.2	+ 00:23:32.1			0	0	1	1	1	2	3	4
Exp. 1B - early shock/early reward vs. late shock/late reward	Exp. 1B	55	8	2	+ 17:15.7	+ 00:16:58.8			1	1	1	1	2	3	4	4
Exp. 1B - late shock/late reward vs. early shock/early reward	Exp. 1B	56	9	2	+ 19:38.1	+ 00:19:17.0			0	1	2	3	4	5	6	7
Trial 9-16 per session
Trial Control Settings	Condition	Animal ID#	Animal	Session	Trial Time	Recording Time	Remark	Cumulative Sum	1	2	3	4	5	6	7	8
Exp. 1B - late shock/late reward vs. early shock/early reward	Exp. 1B	48	1	3	+ 18:22.9	+ 00:18:05.8			0	0	1	1	1	2	2	2
Exp. 1B - late shock/late reward vs. early shock/early reward	Exp. 1B	49	2	3	+ 19:50.2	+ 00:19:33.4			1	2	2	2	2	3	4	4
Exp. 1B - late shock/late reward vs. early shock/early reward	Exp. 1B	50	3	3	+ 19:19.1	+ 00:19:01.2			1	1	1	1	2	2	3	3
Exp. 1B - late shock/late reward vs. early shock/early reward	Exp. 1B	51	4	3	+ 18:38.3	+ 00:18:20.8			1	1	1	2	2	3	4	5
Exp. 1B - early shock/early reward vs. late shock/late reward	Exp. 1B	52	5	3	+ 24:09.0	+ 00:23:52.4			0	0	1	1	2	2	3	3
Exp. 1B - late shock/late reward vs. early shock/early reward	Exp. 1B	53	6	3	+ 19:26.0	+ 00:19:08.8			0	0	1	1	2	2	3	3
Exp. 1B - late shock/late reward vs. early shock/early reward	Exp. 1B	54	7	3	+ 19:57.5	+ 00:19:36.9			1	2	3	4	5	6	7	8
Exp. 1B - late shock/late reward vs. early shock/early reward	Exp. 1B	55	8	3	+ 16:44.0	+ 00:16:24.9			1	1	2	3	4	5	6	6
Exp. 1B - early shock/early reward vs. late shock/late reward	Exp. 1B	56	9	3	+ 17:01.0	+ 00:16:43.2			1	1	1	1	1	2	2	3
Trial 9-16 per session
Trial Control Settings	Condition	Animal ID#	Animal	Session	Trial Time	Recording Time	Remark	Cumulative Sum	1	2	3	4	5	6	7	8
Exp. 1B - early shock/early reward vs. late shock/late reward	Exp. 1B	48	1	4	+ 18:36.9	+ 00:18:19.6			1	2	3	3	3	4	5	5
Exp. 1B - late shock/late reward vs. early shock/early reward	Exp. 1B	49	2	4	+ 20:47.9	+ 00:20:26.8			1	2	3	4	5	6	7	7
Exp. 1B - late shock/late reward vs. early shock/early reward	Exp. 1B	50	3	4	+ 27:46.3	+ 00:27:30.6	Noise		1	1	2	3	4	5	6	7
Exp. 1B - early shock/early reward vs. late shock/late reward	Exp. 1B	51	4	4	+ 20:04.6	+ 00:19:47.4			0	1	1	1	2	2	3	3
Exp. 1B - early shock/early reward vs. late shock/late reward	Exp. 1B	52	5	4	+ 22:11.4	+ 00:21:53.5	Noise		1	1	2	2	3	4	4	4
Exp. 1B - early shock/early reward vs. late shock/late reward	Exp. 1B	53	6	4	+ 20:12.2	+ 00:19:55.3	Noise		1	2	3	4	4	4	5	5
Exp. 1B - early shock/early reward vs. late shock/late reward	Exp. 1B	54	7	4	+ 21:46.0	+ 00:21:30.6	Noise		0	0	1	1	1	2	3	4
Exp. 1B - early shock/early reward vs. late shock/late reward	Exp. 1B	55	8	4	+ 17:41.6	+ 00:17:24.6	Noise		0	0	1	1	2	2	2	3
Exp. 1B - early shock/early reward vs. late shock/late reward	Exp. 1B	56	9	4	+ 17:37.4	+ 00:17:20.7			0	1	1	2	2	3	3	3
Trial 9-16 per session
Trial Control Settings	Condition	Animal ID#	Animal	Session	Trial Time	Recording Time	Remark	Cumulative Sum	1	2	3	4	5	6	7	8
Exp. 1B - late shock/late reward vs. early shock/early reward	Exp. 1B	48	1	5	+ 17:02.0	+ 00:16:45.2			1	1	2	3	3	3	3	3
Exp. 1B - early shock/early reward vs. late shock/late reward	Exp. 1B	49	2	5	+ 19:36.1	+ 00:19:19.5			0	1	2	3	3	4	5	6
Exp. 1B - early shock/early reward vs. late shock/late reward	Exp. 1B	50	3	5	+ 17:59.4	+ 00:17:42.2			0	1	2	2	2	2	3	3
Exp. 1B - late shock/late reward vs. early shock/early reward	Exp. 1B	51	4	5	+ 19:51.6	+ 00:19:32.6			1	1	2	2	3	3	4	4
Exp. 1B - late shock/late reward vs. early shock/early reward	Exp. 1B	52	5	5	+ 17:34.9	+ 00:17:18.3			1	1	2	3	3	4	5	6
Exp. 1B - early shock/early reward vs. late shock/late reward	Exp. 1B	53	6	5	+ 19:14.6	+ 00:18:58.2			0	1	1	2	3	4	4	5
Exp. 1B - early shock/early reward vs. late shock/late reward	Exp. 1B	54	7	5	+ 18:26.9	+ 00:18:08.6			0	1	1	1	2	2	3	3
Exp. 1B - early shock/early reward vs. late shock/late reward	Exp. 1B	55	8	5	+ 18:30.4	+ 00:18:13.8			0	1	2	3	3	4	4	5
Exp. 1B - late shock/late reward vs. early shock/early reward	Exp. 1B	56	9	5	+ 17:13.1	+ 00:16:56.7			1	1	2	2	3	3	4	5
Trial 9-16 per session
Trial Control Settings	Condition	Animal ID#	Animal	Session	Trial Time	Recording Time	Remark	Cumulative Sum	1	2	3	4	5	6	7	8
Exp. 1B - early shock/early reward vs. late shock/late reward	Exp. 1B	48	1	6	+ 17:15.8	+ 00:16:59.6			1	2	3	4	5	6	7	8
Exp. 1B - early shock/early reward vs. late shock/late reward	Exp. 1B	49	2	6	+ 19:26.2	+ 00:19:09.8			0	0	0	0	0	0	0	1
Exp. 1B - late shock/late reward vs. early shock/early reward	Exp. 1B	50	3	6	+ 19:44.0	+ 00:19:22.9			0	0	0	0	0	0	0	1
Exp. 1B - early shock/early reward vs. late shock/late reward	Exp. 1B	51	4	6	+ 19:12.6	+ 00:18:55.8			0	1	1	2	2	3	3	4
Exp. 1B - early shock/early reward vs. late shock/late reward	Exp. 1B	52	5	6	+ 19:09.8	+ 00:18:53.0			1	1	2	2	3	3	3	4
Exp. 1B - late shock/late reward vs. early shock/early reward	Exp. 1B	53	6	6	+ 18:10.0	+ 00:17:52.9			0	1	1	1	1	2	2	2
Exp. 1B - late shock/late reward vs. early shock/early reward	Exp. 1B	54	7	6	+ 18:49.4	+ 00:18:32.7			1	1	2	2	2	3	3	4
Exp. 1B - late shock/late reward vs. early shock/early reward	Exp. 1B	55	8	6	+ 17:26.8	+ 00:17:08.7			0	1	1	1	1	1	2	2
Exp. 1B - early shock/early reward vs. late shock/late reward	Exp. 1B	56	9	6	+ 17:01.3	+ 00:16:44.0			0	1	1	2	2	3	3	4
Trial 9-16 per session
Trial Control Settings	Condition	Animal ID#	Animal	Session	Trial Time	Recording Time	Remark	Cumulative Sum	1	2	3	4	5	6	7	8
Exp. 1B - early shock/early reward vs. late shock/late reward	Exp. 1B	48	1	7	+ 16:28.7	+ 00:16:09.6			1	2	3	4	5	6	7	8
Exp. 1B - late shock/late reward vs. early shock/early reward	Exp. 1B	49	2	7	+ 18:37.8	+ 00:18:21.1			1	2	3	4	5	6	7	8
Exp. 1B - late shock/late reward vs. early shock/early reward	Exp. 1B	50	3	7	+ 20:05.0	+ 00:19:48.6			0	0	1	1	1	1	1	2
Exp. 1B - late shock/late reward vs. early shock/early reward	Exp. 1B	51	4	7	+ 19:03.6	+ 00:18:46.2			1	1	2	2	3	3	4	4
Exp. 1B - late shock/late reward vs. early shock/early reward	Exp. 1B	52	5	7	+ 17:32.6	+ 00:17:17.0			1	2	2	3	4	5	6	7
Exp. 1B - early shock/early reward vs. late shock/late reward	Exp. 1B	53	6	7	+ 18:07.2	+ 00:17:50.5			1	1	2	3	4	5	6	7
Exp. 1B - early shock/early reward vs. late shock/late reward	Exp. 1B	54	7	7	+ 17:44.6	+ 00:17:28.9			0	1	1	2	2	2	3	3
Exp. 1B - early shock/early reward vs. late shock/late reward	Exp. 1B	55	8	7	+ 17:58.8	+ 00:17:43.2			1	1	2	3	3	4	4	5
Exp. 1B - early shock/early reward vs. late shock/late reward	Exp. 1B	56	9	7	+ 17:20.0	+ 00:17:03.0			0	1	1	2	2	2	3	3
Trial 9-16 per session
Trial Control Settings	Condition	Animal ID#	Animal	Session	Trial Time	Recording Time	Remark	Cumulative Sum	1	2	3	4	5	6	7	8
Exp. 1B - late shock/late reward vs. early shock/early reward	Exp. 1B	48	1	8	+ 16:42.9	+ 00:16:25.0			1	1	1	2	2	3	3	3
Exp. 1B - early shock/early reward vs. late shock/late reward	Exp. 1B	49	2	8	+ 17:37.6	+ 00:17:20.1			1	2	3	4	5	6	7	7
Exp. 1B - early shock/early reward vs. late shock/late reward	Exp. 1B	50	3	8	+ 19:41.0	+ 00:19:22.8			1	2	2	3	3	3	3	4
Exp. 1B - late shock/late reward vs. early shock/early reward	Exp. 1B	51	4	8	+ 18:49.9	+ 00:18:32.4			1	1	2	3	4	4	5	6
Exp. 1B - late shock/late reward vs. early shock/early reward	Exp. 1B	52	5	8	+ 17:34.8	+ 00:17:14.6			1	1	2	3	4	5	6	7
Exp. 1B - late shock/late reward vs. early shock/early reward	Exp. 1B	53	6	8	+ 17:36.2	+ 00:17:18.3			1	2	2	3	3	3	4	4
Exp. 1B - late shock/late reward vs. early shock/early reward	Exp. 1B	54	7	8	+ 16:55.7	+ 00:16:38.7			0	1	1	2	3	4	4	5
Exp. 1B - late shock/late reward vs. early shock/early reward	Exp. 1B	55	8	8	+ 17:33.6	+ 00:17:16.7			1	1	2	2	3	4	4	5
Exp. 1B - late shock/late reward vs. early shock/early reward	Exp. 1B	56	9	8	+ 16:36.5	+ 00:16:20.8			0	1	1	2	2	3	3	4
Trial 9-16 per session
Trial Control Settings	Condition	Animal ID#	Animal	Session	Trial Time	Recording Time	Remark	Cumulative Sum	1	2	3	4	5	6	7	8
Exp. 1B - late shock/late reward vs. early shock/early reward	Exp. 1B	48	1	9	+ 17:03.2	+ 00:16:45.4			1	2	3	3	4	5	6	7
Exp. 1B - late shock/late reward vs. early shock/early reward	Exp. 1B	49	2	9	+ 19:09.5	+ 00:18:51.9			1	2	3	4	5	6	7	8
Exp. 1B - late shock/late reward vs. early shock/early reward	Exp. 1B	50	3	9	+ 22:29.2	+ 00:22:12.0			0	1	2	3	3	4	5	6
Exp. 1B - early shock/early reward vs. late shock/late reward	Exp. 1B	51	4	9	+ 19:21.8	+ 00:19:04.7			1	1	1	2	2	3	3	4
Exp. 1B - early shock/early reward vs. late shock/late reward	Exp. 1B	52	5	9	+ 18:02.7	+ 00:17:43.4			1	1	2	3	3	3	4	4
Exp. 1B - early shock/early reward vs. late shock/late reward	Exp. 1B	53	6	9	+ 19:14.2	+ 00:18:56.5			1	1	2	2	3	3	4	5
Exp. 1B - late shock/late reward vs. early shock/early reward	Exp. 1B	54	7	9	+ 17:57.1	+ 00:17:40.6			1	2	2	3	4	4	5	6
Exp. 1B - late shock/late reward vs. early shock/early reward	Exp. 1B	55	8	9	+ 17:40.8	+ 00:17:23.3			0	1	1	2	2	3	3	4
Exp. 1B - early shock/early reward vs. late shock/late reward	Exp. 1B	56	9	9	+ 22:00.6	+ 00:21:43.1			0	0	1	1	1	1	2	2
Trial 9-16 per session
Trial Control Settings	Condition	Animal ID#	Animal	Session	Trial Time	Recording Time	Remark	Cumulative Sum	1	2	3	4	5	6	7	8
Exp. 1B - early shock/early reward vs. late shock/late reward	Exp. 1B	48	1	10	+ 16:39.2	+ 00:16:22.1			0	1	2	3	4	4	5	6
Exp. 1B - late shock/late reward vs. early shock/early reward	Exp. 1B	49	2	10	+ 18:30.5	+ 00:18:13.9			0	0	0	0	0	1	2	3
Exp. 1B - early shock/early reward vs. late shock/late reward	Exp. 1B	50	3	10	+ 19:46.9	+ 00:19:29.6			1	1	1	1	2	2	3	3
Exp. 1B - early shock/early reward vs. late shock/late reward	Exp. 1B	51	4	10	+ 18:08.3	+ 00:17:50.9			1	2	2	3	3	4	4	5
Exp. 1B - early shock/early reward vs. late shock/late reward	Exp. 1B	52	5	10	+ 18:10.1	+ 00:17:45.0			0	1	2	3	4	5	6	7
Exp. 1B - late shock/late reward vs. early shock/early reward	Exp. 1B	53	6	10	+ 18:30.1	+ 00:18:12.9			0	1	1	2	2	3	4	4
Exp. 1B - early shock/early reward vs. late shock/late reward	Exp. 1B	54	7	10	+ 17:17.4	+ 00:17:01.4			1	1	1	2	2	3	3	4
Exp. 1B - early shock/early reward vs. late shock/late reward	Exp. 1B	55	8	10	+ 17:33.2	+ 00:17:15.0			0	1	1	2	3	3	4	5
Exp. 1B - late shock/late reward vs. early shock/early reward	Exp. 1B	56	9	10	+ 16:03.0	+ 00:15:45.8			0	1	2	2	3	3	4	5
Trial 1-16 per session
Trial Control Settings	Condition	Animal ID#	Animal	Session	Trial Time	Recording Time	Remark	Cumulative Sum	1	2	3	4	5	6	7	8	9	10	11	12	13	14	15	16
Exp. 1B - late shock/late reward vs. early shock/early reward	Exp. 1B	48	1	1	+ 18:16.6	+ 00:17:58.3			0	1	2	2	3	3	3	3	3	3	4	5	5	6	7	8
Exp. 1B - early shock/early reward vs. late shock/late reward	Exp. 1B	49	2	1	+ 21:04.1	+ 00:20:46.2			0	0	1	2	3	3	4	5	5	6	7	8	9	10	11	11
Exp. 1B - early shock/early reward vs. late shock/late reward	Exp. 1B	50	3	1	+ 22:02.1	+ 00:21:44.4			0	0	1	1	1	1	1	1	1	1	1	2	2	2	2	2
Exp. 1B - late shock/late reward vs. early shock/early reward	Exp. 1B	51	4	1	+ 20:51.4	+ 00:20:31.0			0	1	2	2	2	3	3	4	5	5	6	6	7	7	8	9
Exp. 1B - late shock/late reward vs. early shock/early reward	Exp. 1B	52	5	1	+ 20:05.5	+ 00:19:48.2			1	1	2	3	4	4	4	4	5	6	6	6	6	6	6	6
Exp. 1B - late shock/late reward vs. early shock/early reward	Exp. 1B	53	6	1	+ 22:17.0	+ 00:21:50.1			1	1	2	2	3	4	5	5	5	5	6	7	8	9	10	11
Exp. 1B - late shock/late reward vs. early shock/early reward	Exp. 1B	54	7	1	+ 19:30.4	+ 00:19:12.8			0	0	0	0	0	1	1	2	3	4	5	5	6	7	8	8
Exp. 1B - late shock/late reward vs. early shock/early reward	Exp. 1B	55	8	1	+ 18:20.6	+ 00:18:03.2			1	2	2	3	4	5	6	7	8	9	9	10	11	12	13	13
Exp. 1B - late shock/late reward vs. early shock/early reward	Exp. 1B	56	9	1	+ 19:06.9	+ 00:18:49.4			1	1	1	2	2	2	2	2	2	3	4	5	5	6	6	6
Trial 1-16 per session
Trial Control Settings	Condition	Animal ID#	Animal	Session	Trial Time	Recording Time	Remark	Cumulative Sum	1	2	3	4	5	6	7	8	9	10	11	12	13	14	15	16
Exp. 1B - early shock/early reward vs. late shock/late reward	Exp. 1B	48	1	2	+ 17:46.2	+ 00:17:28.5			1	2	2	2	2	2	2	3	3	3	4	5	5	6	7	8
Exp. 1B - early shock/early reward vs. late shock/late reward	Exp. 1B	49	2	2	+ 17:47.5	+ 00:17:31.0			0	0	1	2	3	4	5	5	6	7	8	9	9	10	11	12
Exp. 1B - early shock/early reward vs. late shock/late reward	Exp. 1B	50	3	2	+ 22:22.6	+ 00:22:06.3			0	1	1	1	1	1	1	1	1	1	1	2	3	4	5	6
Exp. 1B - early shock/early reward vs. late shock/late reward	Exp. 1B	51	4	2	+ 18:38.2	+ 00:18:20.7			0	0	1	2	2	3	3	4	4	5	5	6	6	6	7	7
Exp. 1B - late shock/late reward vs. early shock/early reward	Exp. 1B	52	5	2	+ 18:19.9	+ 00:18:03.4			1	2	3	4	5	5	5	5	6	7	8	9	9	10	11	12
Exp. 1B - early shock/early reward vs. late shock/late reward	Exp. 1B	53	6	2	+ 22:08.1	+ 00:21:51.2			1	1	1	1	2	3	4	5	6	7	8	9	10	10	11	12
Exp. 1B - early shock/early reward vs. late shock/late reward	Exp. 1B	54	7	2	+ 23:53.2	+ 00:23:32.1			0	1	2	3	4	4	4	4	4	4	5	5	5	6	7	8
Exp. 1B - early shock/early reward vs. late shock/late reward	Exp. 1B	55	8	2	+ 17:15.7	+ 00:16:58.8			0	1	1	1	2	2	3	3	4	4	4	4	5	6	7	7
Exp. 1B - late shock/late reward vs. early shock/early reward	Exp. 1B	56	9	2	+ 19:38.1	+ 00:19:17.0			1	2	3	4	5	6	6	7	7	8	9	10	11	12	13	14
Trial 1-16 per session
Trial Control Settings	Condition	Animal ID#	Animal	Session	Trial Time	Recording Time	Remark	Cumulative Sum	1	2	3	4	5	6	7	8	9	10	11	12	13	14	15	16
Exp. 1B - late shock/late reward vs. early shock/early reward	Exp. 1B	48	1	3	+ 18:22.9	+ 00:18:05.8			1	1	1	1	2	2	3	4	4	4	5	5	5	6	6	6
Exp. 1B - late shock/late reward vs. early shock/early reward	Exp. 1B	49	2	3	+ 19:50.2	+ 00:19:33.4			1	1	2	2	2	2	3	3	4	5	5	5	5	6	7	7
Exp. 1B - late shock/late reward vs. early shock/early reward	Exp. 1B	50	3	3	+ 19:19.1	+ 00:19:01.2			1	1	2	2	3	3	3	3	4	4	4	4	5	5	6	6
Exp. 1B - late shock/late reward vs. early shock/early reward	Exp. 1B	51	4	3	+ 18:38.3	+ 00:18:20.8			0	0	1	1	2	2	3	3	4	4	4	5	5	6	7	8
Exp. 1B - early shock/early reward vs. late shock/late reward	Exp. 1B	52	5	3	+ 24:09.0	+ 00:23:52.4			0	1	1	1	2	2	2	2	2	2	3	3	4	4	5	5
Exp. 1B - late shock/late reward vs. early shock/early reward	Exp. 1B	53	6	3	+ 19:26.0	+ 00:19:08.8			0	1	2	2	2	3	3	4	4	4	5	5	6	6	7	7
Exp. 1B - late shock/late reward vs. early shock/early reward	Exp. 1B	54	7	3	+ 19:57.5	+ 00:19:36.9			1	2	3	4	5	6	7	8	9	10	11	12	13	14	15	16
Exp. 1B - late shock/late reward vs. early shock/early reward	Exp. 1B	55	8	3	+ 16:44.0	+ 00:16:24.9			0	1	2	2	2	3	4	5	6	6	7	8	9	10	11	11
Exp. 1B - early shock/early reward vs. late shock/late reward	Exp. 1B	56	9	3	+ 17:01.0	+ 00:16:43.2			0	0	1	1	1	2	2	2	3	3	3	3	3	4	4	5
Trial 1-16 per session
Trial Control Settings	Condition	Animal ID#	Animal	Session	Trial Time	Recording Time	Remark	Cumulative Sum	1	2	3	4	5	6	7	8	9	10	11	12	13	14	15	16
Exp. 1B - early shock/early reward vs. late shock/late reward	Exp. 1B	48	1	4	+ 18:36.9	+ 00:18:19.6			1	2	2	3	4	5	6	7	8	9	10	10	10	11	12	12
Exp. 1B - late shock/late reward vs. early shock/early reward	Exp. 1B	49	2	4	+ 20:47.9	+ 00:20:26.8			1	1	2	2	3	4	5	6	7	8	9	10	11	12	13	13
Exp. 1B - late shock/late reward vs. early shock/early reward	Exp. 1B	50	3	4	+ 27:46.3	+ 00:27:30.6	Noise		0	0	0	1	2	2	3	4	5	5	6	7	8	9	10	11
Exp. 1B - early shock/early reward vs. late shock/late reward	Exp. 1B	51	4	4	+ 20:04.6	+ 00:19:47.4			0	0	1	1	1	2	2	3	3	4	4	4	5	5	6	6
Exp. 1B - early shock/early reward vs. late shock/late reward	Exp. 1B	52	5	4	+ 22:11.4	+ 00:21:53.5	Noise		1	1	2	2	2	2	3	3	4	4	5	5	6	7	7	7
Exp. 1B - early shock/early reward vs. late shock/late reward	Exp. 1B	53	6	4	+ 20:12.2	+ 00:19:55.3	Noise		1	1	2	2	2	3	3	3	4	5	6	7	7	7	8	8
Exp. 1B - early shock/early reward vs. late shock/late reward	Exp. 1B	54	7	4	+ 21:46.0	+ 00:21:30.6	Noise		0	1	2	2	3	3	4	5	5	5	6	6	6	7	8	9
Exp. 1B - early shock/early reward vs. late shock/late reward	Exp. 1B	55	8	4	+ 17:41.6	+ 00:17:24.6	Noise		0	0	1	1	2	2	2	3	3	3	4	4	5	5	5	6
Exp. 1B - early shock/early reward vs. late shock/late reward	Exp. 1B	56	9	4	+ 17:37.4	+ 00:17:20.7			0	0	1	1	1	2	2	3	3	4	4	5	5	6	6	6
Trial 1-16 per session
Trial Control Settings	Condition	Animal ID#	Animal	Session	Trial Time	Recording Time	Remark	Cumulative Sum	1	2	3	4	5	6	7	8	9	10	11	12	13	14	15	16
Exp. 1B - late shock/late reward vs. early shock/early reward	Exp. 1B	48	1	5	+ 17:02.0	+ 00:16:45.2			1	2	2	3	3	3	3	4	5	5	6	7	7	7	7	7
Exp. 1B - early shock/early reward vs. late shock/late reward	Exp. 1B	49	2	5	+ 19:36.1	+ 00:19:19.5			0	0	0	0	0	0	0	0	0	1	2	3	3	4	5	6
Exp. 1B - early shock/early reward vs. late shock/late reward	Exp. 1B	50	3	5	+ 17:59.4	+ 00:17:42.2			1	1	2	2	2	2	3	3	3	4	5	5	5	5	6	6
Exp. 1B - late shock/late reward vs. early shock/early reward	Exp. 1B	51	4	5	+ 19:51.6	+ 00:19:32.6			0	1	1	2	3	3	4	4	5	5	6	6	7	7	8	8
Exp. 1B - late shock/late reward vs. early shock/early reward	Exp. 1B	52	5	5	+ 17:34.9	+ 00:17:18.3			1	1	2	2	3	3	4	5	6	6	7	8	8	9	10	11
Exp. 1B - early shock/early reward vs. late shock/late reward	Exp. 1B	53	6	5	+ 19:14.6	+ 00:18:58.2			0	1	1	2	2	3	4	4	4	5	5	6	7	8	8	9
Exp. 1B - early shock/early reward vs. late shock/late reward	Exp. 1B	54	7	5	+ 18:26.9	+ 00:18:08.6			0	1	1	2	2	3	4	4	4	5	5	5	6	6	7	7
Exp. 1B - early shock/early reward vs. late shock/late reward	Exp. 1B	55	8	5	+ 18:30.4	+ 00:18:13.8			0	0	1	1	2	2	3	4	4	5	6	7	7	8	8	9
Exp. 1B - late shock/late reward vs. early shock/early reward	Exp. 1B	56	9	5	+ 17:13.1	+ 00:16:56.7			0	0	1	1	1	2	2	2	3	3	4	4	5	5	6	7
Trial 1-16 per session
Trial Control Settings	Condition	Animal ID#	Animal	Session	Trial Time	Recording Time	Remark	Cumulative Sum	1	2	3	4	5	6	7	8	9	10	11	12	13	14	15	16
Exp. 1B - early shock/early reward vs. late shock/late reward	Exp. 1B	48	1	6	+ 17:15.8	+ 00:16:59.6			1	2	3	3	4	4	4	5	6	7	8	9	10	11	12	13
Exp. 1B - early shock/early reward vs. late shock/late reward	Exp. 1B	49	2	6	+ 19:26.2	+ 00:19:09.8			1	2	3	4	5	6	7	7	7	7	7	7	7	7	7	8
Exp. 1B - late shock/late reward vs. early shock/early reward	Exp. 1B	50	3	6	+ 19:44.0	+ 00:19:22.9			1	1	1	1	1	2	3	3	3	3	3	3	3	3	3	4
Exp. 1B - early shock/early reward vs. late shock/late reward	Exp. 1B	51	4	6	+ 19:12.6	+ 00:18:55.8			0	0	1	1	1	2	2	3	3	4	4	5	5	6	6	7
Exp. 1B - early shock/early reward vs. late shock/late reward	Exp. 1B	52	5	6	+ 19:09.8	+ 00:18:53.0			0	0	1	1	2	2	3	3	4	4	5	5	6	6	6	7
Exp. 1B - late shock/late reward vs. early shock/early reward	Exp. 1B	53	6	6	+ 18:10.0	+ 00:17:52.9			0	0	0	0	1	1	1	1	1	2	2	2	2	3	3	3
Exp. 1B - late shock/late reward vs. early shock/early reward	Exp. 1B	54	7	6	+ 18:49.4	+ 00:18:32.7			0	1	1	2	3	3	3	3	4	4	5	5	5	6	6	7
Exp. 1B - late shock/late reward vs. early shock/early reward	Exp. 1B	55	8	6	+ 17:26.8	+ 00:17:08.7			0	0	1	1	2	2	3	3	3	4	4	4	4	4	5	5
Exp. 1B - early shock/early reward vs. late shock/late reward	Exp. 1B	56	9	6	+ 17:01.3	+ 00:16:44.0			0	0	1	1	1	2	2	2	2	3	3	4	4	5	5	6
Trial 1-16 per session
Trial Control Settings	Condition	Animal ID#	Animal	Session	Trial Time	Recording Time	Remark	Cumulative Sum	1	2	3	4	5	6	7	8	9	10	11	12	13	14	15	16
Exp. 1B - early shock/early reward vs. late shock/late reward	Exp. 1B	48	1	7	+ 16:28.7	+ 00:16:09.6			1	2	3	4	5	6	7	8	9	10	11	12	13	14	15	16
Exp. 1B - late shock/late reward vs. early shock/early reward	Exp. 1B	49	2	7	+ 18:37.8	+ 00:18:21.1			1	2	3	3	3	3	4	5	6	7	8	9	10	11	12	13
Exp. 1B - late shock/late reward vs. early shock/early reward	Exp. 1B	50	3	7	+ 20:05.0	+ 00:19:48.6			0	0	1	2	3	3	4	4	4	4	5	5	5	5	5	6
Exp. 1B - late shock/late reward vs. early shock/early reward	Exp. 1B	51	4	7	+ 19:03.6	+ 00:18:46.2			0	1	1	2	3	3	4	4	5	5	6	6	7	7	8	8
Exp. 1B - late shock/late reward vs. early shock/early reward	Exp. 1B	52	5	7	+ 17:32.6	+ 00:17:17.0			1	2	2	3	3	4	4	5	6	7	7	8	9	10	11	12
Exp. 1B - early shock/early reward vs. late shock/late reward	Exp. 1B	53	6	7	+ 18:07.2	+ 00:17:50.5			0	1	1	2	2	3	3	4	5	5	6	7	8	9	10	11
Exp. 1B - early shock/early reward vs. late shock/late reward	Exp. 1B	54	7	7	+ 17:44.6	+ 00:17:28.9			0	1	1	2	2	3	3	4	4	5	5	6	6	6	7	7
Exp. 1B - early shock/early reward vs. late shock/late reward	Exp. 1B	55	8	7	+ 17:58.8	+ 00:17:43.2			0	1	1	2	2	2	3	3	4	4	5	6	6	7	7	8
Exp. 1B - early shock/early reward vs. late shock/late reward	Exp. 1B	56	9	7	+ 17:20.0	+ 00:17:03.0			0	0	1	1	2	2	2	3	3	4	4	5	5	5	6	6
Trial 1-16 per session
Trial Control Settings	Condition	Animal ID#	Animal	Session	Trial Time	Recording Time	Remark	Cumulative Sum	1	2	3	4	5	6	7	8	9	10	11	12	13	14	15	16
Exp. 1B - late shock/late reward vs. early shock/early reward	Exp. 1B	48	1	8	+ 16:42.9	+ 00:16:25.0			0	0	0	0	0	1	2	3	4	4	4	5	5	6	6	6
Exp. 1B - early shock/early reward vs. late shock/late reward	Exp. 1B	49	2	8	+ 17:37.6	+ 00:17:20.1			0	0	0	0	0	0	1	1	2	3	4	5	6	7	8	8
Exp. 1B - early shock/early reward vs. late shock/late reward	Exp. 1B	50	3	8	+ 19:41.0	+ 00:19:22.8			1	1	1	2	2	2	3	3	4	5	5	6	6	6	6	7
Exp. 1B - late shock/late reward vs. early shock/early reward	Exp. 1B	51	4	8	+ 18:49.9	+ 00:18:32.4			1	1	2	2	3	3	4	5	6	6	7	8	9	9	10	11
Exp. 1B - late shock/late reward vs. early shock/early reward	Exp. 1B	52	5	8	+ 17:34.8	+ 00:17:14.6			0	1	2	2	3	4	5	6	7	7	8	9	10	11	12	13
Exp. 1B - late shock/late reward vs. early shock/early reward	Exp. 1B	53	6	8	+ 17:36.2	+ 00:17:18.3			0	1	1	2	2	2	3	3	4	5	5	6	6	6	7	7
Exp. 1B - late shock/late reward vs. early shock/early reward	Exp. 1B	54	7	8	+ 16:55.7	+ 00:16:38.7			0	1	1	2	2	3	3	4	4	5	5	6	7	8	8	9
Exp. 1B - late shock/late reward vs. early shock/early reward	Exp. 1B	55	8	8	+ 17:33.6	+ 00:17:16.7			1	1	1	2	2	2	3	3	4	4	5	5	6	7	7	8
Exp. 1B - late shock/late reward vs. early shock/early reward	Exp. 1B	56	9	8	+ 16:36.5	+ 00:16:20.8			1	1	2	2	3	3	4	4	4	5	5	6	6	7	7	8
Trial 1-16 per session
Trial Control Settings	Condition	Animal ID#	Animal	Session	Trial Time	Recording Time	Remark	Cumulative Sum	1	2	3	4	5	6	7	8	9	10	11	12	13	14	15	16
Exp. 1B - late shock/late reward vs. early shock/early reward	Exp. 1B	48	1	9	+ 17:03.2	+ 00:16:45.4			1	2	2	2	2	2	3	4	5	6	7	7	8	9	10	11
Exp. 1B - late shock/late reward vs. early shock/early reward	Exp. 1B	49	2	9	+ 19:09.5	+ 00:18:51.9			1	2	3	3	3	3	4	4	5	6	7	8	9	10	11	12
Exp. 1B - late shock/late reward vs. early shock/early reward	Exp. 1B	50	3	9	+ 22:29.2	+ 00:22:12.0			0	0	1	1	1	1	2	3	3	4	5	6	6	7	8	9
Exp. 1B - early shock/early reward vs. late shock/late reward	Exp. 1B	51	4	9	+ 19:21.8	+ 00:19:04.7			0	1	1	2	2	2	3	3	4	4	4	5	5	6	6	7
Exp. 1B - early shock/early reward vs. late shock/late reward	Exp. 1B	52	5	9	+ 18:02.7	+ 00:17:43.4			0	1	1	1	1	1	2	2	3	3	4	5	5	5	6	6
Exp. 1B - early shock/early reward vs. late shock/late reward	Exp. 1B	53	6	9	+ 19:14.2	+ 00:18:56.5			1	1	2	2	3	4	4	5	6	6	7	7	8	8	9	10
Exp. 1B - late shock/late reward vs. early shock/early reward	Exp. 1B	54	7	9	+ 17:57.1	+ 00:17:40.6			1	1	2	3	3	4	4	5	6	7	7	8	9	9	10	11
Exp. 1B - late shock/late reward vs. early shock/early reward	Exp. 1B	55	8	9	+ 17:40.8	+ 00:17:23.3			0	1	1	2	2	3	3	4	4	5	5	6	6	7	7	8
Exp. 1B - early shock/early reward vs. late shock/late reward	Exp. 1B	56	9	9	+ 22:00.6	+ 00:21:43.1			0	1	1	2	2	3	3	4	4	4	5	5	5	5	6	6
Trial 1-16 per session
Trial Control Settings	Condition	Animal ID#	Animal	Session	Trial Time	Recording Time	Remark	Cumulative Sum	1	2	3	4	5	6	7	8	9	10	11	12	13	14	15	16
Exp. 1B - early shock/early reward vs. late shock/late reward	Exp. 1B	48	1	10	+ 16:39.2	+ 00:16:22.1			0	1	1	1	2	3	4	5	5	6	7	8	9	9	10	11
Exp. 1B - late shock/late reward vs. early shock/early reward	Exp. 1B	49	2	10	+ 18:30.5	+ 00:18:13.9			0	1	1	2	3	4	5	6	6	6	6	6	6	7	8	9
Exp. 1B - early shock/early reward vs. late shock/late reward	Exp. 1B	50	3	10	+ 19:46.9	+ 00:19:29.6			1	1	2	2	2	3	3	3	4	4	4	4	5	5	6	6
Exp. 1B - early shock/early reward vs. late shock/late reward	Exp. 1B	51	4	10	+ 18:08.3	+ 00:17:50.9			1	1	2	2	3	3	4	4	5	6	6	7	7	8	8	9
Exp. 1B - early shock/early reward vs. late shock/late reward	Exp. 1B	52	5	10	+ 18:10.1	+ 00:17:45.0			1	1	2	3	4	5	5	6	6	7	8	9	10	11	12	13
Exp. 1B - late shock/late reward vs. early shock/early reward	Exp. 1B	53	6	10	+ 18:30.1	+ 00:18:12.9			0	0	1	1	2	2	3	3	3	4	4	5	5	6	7	7
Exp. 1B - early shock/early reward vs. late shock/late reward	Exp. 1B	54	7	10	+ 17:17.4	+ 00:17:01.4			1	1	1	1	2	2	3	3	4	4	4	5	5	6	6	7
Exp. 1B - early shock/early reward vs. late shock/late reward	Exp. 1B	55	8	10	+ 17:33.2	+ 00:17:15.0			0	0	0	1	1	2	2	3	3	4	4	5	6	6	7	8
Exp. 1B - late shock/late reward vs. early shock/early reward	Exp. 1B	56	9	10	+ 16:03.0	+ 00:15:45.8			0	1	1	2	2	3	3	4	4	5	6	6	7	7	8	9
Trial 1-4 all Sessions						Session 1				Session 2				Session 3				Session 4				Session 5				Session 6				Session 7				Session 8				Session 9				Session 10
Trial Control Settings	Condition	Animal ID#	Animal	Cumulative Sum	1	2	3	4	5	6	7	8	9	10	11	12	13	14	15	16	17	18	19	20	21	22	23	24	25	26	27	28	29	30	31	32	33	34	35	36	37	38	39	40
Exp. 1B - late shock/late reward vs. early shock/early reward		48	1		0	1	2	2	3	4	4	4	5	5	5	5	6	7	7	8	9	10	10	11	12	13	14	14	15	16	17	18	18	18	18	18	19	20	20	20	20	21	21	21
Exp. 1B - early shock/early reward vs. late shock/late reward		49	2		0	0	1	2	2	2	3	4	5	5	6	6	7	7	8	8	8	8	8	8	9	10	11	12	13	14	15	15	15	15	15	15	16	17	18	18	18	19	19	20
Exp. 1B - early shock/early reward vs. late shock/late reward		50	3		0	0	1	1	1	2	2	2	3	3	4	4	4	4	4	5	6	6	7	7	8	8	8	8	8	8	9	10	11	11	11	12	12	12	13	13	14	14	15	15
Exp. 1B - late shock/late reward vs. early shock/early reward		51	4		0	1	2	2	2	2	3	4	4	4	5	5	5	5	6	6	6	7	7	8	8	8	9	9	9	10	10	11	12	12	13	13	13	14	14	15	16	16	17	17
Exp. 1B - late shock/late reward vs. early shock/early reward		52	5		1	1	2	3	4	5	6	7	7	8	8	8	9	9	10	10	11	11	12	12	12	12	13	13	14	15	15	16	16	17	18	18	18	19	19	19	20	20	21	22
Exp. 1B - late shock/late reward vs. early shock/early reward		53	6		1	1	2	2	3	3	3	3	3	4	5	5	6	6	7	7	7	8	8	9	9	9	9	9	9	10	10	11	11	12	12	13	14	14	15	15	15	15	16	16
Exp. 1B - late shock/late reward vs. early shock/early reward		54	7		0	0	0	0	0	1	2	3	4	5	6	7	7	8	9	9	9	10	10	11	11	12	12	13	13	14	14	15	15	16	16	17	18	18	19	20	21	21	21	21
Exp. 1B - late shock/late reward vs. early shock/early reward		55	8		1	2	2	3	3	4	4	4	4	5	6	6	6	6	7	7	7	7	8	8	8	8	9	9	9	10	10	11	12	12	12	13	13	14	14	15	15	15	15	16
Exp. 1B - late shock/late reward vs. early shock/early reward		56	9		1	1	1	2	3	4	5	6	6	6	7	7	7	7	8	8	8	8	9	9	9	9	10	10	10	10	11	11	12	12	13	13	13	14	14	15	15	16	16	17
Trial 5-8 all Sessions						Session 1				Session 2				Session 3				Session 4				Session 5				Session 6				Session 7				Session 8				Session 9				Session 10
Trial Control Settings	Condition	Animal ID#	Animal	Cumulative Sum	1	2	3	4	5	6	7	8	9	10	11	12	13	14	15	16	17	18	19	20	21	22	23	24	25	26	27	28	29	30	31	32	33	34	35	36	37	38	39	40
Exp. 1B - late shock/late reward vs. early shock/early reward		48	1		1	1	1	1	1	1	1	2	3	3	4	5	6	7	8	9	9	9	9	10	11	11	11	12	13	14	15	16	16	17	18	19	19	19	20	21	22	23	24	25
Exp. 1B - early shock/early reward vs. late shock/late reward		49	2		1	1	2	3	4	5	6	6	6	6	7	7	8	9	10	11	11	11	11	11	12	13	14	14	14	14	15	16	16	16	17	17	17	17	18	18	19	20	21	22
Exp. 1B - early shock/early reward vs. late shock/late reward		50	3		0	0	0	0	0	0	0	0	1	1	1	1	2	2	3	4	4	4	5	5	5	6	7	7	8	8	9	9	9	9	10	10	10	10	11	12	12	13	13	13
Exp. 1B - late shock/late reward vs. early shock/early reward		51	4		0	1	1	2	2	3	3	4	5	5	6	6	6	7	7	8	9	9	10	10	10	11	11	12	13	13	14	14	15	15	16	17	17	17	18	18	19	19	20	20
Exp. 1B - late shock/late reward vs. early shock/early reward		52	5		1	1	1	1	2	2	2	2	3	3	3	3	3	3	4	4	5	5	6	7	8	8	9	9	9	10	10	11	12	13	14	15	15	15	16	16	17	18	18	19
Exp. 1B - late shock/late reward vs. early shock/early reward		53	6		1	2	3	3	4	5	6	7	7	8	8	9	9	10	10	10	10	11	12	12	13	13	13	13	13	14	14	15	15	15	16	16	17	18	18	19	20	20	21	21
Exp. 1B - late shock/late reward vs. early shock/early reward		54	7		0	1	1	2	3	3	3	3	4	5	6	7	8	8	9	10	10	11	12	12	13	13	13	13	13	14	14	15	15	16	16	17	17	18	18	19	20	20	21	21
Exp. 1B - late shock/late reward vs. early shock/early reward		55	8		1	2	3	4	5	5	6	6	6	7	8	9	10	10	10	11	12	12	13	14	15	15	16	16	16	16	17	17	17	17	18	18	18	19	19	20	20	21	21	22
Exp. 1B - late shock/late reward vs. early shock/early reward		56	9		0	0	0	0	1	2	2	3	3	4	4	4	4	5	5	6	6	7	7	7	7	8	8	8	9	9	9	10	11	11	12	12	12	13	13	14	14	15	15	16
Trial 9-12 all Sessions						Session 1				Session 2				Session 3				Session 4				Session 5				Session 6				Session 7				Session 8				Session 9				Session 10
Trial Control Settings	Condition	Animal ID#	Animal	Cumulative Sum	1	2	3	4	5	6	7	8	9	10	11	12	13	14	15	16	17	18	19	20	21	22	23	24	25	26	27	28	29	30	31	32	33	34	35	36	37	38	39	40
Exp. 1B - late shock/late reward vs. early shock/early reward		48	1		0	0	1	2	2	2	3	4	4	4	5	5	6	7	8	8	9	9	10	11	12	13	14	15	16	17	18	19	20	20	20	21	22	23	24	24	24	25	26	27
Exp. 1B - early shock/early reward vs. late shock/late reward		49	2		0	1	2	3	4	5	6	7	8	9	9	9	10	11	12	13	13	14	15	16	16	16	16	16	17	18	19	20	21	22	23	24	25	26	27	28	28	28	28	28
Exp. 1B - early shock/early reward vs. late shock/late reward		50	3		0	0	0	1	1	1	1	2	3	3	3	3	4	4	5	6	6	7	8	8	8	8	8	8	8	8	9	9	10	11	11	12	12	13	14	15	16	16	16	16
Exp. 1B - late shock/late reward vs. early shock/early reward		51	4		1	1	2	2	2	3	3	4	5	5	5	6	6	7	7	7	8	8	9	9	9	10	10	11	12	12	13	13	14	14	15	16	17	17	17	18	19	20	20	21
Exp. 1B - late shock/late reward vs. early shock/early reward		52	5		1	2	2	2	3	4	5	6	6	6	7	7	8	8	9	9	10	10	11	12	13	13	14	14	15	16	16	17	18	18	19	20	21	21	22	23	23	24	25	26
Exp. 1B - late shock/late reward vs. early shock/early reward		53	6		0	0	1	2	3	4	5	6	6	6	7	7	8	9	10	11	11	12	12	13	13	14	14	14	15	15	16	17	18	19	19	20	21	21	22	22	22	23	23	24
Exp. 1B - late shock/late reward vs. early shock/early reward		54	7		1	2	3	3	3	3	4	4	5	6	7	8	8	8	9	9	9	10	10	10	11	11	12	12	12	13	13	14	14	15	15	16	17	18	18	19	20	20	20	21
Exp. 1B - late shock/late reward vs. early shock/early reward		55	8		1	2	2	3	4	4	4	4	5	5	6	7	7	7	8	8	8	9	10	11	11	12	12	12	13	13	14	15	16	16	17	17	17	18	18	19	19	20	20	21
Exp. 1B - late shock/late reward vs. early shock/early reward		56	9		0	1	2	3	3	4	5	6	7	7	7	7	7	8	8	9	10	10	11	11	11	12	12	13	13	14	14	15	15	16	16	17	17	17	18	18	18	19	20	20
Trial 13-16 all Sessions						Session 1				Session 2				Session 3				Session 4				Session 5				Session 6				Session 7				Session 8				Session 9				Session 10
Trial Control Settings	Condition	Animal ID#	Animal	Cumulative Sum	1	2	3	4	5	6	7	8	9	10	11	12	13	14	15	16	17	18	19	20	21	22	23	24	25	26	27	28	29	30	31	32	33	34	35	36	37	38	39	40
Exp. 1B - late shock/late reward vs. early shock/early reward		48	1		0	1	2	3	3	4	5	6	6	7	7	7	7	8	9	9	9	9	9	9	10	11	12	13	14	15	16	17	17	18	18	18	19	20	21	22	23	23	24	25
Exp. 1B - early shock/early reward vs. late shock/late reward		49	2		1	2	3	3	3	4	5	6	6	7	8	8	9	10	11	11	11	12	13	14	14	14	14	15	16	17	18	19	20	21	22	22	23	24	25	26	26	27	28	29
Exp. 1B - early shock/early reward vs. late shock/late reward		50	3		0	0	0	0	1	2	3	4	5	5	6	6	7	8	9	10	10	10	11	11	11	11	11	12	12	12	12	13	13	13	13	14	14	15	16	17	18	18	19	19
Exp. 1B - late shock/late reward vs. early shock/early reward		51	4		1	1	2	3	3	3	4	4	4	5	6	7	8	8	9	9	10	10	11	11	11	12	12	13	14	14	15	15	16	16	17	18	18	19	19	20	20	21	21	22
Exp. 1B - late shock/late reward vs. early shock/early reward		52	5		0	0	0	0	0	1	2	3	4	4	5	5	6	7	7	7	7	8	9	10	11	11	11	12	13	14	15	16	17	18	19	20	20	20	21	21	22	23	24	25
Exp. 1B - late shock/late reward vs. early shock/early reward		53	6		1	2	3	4	5	5	6	7	8	8	9	9	9	9	10	10	11	12	12	13	13	14	14	14	15	16	17	18	18	18	19	19	20	20	21	22	22	23	24	24
Exp. 1B - late shock/late reward vs. early shock/early reward		54	7		1	2	3	3	3	4	5	6	7	8	9	10	10	11	12	13	14	14	15	15	15	16	16	17	17	17	18	18	19	20	20	21	22	22	23	24	24	25	25	26
Exp. 1B - late shock/late reward vs. early shock/early reward		55	8		1	2	3	3	4	5	6	6	7	8	9	9	10	10	10	11	11	12	12	13	13	13	14	14	14	15	15	16	17	18	18	19	19	20	20	21	22	22	23	24
Exp. 1B - late shock/late reward vs. early shock/early reward		56	9		0	1	1	1	2	3	4	5	5	6	6	7	7	8	8	8	9	9	10	11	11	12	12	13	13	13	14	14	14	15	15	16	16	16	17	17	18	18	19	20
Trial 1-8 all Sessions										Session 1								Session 2								Session 3								Session 4								Session 5
Trial Control Settings	Condition	Animal ID#	Animal	Cumulative Sum	1	2	3	4	5	6	7	8	9	10	11	12	13	14	15	16	17	18	19	20	21	22	23	24	25	26	27	28	29	30	31	32	33	34	35	36	37	38	39	40	41	42	43	44	45
Exp. 1B - late shock/late reward vs. early shock/early reward		48	1		0	1	2	2	3	3	3	3	4	5	5	5	5	5	5	6	7	7	7	7	8	8	9	10	11	12	12	13	14	15	16	17	18	19	19	20	20	20	20	21	22	23	24	24	25
Exp. 1B - early shock/early reward vs. late shock/late reward		49	2		0	0	1	2	3	3	4	5	5	5	6	7	8	9	10	10	11	11	12	12	12	12	13	13	14	14	15	15	16	17	18	19	19	19	19	19	19	19	19	19	20	21	22	23	24
Exp. 1B - early shock/early reward vs. late shock/late reward		50	3		0	0	1	1	1	1	1	1	1	2	2	2	2	2	2	2	3	3	4	4	5	5	5	5	5	5	5	6	7	7	8	9	10	10	11	11	11	11	12	12	13	13	13	13	13
Exp. 1B - late shock/late reward vs. early shock/early reward		51	4		0	1	2	2	2	3	3	4	4	4	5	6	6	7	7	8	8	8	9	9	10	10	11	11	11	11	12	12	12	13	13	14	14	15	15	16	17	17	18	18	18	18	19	19	19
Exp. 1B - late shock/late reward vs. early shock/early reward		52	5		1	1	2	3	4	4	4	4	5	6	7	8	9	9	9	9	9	10	10	10	11	11	11	11	12	12	13	13	13	13	14	14	15	15	16	16	17	17	18	19	19	19	20	20	21
Exp. 1B - late shock/late reward vs. early shock/early reward		53	6		1	1	2	2	3	4	5	5	6	6	6	6	7	8	9	10	10	11	12	12	12	13	13	14	15	15	16	16	16	17	17	17	17	18	18	19	19	20	21	21	21	21	21	21	22
Exp. 1B - late shock/late reward vs. early shock/early reward		54	7		0	0	0	0	0	1	1	2	2	3	4	5	6	6	6	6	7	8	9	10	11	12	13	14	14	15	16	16	17	17	18	19	19	20	20	21	21	22	23	23	23	24	24	25	26
Exp. 1B - late shock/late reward vs. early shock/early reward		55	8		1	2	2	3	4	5	6	7	7	8	8	8	9	9	10	10	10	11	12	12	12	13	14	15	15	15	16	16	17	17	17	18	18	18	19	19	20	20	21	22	22	22	23	23	24
Exp. 1B - late shock/late reward vs. early shock/early reward		56	9		1	1	1	2	2	2	2	2	3	4	5	6	7	8	8	9	9	9	10	10	10	11	11	11	11	11	12	12	12	13	13	14	14	14	15	15	15	16	16	16	16	16	17	17	17
Trial 9-16 all Sessions										Session 1								Session 2								Session 3								Session 4								Session 5
Trial Control Settings	Condition	Animal ID#	Animal	Cumulative Sum	1	2	3	4	5	6	7	8	9	10	11	12	13	14	15	16	17	18	19	20	21	22	23	24	25	26	27	28	29	30	31	32	33	34	35	36	37	38	39	40	41	42	43	44	45
Exp. 1B - late shock/late reward vs. early shock/early reward		48	1		0	0	1	2	2	3	4	5	5	5	6	7	7	8	9	10	10	10	11	11	11	12	12	12	13	14	15	15	15	16	17	17	18	18	19	20	20	20	20	20	21	22	23	24	25
Exp. 1B - early shock/early reward vs. late shock/late reward		49	2		0	1	2	3	4	5	6	6	7	8	9	10	10	11	12	13	14	15	15	15	15	16	17	17	18	19	20	21	22	23	24	24	24	25	26	27	27	28	29	30	30	30	30	30	30
Exp. 1B - early shock/early reward vs. late shock/late reward		50	3		0	0	0	1	1	1	1	1	1	1	1	2	3	4	5	6	7	7	7	7	8	8	9	9	10	10	11	12	13	14	15	16	16	17	18	18	18	18	19	19	19	19	19	19	19
Exp. 1B - late shock/late reward vs. early shock/early reward		51	4		1	1	2	2	3	3	4	5	5	6	6	7	7	7	8	8	9	9	9	10	10	11	12	13	13	14	14	14	15	15	16	16	17	17	18	18	19	19	20	20	20	21	21	22	22
Exp. 1B - late shock/late reward vs. early shock/early reward		52	5		1	2	2	2	2	2	2	2	3	4	5	6	6	7	8	9	9	9	10	10	11	11	12	12	13	13	14	14	15	16	16	16	17	17	18	19	19	20	21	22	23	23	24	24	25
Exp. 1B - late shock/late reward vs. early shock/early reward		53	6		0	0	1	2	3	4	5	6	7	8	9	10	11	11	12	13	13	13	14	14	15	15	16	16	17	18	19	20	20	20	21	21	21	22	22	23	24	25	25	26	26	27	27	27	27
Exp. 1B - late shock/late reward vs. early shock/early reward		54	7		1	2	3	3	4	5	6	6	6	6	7	7	7	8	9	10	11	12	13	14	15	16	17	18	18	18	19	19	19	20	21	22	22	23	23	23	24	24	25	25	26	26	27	27	27
Exp. 1B - late shock/late reward vs. early shock/early reward		55	8		1	2	2	3	4	5	6	6	7	7	7	7	8	9	10	10	11	11	12	13	14	15	16	16	16	16	17	17	18	18	18	19	19	20	21	22	22	23	23	24	24	25	25	25	25
Exp. 1B - late shock/late reward vs. early shock/early reward		56	9		0	1	2	3	3	4	4	4	4	5	6	7	8	9	10	11	12	12	12	12	12	13	13	14	14	15	15	16	16	17	17	17	18	18	19	19	20	20	21	22	22	23	23	24	24
Trial 1-16 all Sessions																		Session 1																Session 2
Trial Control Settings	Condition	Animal ID#	Animal	Cumulative Sum	1	2	3	4	5	6	7	8	9	10	11	12	13	14	15	16	17	18	19	20	21	22	23	24	25	26	27	28	29	30	31	32	33	34	35	36	37	38	39	40	41	42	43	44	45
Exp. 1B - late shock/late reward vs. early shock/early reward		48	1		0	1	2	2	3	3	3	3	3	3	4	5	5	6	7	8	9	10	10	10	10	10	10	11	11	11	12	13	13	14	15	16	17	17	17	17	18	18	19	20	20	20	21	21	21
Exp. 1B - early shock/early reward vs. late shock/late reward		49	2		0	0	1	2	3	3	4	5	5	6	7	8	9	10	11	11	11	11	12	13	14	15	16	16	17	18	19	20	20	21	22	23	24	24	25	25	25	25	26	26	27	28	28	28	28
Exp. 1B - early shock/early reward vs. late shock/late reward		50	3		0	0	1	1	1	1	1	1	1	1	1	2	2	2	2	2	2	3	3	3	3	3	3	3	3	3	3	4	5	6	7	8	9	9	10	10	11	11	11	11	12	12	12	12	13
Exp. 1B - late shock/late reward vs. early shock/early reward		51	4		0	1	2	2	2	3	3	4	5	5	6	6	7	7	8	9	9	9	10	11	11	12	12	13	13	14	14	15	15	15	16	16	16	16	17	17	18	18	19	19	20	20	20	21	21
Exp. 1B - late shock/late reward vs. early shock/early reward		52	5		1	1	2	3	4	4	4	4	5	6	6	6	6	6	6	6	7	8	9	10	11	11	11	11	12	13	14	15	15	16	17	18	18	19	19	19	20	20	20	20	20	20	21	21	22
Exp. 1B - late shock/late reward vs. early shock/early reward		53	6		1	1	2	2	3	4	5	5	5	5	6	7	8	9	10	11	12	12	12	12	13	14	15	16	17	18	19	20	21	21	22	23	23	24	25	25	25	26	26	27	27	27	28	28	29
Exp. 1B - late shock/late reward vs. early shock/early reward		54	7		0	0	0	0	0	1	1	2	3	4	5	5	6	7	8	8	8	9	10	11	12	12	12	12	12	12	13	13	13	14	15	16	17	18	19	20	21	22	23	24	25	26	27	28	29
Exp. 1B - late shock/late reward vs. early shock/early reward		55	8		1	2	2	3	4	5	6	7	8	9	9	10	11	12	13	13	13	14	14	14	15	15	16	16	17	17	17	17	18	19	20	20	20	21	22	22	22	23	24	25	26	26	27	28	29
Exp. 1B - late shock/late reward vs. early shock/early reward		56	9		1	1	1	2	2	2	2	2	2	3	4	5	5	6	6	6	7	8	9	10	11	12	12	13	13	14	15	16	17	18	19	20	20	20	21	21	21	22	22	22	23	23	23	23	23
[truncated: 115 more columns]
