# Supplementary material for: Discounting of Future Rewards and Punishments in Rats
Source: eNeuro. 2022 Nov 30;9(6):ENEURO.0452-21.2022. doi: 10.1523/ENEURO.0452-21.2022 (PMC9718352; doi:10.1523/ENEURO.0452-21.2022)
Supplement: Extended Data 1 — Data and scripts for all calculations. Folders are separated for the data extraction (Data), null hypothesis testing (NHST), and bayesian hierarchical models (Bayes). Download Extended Data 1, ZIP file [file enu-eN-NWR-0452-21-s06.zip › Data_and_Codes/Data/ExperimentalBook_Experiment_2_Batch_2.xlsx]

## Sheet: Tabelle1
Ugo Basile Aversive Discounting Pilot 5
1 = early shock + early reward; -1 = late shock + late reward| 2 = omission early shock + early reward; -2 = omission late shock + late reward																																											Trials 1-4
Trial Control Settings	Condition	Animal ID#	Animal	Session	Trial Time	Recording Time	Left Arm - Shock	Left Arm - Reward	Right Arm - Shock	Right Arm - Reward	Trials	1	2	3	4	5	6	1	2	3	4	5	6	7	8	9	10	11	12	13	14	15	16			early shock + early reward decision	early shock + early reward omission	late + late reward decision	late + late reward omission	%early shock + early reward/late reward + late shock		Session	early shock + early reward decision	early shock + early reward omission	late + late reward decision	late + late reward omission	%early shock + early reward/late reward + late shock	%late reward + late shock/early shock + early reward
Exp. 1B - early shock/early reward vs. late shock/late reward	Exp. 1B	57	1	1	+ 22:03.8	+ 00:21:48.8	early	early	late	late		-1	1	1	-1	1	-1	1	1	-1	1	-1	-1	1	-1	-1	-1	-1	-1	1	-1	1	1			7	0	9	0	43.75		1	3	0	1	0	75	25
Exp. 1B - late shock/late reward vs. early shock/early reward	Exp. 1B	58	2	1	+ 25:47.7	+ 00:25:30.1	late	late	early	early		1	-1	1	-1	-1	1	1	1	1	1	1	1	1	1	1	1	1	1	1	1	1	1			16	0	0	0	100		1	4	0	0	0	100	0
Exp. 1B - early shock/early reward vs. late shock/late reward	Exp. 1B	59	3	1	+ 19:32.0	+ 00:19:10.9	early	early	late	late		-1	1	1	1	-1	-1	1	-1	-1	-1	1	1	1	-1	-1	1	1	-1	1	-1	-1	1			8	0	8	0	50		1	1	0	3	3	25	75
Exp. 1B - late shock/late reward vs. early shock/early reward	Exp. 1B	60	4	1	+ 25:58.9	+ 00:25:42.4	late	late	early	early		-1	-1	-1	1	1	1	-1	1	-1	-1	1	-1	1	1	1	1	-1	1	-1	1	1	-1			9	0	7	0	56.25		1	1	0	3	2	25	75
Exp. 1B - late shock/late reward vs. early shock/early reward	Exp. 1B	61	5	1	+ 27:04.7	+ 00:26:46.6	late	late	early	early		1	-1	-1	1	-1	1	1	-1	1	1	1	1	1	-1	1	-1	1	-1	-1	-1	1	1			10	0	6	0	62.5		1	3	0	1	1	75	25
Exp. 1B - late shock/late reward vs. early shock/early reward	Exp. 1B	62	6	1	+ 27:19.6	+ 00:27:04.3	late	late	early	early		-1	-1	1	-1	1	1	1	1	1	-1	-1	-1	1	1	1	-1	-1	-1	-1	-1	-1	-1			6	0	10	0	37.5		1	3	0	1	2	75	25
Exp. 1B - late shock/late reward vs. early shock/early reward (40min)	Exp. 1B	63	7	1	+ 40:00.0	+ 00:39:41.4	late	late	early	early		-1	-1	-1	1	1	1	1	-1	-1	-1	-1	-1	1	1	-1	0	0	0	0	0	0	0			3	0	6	0	33.3333		1	1	0	3	4	25	75
Exp. 1B - late shock/late reward vs. early shock/early reward (40min)	Exp. 1B	64	8	1	+ 40:00.0	+ 00:39:41.2	late	late	early	early		-1	-1	1	1	1	-1	-1	-1	-1	-1	-1	-1	-1	-1	-1	1	1	1	-1	1	1	0			5	0	10	0	33.3333		1	0	0	4	4	0	100
Exp. 1B - early shock/early reward vs. late shock/late reward	Exp. 1B	66	10	1	+ 26:12.1	+ 00:25:53.4	early	early	late	late		1	1	-1	1	-1	-1	1	-1	-1	-1	1	-1	-1	1	-1	1	-1	-1	-1	-1	1	-1			5	0	11	0	31.25		1	1	0	3	3	25	75
Exp. 1B - early shock/early reward vs. late shock/late reward	Exp. 1B	67	11	1	+ 30:00.0	+ 00:29:43.0	early	early	late	late		-1	1	-1	-1	1	1	-1	-1	-1	-1	-1	-1	-1	-1	-1	-1	-1	-1	-1	-1	0	0			0	0	14	0	0		1	0	0	4	4	0	100
Exp. 1B - early shock/early reward vs. late shock/late reward	Exp. 1B	68	12	1	+ 19:27.5	+ 00:19:11.6	early	early	late	late		-1	1	1	-1	-1	1	-1	1	-1	-1	-1	-1	-1	-1	-1	-1	-1	-1	-1	-1	1	1			3	0	13	0	18.75		1	1	0	3	3	25	75
Ugo Basile Aversive Discounting Pilot 5
1 = early shock + early reward; -1 = late shock + late reward| 2 = omission early shock + early reward; -2 = omission late shock + late reward																																											Trials 1-4
Trial Control Settings	Condition	Animal ID#	Animal	Session	Trial Time	Recording Time	Left Arm - Shock	Left Arm - Reward	Right Arm - Shock	Right Arm - Reward	Trials	1	2	3	4	5	6	1	2	3	4	5	6	7	8	9	10	11	12	13	14	15	16			early shock + early reward decision	early shock + early reward omission	late + late reward decision	late + late reward omission	%early shock + early reward/late reward + late shock		Session	early shock + early reward decision	early shock + early reward omission	late + late reward decision	late + late reward omission	%early shock + early reward/late reward + late shock	%late reward + late shock/early shock + early reward
Exp. 1B - late shock/late reward vs. early shock/early reward (40min)	Exp. 1B	57	1	2	+ 21:03.3	+ 00:20:46.4	late	late	early	early		1	-1	1	-1	-1	1	-1	1	-1	1	-1	1	-1	1	-1	1	-1	1	-1	1	-1	1			8	0	8	0	50		2	2	0	2	0	50	50
Exp. 1B - early shock/early reward vs. late shock/late reward (40min)	Exp. 1B	58	2	2	+ 23:25.4	+ 00:23:04.0	early	early	late	late		-1	1	1	-1	1	-1	1	1	1	1	1	1	1	1	1	1	1	1	1	1	1	1			16	0	0	0	100		2	4	0	0	0	100	0
Exp. 1B - late shock/late reward vs. early shock/early reward (40min)	Exp. 1B	59	3	2	+ 19:03.6	+ 00:18:47.3	late	late	early	early		1	1	-1	1	-1	-1	1	1	-1	-1	-1	1	-1	1	1	1	1	-1	1	-1	1	1			10	0	6	0	62.5		2	2	0	2	3	50	50
Exp. 1B - early shock/early reward vs. late shock/late reward (40min)	Exp. 1B	60	4	2	+ 33:43.5	+ 00:33:28.1	early	early	late	late		1	1	-1	-1	-1	1	-1	-1	-1	-1	1	1	1	-1	-1	1	1	1	1	1	1	1			10	0	6	0	62.5		2	0	0	4	3	0	100
Exp. 1B - early shock/early reward vs. late shock/late reward (40min)	Exp. 1B	61	5	2	+ 22:27.7	+ 00:22:10.4	early	early	late	late		-1	-1	1	-1	1	1	1	-1	1	-1	1	1	1	1	-1	-1	1	-1	-1	1	-1	-1			8	0	8	0	50		2	2	0	2	2	50	50
Exp. 1B - early shock/early reward vs. late shock/late reward (40min)	Exp. 1B	62	6	2	+ 29:48.0	+ 00:29:32.1	early	early	late	late		1	1	1	-1	-1	-1	-1	-1	1	-1	-1	1	1	1	-1	-1	1	1	1	1	-1	1			9	0	7	0	56.25		2	1	0	3	3	25	75
Exp. 1B - early shock/early reward vs. late shock/late reward (40min)	Exp. 1B	63	7	2	+ 25:15.2	+ 00:24:58.8	early	early	late	late		1	1	-1	-1	1	-1	1	1	1	-1	-1	-1	1	1	1	-1	1	-1	-1	-1	-1	-1			7	0	9	0	43.75		2	3	0	1	2	75	25
Exp. 1B - late shock/late reward vs. early shock/early reward (40min)	Exp. 1B	64	8	2	+ 29:36.4	+ 00:29:18.6	late	late	early	early		-1	1	1	-1	1	-1	1	1	1	1	1	1	1	1	1	1	1	1	1	1	1	1			16	0	0	0	100		2	4	0	0	0	100	0
Exp. 1B - early shock/early reward vs. late shock/late reward (40min)	Exp. 1B	66	10	2	+ 20:35.1	+ 00:20:17.7	early	early	late	late		-1	1	-1	-1	1	1	-1	1	-1	1	-1	1	-1	1	-1	-1	1	-1	1	-1	1	1			8	0	8	0	50		2	2	0	2	2	50	50
Exp. 1B - late shock/late reward vs. early shock/early reward (40min)	Exp. 1B	67	11	2	+ 24:11.0	+ 00:23:54.2	late	late	early	early		-1	-1	1	-1	1	1	-1	1	-1	1	-1	-1	1	-1	1	1	-1	1	-1	1	-1	1			8	0	8	0	50		2	2	0	2	2	50	50
Exp. 1B - late shock/late reward vs. early shock/early reward (40min)	Exp. 1B	68	12	2	+ 18:52.2	+ 00:18:35.3	late	late	early	early		1	1	1	-1	-1	-1	1	-1	1	1	1	1	1	-1	1	1	1	1	-1	1	1	1			13	0	3	0	81.25		2	3	0	1	1	75	25
Ugo Basile Aversive Discounting Pilot 5
1 = early shock + early reward; -1 = late shock + late reward| 2 = omission early shock + early reward; -2 = omission late shock + late reward																																											Trials 1-4
Trial Control Settings	Condition	Animal ID#	Animal	Session	Trial Time	Recording Time	Left Arm - Shock	Left Arm - Reward	Right Arm - Shock	Right Arm - Reward	Trials	1	2	3	4	5	6	1	2	3	4	5	6	7	8	9	10	11	12	13	14	15	16			early shock + early reward decision	early shock + early reward omission	late + late reward decision	late + late reward omission	%early shock + early reward/late reward + late shock		Session	early shock + early reward decision	early shock + early reward omission	late + late reward decision	late + late reward omission	%early shock + early reward/late reward + late shock	%late reward + late shock/early shock + early reward
Exp. 1B - late shock/late reward vs. early shock/early reward (40min)	Exp. 1B	57	1	3	+ 18:57.2	+ 00:18:39.5	late	late	early	early		-1	1	-1	1	1	-1	1	-1	1	1	-1	1	-1	1	-1	1	-1	1	-1	1	-1	1			9	0	7	0	56.25		3	3	0	1	0	75	25
Exp. 1B - late shock/late reward vs. early shock/early reward (40min)	Exp. 1B	58	2	3	+ 22:54.5	+ 00:22:33.1	late	late	early	early		1	-1	-1	-1	1	1	1	1	-1	1	1	1	-1	1	1	-1	1	1	1	-1	1	-1			11	0	5	0	68.75		3	3	0	1	1	75	25
Exp. 1B - early shock/early reward vs. late shock/late reward (40min)	Exp. 1B	59	3	3	+ 17:48.3	+ 00:17:30.9	early	early	late	late		-1	1	-1	1	-1	1	-1	-1	1	-1	-1	-1	-1	1	-1	1	-1	1	-1	1	-1	-1			5	0	11	0	31.25		3	1	0	3	3	25	75
Exp. 1B - late shock/late reward vs. early shock/early reward (40min)	Exp. 1B	60	4	3	+ 26:36.9	+ 00:26:19.2	late	late	early	early		-1	1	-1	-1	1	1	-1	1	1	1	1	1	1	1	1	1	1	1	1	-1	1	1			14	0	2	0	87.5		3	3	0	1	0	75	25
Exp. 1B - early shock/early reward vs. late shock/late reward (40min)	Exp. 1B	61	5	3	+ 24:18.5	+ 00:24:00.8	early	early	late	late		1	-1	-1	-1	1	1	1	1	-1	1	1	1	1	1	1	1	1	1	-1	1	-1	1			13	0	3	0	81.25		3	3	0	1	1	75	25
Exp. 1B - late shock/late reward vs. early shock/early reward (40min)	Exp. 1B	62	6	3	+ 32:36.4	+ 00:32:19.8	late	late	early	early		-1	-1	-1	1	1	1	1	1	1	-1	1	1	1	1	1	1	1	1	-1	-1	-1	-1			11	0	5	0	68.75		3	3	0	1	1	75	25
Exp. 1B - early shock/early reward vs. late shock/late reward (40min)	Exp. 1B	63	7	3	+ 25:13.7	+ 00:24:56.8	early	early	late	late		1	1	-1	1	-1	-1	-1	-1	-1	1	1	2	-1	-1	1	-1	1	1	-1	-1	-1	-1			5	1	10	0	33.3333		3	1	0	3	2	25	75
Exp. 1B - early shock/early reward vs. late shock/late reward (40min)	Exp. 1B	64	8	3	+ 23:47.4	+ 00:23:30.3	early	early	late	late		1	-1	1	-1	-1	1	-1	-1	-1	-1	-1	-1	-1	-1	-1	-1	-1	-1	-1	-1	-1	-1			0	0	16	0	0		3	0	0	4	4	0	100
Exp. 1B - late shock/late reward vs. early shock/early reward (40min)	Exp. 1B	66	10	3	+ 28:52.6	+ 00:28:32.9	late	late	early	early		-1	-1	1	1	1	-1	1	1	1	-1	1	-1	1	1	-1	-1	1	1	1	1	1	-1			11	0	5	0	68.75		3	3	0	1	1	75	25
Exp. 1B - late shock/late reward vs. early shock/early reward (40min)	Exp. 1B	67	11	3	+ 22:22.0	+ 00:22:05.1	late	late	early	early		-1	1	-1	-1	1	1	-1	-1	1	-1	1	-1	1	1	1	-1	1	1	1	1	1	1			11	0	5	0	68.75		3	1	0	3	2	25	75
Exp. 1B - early shock/early reward vs. late shock/late reward (40min)	Exp. 1B	68	12	3	+ 17:40.0	+ 00:17:22.6	early	early	late	late		1	1	-1	1	-1	-1	-1	-1	-1	1	-1	-1	-1	-1	-1	-1	-1	-1	-1	-1	1	-1			2	0	14	0	12.5		3	1	0	3	3	25	75
Ugo Basile Aversive Discounting Pilot 5
1 = early shock + early reward; -1 = late shock + late reward| 2 = omission early shock + early reward; -2 = omission late shock + late reward																																											Trials 1-4
Trial Control Settings	Condition	Animal ID#	Animal	Session	Trial Time	Recording Time	Left Arm - Shock	Left Arm - Reward	Right Arm - Shock	Right Arm - Reward	Trials	1	2	3	4	5	6	1	2	3	4	5	6	7	8	9	10	11	12	13	14	15	16			early shock + early reward decision	early shock + early reward omission	late + late reward decision	late + late reward omission	%early shock + early reward/late reward + late shock		Session	early shock + early reward decision	early shock + early reward omission	late + late reward decision	late + late reward omission	%early shock + early reward/late reward + late shock	%late reward + late shock/early shock + early reward
Exp. 1B - early shock/early reward vs. late shock/late reward (40min)	Exp. 1B	57	1	4	+ 21:21.6	+ 00:21:04.2	early	early	late	late		1	-1	-1	-1	1	1	-1	1	-1	1	-1	-1	1	-1	-1	1	-1	1	-1	1	-1	1			7	0	9	0	43.75		4	2	0	2	0	50	50
Exp. 1B - early shock/early reward vs. late shock/late reward (40min)	Exp. 1B	58	2	4	+ 21:54.9	+ 00:21:31.7	early	early	late	late		1	-1	1	1	-1	-1	-1	1	-1	-1	-1	1	-1	1	-1	1	-1	-1	-1	1	-1	1			6	0	10	0	37.5		4	1	0	3	3	25	75
Exp. 1B - late shock/late reward vs. early shock/early reward (40min)	Exp. 1B	59	3	4	+ 19:34.3	+ 00:19:15.1	late	late	early	early		-1	-1	1	-1	1	1	-1	1	-1	1	-1	1	-1	1	-1	1	-1	1	-1	1	-1	1			8	0	8	0	50		4	2	0	2	2	50	50
Exp. 1B - early shock/early reward vs. late shock/late reward (40min)	Exp. 1B	60	4	4	+ 21:16.5	+ 00:20:56.7	early	early	late	late		-1	-1	1	1	-1	1	-1	-1	1	-1	-1	1	-1	1	1	-1	-1	1	-1	1	-1	-1			6	0	10	0	37.5		4	1	0	3	3	25	75
Exp. 1B - late shock/late reward vs. early shock/early reward (40min)	Exp. 1B	61	5	4	+ 22:20.7	+ 00:22:03.9	late	late	early	early		-1	-1	1	1	-1	1	-1	-1	-1	-1	-1	1	-1	-1	-1	-1	-1	-1	-1	-1	-1	-1			1	0	15	0	6.25		4	0	0	4	4	0	100
Exp. 1B - late shock/late reward vs. early shock/early reward (40min)	Exp. 1B	62	6	4	+ 23:43.1	+ 00:23:24.7	late	late	early	early		1	-1	1	-1	1	-1	-1	-1	-1	-1	1	-1	-1	-1	-1	-1	-1	-1	-1	1	1	-1			3	0	13	0	18.75		4	0	0	4	3	0	100
Exp. 1B - late shock/late reward vs. early shock/early reward (40min)	Exp. 1B	63	7	4	+ 27:33.9	+ 00:27:16.2	late	late	early	early		-1	-1	-1	1	1	1	-1	1	1	-1	1	-1	1	1	1	-1	1	-1	1	1	-1	-1			9	0	7	0	56.25		4	2	0	2	1	50	50
Exp. 1B - early shock/early reward vs. late shock/late reward (40min)	Exp. 1B	64	8	4	+ 23:25.5	+ 00:23:11.1	early	early	late	late		1	1	-1	-1	-1	1	-1	-1	-1	-1	-1	1	-1	1	-1	-1	1	-1	-1	1	1	-1			5	0	11	0	31.25		4	0	0	4	4	0	100
Exp. 1B - late shock/late reward vs. early shock/early reward (40min)	Exp. 1B	66	10	4	+ 21:15.0	+ 00:20:58.8	late	late	early	early		1	1	-1	1	-1	-1	1	1	1	1	1	-1	1	1	1	1	1	-1	1	1	1	1			14	0	2	0	87.5		4	4	0	0	0	100	0
Exp. 1B - early shock/early reward vs. late shock/late reward (40min)	Exp. 1B	67	11	4	+ 18:08.4	+ 00:17:52.3	early	early	late	late		-1	-1	-1	1	1	1	-1	-1	1	-1	-1	1	-1	1	-1	1	-1	1	-1	-1	-1	-1			5	0	11	0	31.25		4	1	0	3	3	25	75
Exp. 1B - late shock/late reward vs. early shock/early reward (40min)	Exp. 1B	68	12	4	+ 20:08.0	+ 00:19:51.8	late	late	early	early		-1	-1	1	1	-1	1	1	1	-1	1	1	1	1	1	1	-1	1	1	1	1	1	-1			13	0	3	0	81.25		4	3	0	1	1	75	25
Ugo Basile Aversive Discounting Pilot 5
1 = early shock + early reward; -1 = late shock + late reward| 2 = omission early shock + early reward; -2 = omission late shock + late reward																																											Trials 1-4
Trial Control Settings	Condition	Animal ID#	Animal	Session	Trial Time	Recording Time	Left Arm - Shock	Left Arm - Reward	Right Arm - Shock	Right Arm - Reward	Trials	1	2	3	4	5	6	1	2	3	4	5	6	7	8	9	10	11	12	13	14	15	16			early shock + early reward decision	early shock + early reward omission	late + late reward decision	late + late reward omission	%early shock + early reward/late reward + late shock		Session	early shock + early reward decision	early shock + early reward omission	late + late reward decision	late + late reward omission	%early shock + early reward/late reward + late shock	%late reward + late shock/early shock + early reward
Exp. 1B - late shock/late reward vs. early shock/early reward (40min)	Exp. 1B	57	1	5	+ 19:53.7	+ 00:19:25.1	late	late	early	early		-1	1	1	-1	-1	1	1	-1	1	1	1	-1	1	1	1	1	-1	1	1	1	1	1			13	0	3	0	81.25		5	3	0	1	0	75	25
Exp. 1B - late shock/late reward vs. early shock/early reward (40min)	Exp. 1B	58	2	5	+ 20:38.4	+ 00:20:12.7	late	late	early	early		1	1	-1	-1	1	-1	1	-1	1	1	1	-1	1	1	-1	1	-1	1	-1	-1	-1	-1			8	0	8	0	50		5	3	0	1	1	75	25
Exp. 1B - late shock/late reward vs. early shock/early reward (40min)	Exp. 1B	59	3	5	+ 18:45.6	+ 00:18:28.1	late	late	early	early		-1	-1	-1	1	1	1	-1	1	-1	1	1	-1	1	-1	1	-1	1	-1	1	-1	1	-1			8	0	8	0	50		5	2	0	2	1	50	50
Exp. 1B - early shock/early reward vs. late shock/late reward (40min)	Exp. 1B	60	4	5	+ 20:38.5	+ 00:20:21.4	early	early	late	late		1	-1	-1	1	1	-1	1	-1	1	1	-1	-1	1	-1	1	1	1	-1	1	-1	1	-1			9	0	7	0	56.25		5	3	0	1	2	75	25
Exp. 1B - early shock/early reward vs. late shock/late reward (40min)	Exp. 1B	61	5	5	+ 22:31.2	+ 00:22:15.0	early	early	late	late		1	-1	-1	1	1	-1	-1	1	-1	1	-1	1	-1	-1	1	-1	-1	1	1	1	1	1			9	0	7	0	56.25		5	2	0	2	2	50	50
Exp. 1B - early shock/early reward vs. late shock/late reward (40min)	Exp. 1B	62	6	5	+ 30:38.1	+ 00:30:21.5	early	early	late	late		1	1	-1	-1	-1	1	-1	1	-1	-1	1	-1	1	-1	1	-1	-1	1	-1	-1	1	-1			6	0	10	0	37.5		5	1	0	3	2	25	75
Exp. 1B - late shock/late reward vs. early shock/early reward (40min)	Exp. 1B	63	7	5	+ 23:42.5	+ 00:23:25.8	late	late	early	early		-1	-1	1	-1	1	1	-1	-1	-1	1	-1	1	1	1	1	-1	1	-1	1	-1	1	1			9	0	7	0	56.25		5	1	0	3	3	25	75
Exp. 1B - late shock/late reward vs. early shock/early reward (40min)	Exp. 1B	64	8	5	+ 20:29.3	+ 00:20:11.3	late	late	early	early		1	1	-1	-1	-1	1	1	1	1	1	1	1	1	-1	1	1	1	1	1	1	1	1			15	0	1	0	93.75		5	4	0	0	0	100	0
Exp. 1B - early shock/early reward vs. late shock/late reward (40min)	Exp. 1B	66	10	5	+ 22:28.0	+ 00:22:11.8	early	early	late	late		1	-1	-1	1	1	-1	1	-1	-1	1	1	1	-1	-1	-1	-1	1	-1	-1	-1	1	-1			6	0	10	0	37.5		5	2	0	2	2	50	50
Exp. 1B - early shock/early reward vs. late shock/late reward (40min)	Exp. 1B	67	11	5	+ 19:20.4	+ 00:19:03.1	early	early	late	late		-1	-1	1	1	-1	1	-1	-1	1	-1	-1	-1	-1	1	-1	-1	1	-1	1	-1	1	1			6	0	10	0	37.5		5	1	0	3	3	25	75
Exp. 1B - late shock/late reward vs. early shock/early reward (40min)	Exp. 1B	68	12	5	+ 19:38.5	+ 00:19:22.8	late	late	early	early		-1	1	1	1	-1	-1	1	1	-1	1	1	1	1	1	1	1	1	1	1	1	1	1			15	0	1	0	93.75		5	3	0	1	1	75	25
Ugo Basile Aversive Discounting Pilot 5
1 = early shock + early reward; -1 = late shock + late reward| 2 = omission early shock + early reward; -2 = omission late shock + late reward																																											Trials 1-4
Trial Control Settings	Condition	Animal ID#	Animal	Session	Trial Time	Recording Time	Left Arm - Shock	Left Arm - Reward	Right Arm - Shock	Right Arm - Reward	Trials	1	2	3	4	5	6	1	2	3	4	5	6	7	8	9	10	11	12	13	14	15	16			early shock + early reward decision	early shock + early reward omission	late + late reward decision	late + late reward omission	%early shock + early reward/late reward + late shock		Session	early shock + early reward decision	early shock + early reward omission	late + late reward decision	late + late reward omission	%early shock + early reward/late reward + late shock	%late reward + late shock/early shock + early reward
Exp. 1B - early shock/early reward vs. late shock/late reward (40min)	Exp. 1B	57	1	6	+ 19:41.1	+ 00:19:23.8	early	early	late	late		-1	1	-1	-1	1	1	1	-1	1	-1	-1	-1	1	1	-1	1	-1	-1	-1	-1	-1	-1			5	0	11	0	31.25		6	2	0	2	0	50	50
Exp. 1B - late shock/late reward vs. early shock/early reward (40min)	Exp. 1B	58	2	6	+ 18:41.0	+ 00:18:25.0	late	late	early	early		-1	-1	1	1	-1	1	1	-1	1	-1	-1	1	1	-1	1	-1	1	-1	1	-1	1	-1			8	0	8	0	50		6	2	0	2	3	50	50
Exp. 1B - early shock/early reward vs. late shock/late reward (40min)	Exp. 1B	59	3	6	+ 19:07.9	+ 00:18:36.1	early	early	late	late		-1	1	1	1	-1	-1	1	-1	1	-1	1	-1	-1	1	-1	-1	-1	1	-1	-1	-1	-1			5	0	11	0	31.25		6	2	0	2	2	50	50
Exp. 1B - late shock/late reward vs. early shock/early reward (40min)	Exp. 1B	60	4	6	+ 19:16.0	+ 00:18:54.8	late	late	early	early		-1	-1	1	1	-1	1	-1	-1	1	1	-1	1	1	-1	1	1	1	-1	1	-1	1	-1			9	0	7	0	56.25		6	2	0	2	2	50	50
Exp. 1B - late shock/late reward vs. early shock/early reward (40min)	Exp. 1B	61	5	6	+ 21:13.0	+ 00:20:55.8	late	late	early	early		-1	1	-1	1	1	-1	1	-1	1	-1	1	-1	1	-1	1	-1	1	1	1	1	-1	1			10	0	6	0	62.5		6	2	0	2	2	50	50
Exp. 1B - early shock/early reward vs. late shock/late reward (40min)	Exp. 1B	62	6	6	+ 27:53.1	+ 00:27:35.3	early	early	late	late		1	1	1	-1	-1	-1	1	-1	-1	1	-1	1	-1	1	1	-1	-1	-1	1	-1	-1	1			7	0	9	0	43.75		6	2	0	2	3	50	50
Exp. 1B - early shock/early reward vs. late shock/late reward (40min)	Exp. 1B	63	7	6	+ 23:19.2	+ 00:23:02.5	early	early	late	late		1	1	1	-1	-1	-1	-1	-1	-1	-1	1	-1	1	-1	1	-1	-1	1	-1	-1	1	1			6	0	10	0	37.5		6	0	0	4	3	0	100
Exp. 1B - early shock/early reward vs. late shock/late reward (40min)	Exp. 1B	64	8	6	+ 20:55.2	+ 00:20:37.0	early	early	late	late		1	-1	1	1	-1	-1	1	-1	-1	-1	1	-1	-1	-1	-1	-1	-1	1	-1	-1	1	-1			4	0	12	0	25		6	1	0	3	3	25	75
Exp. 1B - late shock/late reward vs. early shock/early reward (40min)	Exp. 1B	66	10	6	+ 17:50.7	+ 00:17:30.7	late	late	early	early		1	-1	1	1	-1	-1	1	1	-1	1	1	1	1	1	1	1	1	1	1	1	1	1			15	0	1	0	93.75		6	3	0	1	1	75	25
Exp. 1B - late shock/late reward vs. early shock/early reward (40min)	Exp. 1B	67	11	6	+ 20:01.0	+ 00:19:44.7	late	late	early	early		1	-1	-1	-1	1	1	-1	1	-1	1	-1	1	-1	1	-1	1	-1	1	-1	1	-1	1			8	0	8	0	50		6	2	0	2	2	50	50
Exp. 1B - early shock/early reward vs. late shock/late reward (40min)	Exp. 1B	68	12	6	+ 17:33.5	+ 00:17:15.6	early	early	late	late		1	-1	1	1	-1	-1	-1	-1	-1	-1	-1	1	-1	1	-1	1	-1	-1	1	-1	1	-1			5	0	11	0	31.25		6	0	0	4	4	0	100
Ugo Basile Aversive Discounting Pilot 5
1 = early shock + early reward; -1 = late shock + late reward| 2 = omission early shock + early reward; -2 = omission late shock + late reward																																											Trials 1-4
Trial Control Settings	Condition	Animal ID#	Animal	Session	Trial Time	Recording Time	Left Arm - Shock	Left Arm - Reward	Right Arm - Shock	Right Arm - Reward	Trials	1	2	3	4	5	6	1	2	3	4	5	6	7	8	9	10	11	12	13	14	15	16			early shock + early reward decision	early shock + early reward omission	late + late reward decision	late + late reward omission	%early shock + early reward/late reward + late shock		Session	early shock + early reward decision	early shock + early reward omission	late + late reward decision	late + late reward omission	%early shock + early reward/late reward + late shock	%late reward + late shock/early shock + early reward
Exp. 1B - late shock/late reward vs. early shock/early reward (40min)	Exp. 1B	57	1	7	+ 17:31.4	+ 00:17:14.8	late	late	early	early		-1	-1	1	-1	1	1	-1	1	1	1	1	1	1	1	1	1	1	1	1	1	1	1			15	0	1	0	93.75		7	3	0	1	0	75	25
Exp. 1B - early shock/early reward vs. late shock/late reward (40min)	Exp. 1B	58	2	7	+ 19:06.4	+ 00:18:36.5	early	early	late	late		1	1	1	-1	-1	-1	-1	-1	-1	1	-1	-1	-1	-1	-1	-1	1	-1	1	-1	-1	-1			3	0	13	0	18.75		7	1	0	3	3	25	75
Exp. 1B - early shock/early reward vs. late shock/late reward (40min)	Exp. 1B	59	3	7	+ 18:26.1	+ 00:18:08.8	early	early	late	late		-1	1	-1	-1	1	1	-1	-1	1	-1	1	-1	1	-1	1	-1	1	-1	-1	-1	1	-1			6	0	10	0	37.5		7	1	0	3	2	25	75
Exp. 1B - early shock/early reward vs. late shock/late reward (40min)	Exp. 1B	60	4	7	+ 18:49.0	+ 00:18:31.8	early	early	late	late		1	1	1	-1	-1	-1	1	1	-1	1	-1	-1	1	1	-1	1	-1	1	1	1	1	-1			10	0	6	0	62.5		7	3	0	1	2	75	25
Exp. 1B - early shock/early reward vs. late shock/late reward (40min)	Exp. 1B	61	5	7	+ 19:50.8	+ 00:19:30.8	early	early	late	late		-1	-1	1	1	1	-1	-1	-1	1	-1	1	-1	1	-1	-1	1	1	-1	-1	1	-1	-1			6	0	10	0	37.5		7	1	0	3	2	25	75
Exp. 1B - late shock/late reward vs. early shock/early reward (40min)	Exp. 1B	62	6	7	+ 20:50.3	+ 00:20:32.2	late	late	early	early		-1	1	-1	1	-1	1	-1	1	1	1	-1	1	1	1	1	-1	1	1	1	1	1	1			13	0	3	0	81.25		7	3	0	1	1	75	25
Exp. 1B - late shock/late reward vs. early shock/early reward (40min)	Exp. 1B	63	7	7	+ 19:49.6	+ 00:19:33.4	late	late	early	early		-1	1	1	-1	-1	1	1	1	1	1	1	1	1	1	1	1	1	1	1	1	1	1			16	0	0	0	100		7	4	0	0	0	100	0
Exp. 1B - early shock/early reward vs. late shock/late reward (40min)	Exp. 1B	64	8	7	+ 21:04.8	+ 00:20:47.8	early	early	late	late		-1	1	-1	-1	1	1	-1	-1	-1	-1	1	-1	1	-1	1	-1	-1	-1	-1	-1	1	-1			4	0	12	0	25		7	0	0	4	3	0	100
Exp. 1B - late shock/late reward vs. early shock/early reward (40min)	Exp. 1B	66	10	7	+ 17:54.0	+ 00:17:37.8	late	late	early	early		1	-1	-1	-1	1	1	1	1	1	1	1	1	1	1	1	1	1	1	1	1	1	1			16	0	0	0	100		7	4	0	0	0	100	0
Exp. 1B - late shock/late reward vs. early shock/early reward (40min)	Exp. 1B	67	11	7	+ 18:38.8	+ 00:18:21.9	late	late	early	early		-1	1	-1	-1	1	1	-1	1	-1	1	1	-1	1	1	1	-1	1	1	1	1	1	1			12	0	4	0	75		7	2	0	2	1	50	50
Exp. 1B - early shock/early reward vs. late shock/late reward (40min)	Exp. 1B	68	12	7	+ 17:46.3	+ 00:17:29.2	early	early	late	late		-1	1	-1	-1	1	1	-1	-1	-1	-1	-1	1	-1	-1	-1	1	-1	1	-1	1	1	1			6	0	10	0	37.5		7	0	0	4	4	0	100
Ugo Basile Aversive Discounting Pilot 5
1 = early shock + early reward; -1 = late shock + late reward| 2 = omission early shock + early reward; -2 = omission late shock + late reward																																											Trials 1-4
Trial Control Settings	Condition	Animal ID#	Animal	Session	Trial Time	Recording Time	Left Arm - Shock	Left Arm - Reward	Right Arm - Shock	Right Arm - Reward	Trials	1	2	3	4	5	6	1	2	3	4	5	6	7	8	9	10	11	12	13	14	15	16			early shock + early reward decision	early shock + early reward omission	late + late reward decision	late + late reward omission	%early shock + early reward/late reward + late shock		Session	early shock + early reward decision	early shock + early reward omission	late + late reward decision	late + late reward omission	%early shock + early reward/late reward + late shock	%late reward + late shock/early shock + early reward
Exp. 1B - late shock/late reward vs. early shock/early reward (40min)	Exp. 1B	57	1	8	+ 17:41.9	+ 00:17:23.5	late	late	early	early		-1	-1	-1	1	1	1	1	1	1	1	1	1	1	1	1	1	-1	1	1	-1	1	1			14	0	2	0	87.5		8	4	0	0	0	100	0
Exp. 1B - late shock/late reward vs. early shock/early reward (40min)	Exp. 1B	58	2	8	+ 17:57.7	+ 00:17:40.4	late	late	early	early		1	1	-1	-1	1	-1	1	-1	1	-1	1	1	-1	1	-1	1	1	1	1	1	-1	1			11	0	5	0	68.75		8	2	0	2	2	50	50
Exp. 1B - late shock/late reward vs. early shock/early reward (40min)	Exp. 1B	59	3	8	+ 18:20.7	+ 00:17:51.3	late	late	early	early		1	-1	1	-1	1	-1	1	-1	1	-1	1	-1	1	-1	1	1	-1	1	-1	1	-1	1			9	0	7	0	56.25		8	2	0	2	2	50	50
Exp. 1B - late shock/late reward vs. early shock/early reward (40min)	Exp. 1B	60	4	8	+ 17:52.0	+ 00:17:35.1	late	late	early	early		-1	-1	-1	1	1	1	-1	1	-1	1	-1	1	-1	1	-1	1	-1	1	1	-1	1	1			9	0	7	0	56.25		8	2	0	2	2	50	50
Exp. 1B - early shock/early reward vs. late shock/late reward (40min)	Exp. 1B	61	5	8	+ 18:35.1	+ 00:18:17.7	early	early	late	late		1	-1	-1	-1	1	1	-1	1	-1	1	-1	-1	1	1	1	1	-1	1	1	-1	-1	1			9	0	7	0	56.25		8	2	0	2	2	50	50
Exp. 1B - early shock/early reward vs. late shock/late reward (40min)	Exp. 1B	62	6	8	+ 19:19.6	+ 00:19:04.0	early	early	late	late		-1	1	-1	-1	1	1	-1	-1	-1	-1	1	-1	-1	-1	-1	-1	-1	-1	-1	-1	-1	-1			1	0	15	0	6.25		8	0	0	4	3	0	100
Exp. 1B - late shock/late reward vs. early shock/early reward (40min)	Exp. 1B	63	7	8	+ 18:46.3	+ 00:18:30.0	late	late	early	early		-1	-1	1	1	1	-1	1	1	1	1	1	1	1	1	1	1	1	1	1	1	1	1			16	0	0	0	100		8	4	0	0	0	100	0
Exp. 1B - late shock/late reward vs. early shock/early reward (40min)	Exp. 1B	64	8	8	+ 21:54.2	+ 00:21:35.4	late	late	early	early		1	-1	1	1	-1	-1	1	1	1	1	-1	1	1	-1	-1	1	-1	1	-1	1	-1	1			10	0	6	0	62.5		8	4	0	0	1	100	0
Exp. 1B - early shock/early reward vs. late shock/late reward (40min)	Exp. 1B	66	10	8	+ 20:11.2	+ 00:19:54.7	early	early	late	late		1	1	1	-1	-1	-1	-1	-1	-1	-1	1	-1	-1	-1	1	-1	-1	-1	-1	-1	-1	1			3	0	13	0	18.75		8	0	0	4	3	0	100
Exp. 1B - early shock/early reward vs. late shock/late reward (40min)	Exp. 1B	67	11	8	+ 18:25.6	+ 00:18:09.0	early	early	late	late		1	-1	1	-1	-1	1	-1	1	-1	-1	-1	1	-1	-1	-1	-1	-1	-1	-1	-1	1	-1			3	0	13	0	18.75		8	1	0	3	3	25	75
Exp. 1B - late shock/late reward vs. early shock/early reward (40min)	Exp. 1B	68	12	8	+ 17:29.6	+ 00:17:12.8	late	late	early	early		-1	-1	-1	1	1	1	-1	1	1	1	-1	1	-1	1	1	-1	1	-1	1	1	1	-1			10	0	6	0	62.5		8	3	0	1	1	75	25
Ugo Basile Aversive Discounting Pilot 5
1 = early shock + early reward; -1 = late shock + late reward| 2 = omission early shock + early reward; -2 = omission late shock + late reward																																											Trials 1-4
Trial Control Settings	Condition	Animal ID#	Animal	Session	Trial Time	Recording Time	Left Arm - Shock	Left Arm - Reward	Right Arm - Shock	Right Arm - Reward	Trials	1	2	3	4	5	6	1	2	3	4	5	6	7	8	9	10	11	12	13	14	15	16			early shock + early reward decision	early shock + early reward omission	late + late reward decision	late + late reward omission	%early shock + early reward/late reward + late shock		Session	early shock + early reward decision	early shock + early reward omission	late + late reward decision	late + late reward omission	%early shock + early reward/late reward + late shock	%late reward + late shock/early shock + early reward
Exp. 1B - early shock/early reward vs. late shock/late reward (40min)	Exp. 1B	57	1	9	+ 17:40.1	+ 00:17:23.8	early	early	late	late		1	-1	-1	1	1	-1	-1	1	-1	-1	-1	-1	1	-1	1	-1	1	-1	1	-1	1	-1			6	0	10	0	37.5		9	1	0	3	0	25	75
Exp. 1B - early shock/early reward vs. late shock/late reward (40min)	Exp. 1B	58	2	9	+ 16:58.1	+ 00:16:41.6	early	early	late	late		1	-1	1	1	-1	-1	-1	-1	1	-1	1	-1	1	-1	1	-1	1	-1	1	1	1	-1			8	0	8	0	50		9	1	0	3	2	25	75
Exp. 1B - early shock/early reward vs. late shock/late reward (40min)	Exp. 1B	59	3	9	+ 20:19.8	+ 00:20:02.0	early	early	late	late		-1	1	1	1	-1	-1	-1	1	-1	-1	-1	-1	1	1	-1	-1	1	-1	1	-1	-1	1			6	0	10	0	37.5		9	1	0	3	3	25	75
Exp. 1B - early shock/early reward vs. late shock/late reward (40min)	Exp. 1B	60	4	9	+ 17:41.4	+ 00:17:25.8	early	early	late	late		1	-1	1	-1	-1	1	-1	-1	1	-1	-1	1	-1	1	-1	-1	1	-1	1	1	-1	1			7	0	9	0	43.75		9	1	0	3	3	25	75
Exp. 1B - late shock/late reward vs. early shock/early reward (40min)	Exp. 1B	61	5	9	+ 19:22.4	+ 00:19:05.5	late	late	early	early		-1	-1	1	1	1	-1	1	1	-1	1	-1	1	-1	-1	-1	1	-1	1	1	-1	1	-1			8	0	8	0	50		9	3	0	1	2	75	25
Exp. 1B - early shock/early reward vs. late shock/late reward (40min)	Exp. 1B	62	6	9	+ 19:22.4	+ 00:19:05.6	early	early	late	late		-1	-1	1	-1	1	1	-1	-1	1	-1	1	-1	1	-1	1	1	-1	-1	1	-1	1	1			8	0	8	0	50		9	1	0	3	2	25	75
Exp. 1B - early shock/early reward vs. late shock/late reward (40min)	Exp. 1B	63	7	9	+ 17:52.5	+ 00:17:36.8	early	early	late	late		-1	1	-1	-1	1	1	-1	-1	-1	-1	-1	1	-1	-1	1	-1	-1	-1	1	-1	1	-1			4	0	12	0	25		9	0	0	4	4	0	100
Exp. 1B - late shock/late reward vs. early shock/early reward (40min)	Exp. 1B	64	8	9	+ 21:43.2	+ 00:21:27.3	late	late	early	early		1	1	-1	-1	-1	1	-1	1	-1	-1	1	1	-1	1	1	-1	-1	1	-1	-1	1	-1			7	0	9	0	43.75		9	1	0	3	2	25	75
Exp. 1B - late shock/late reward vs. early shock/early reward (40min)	Exp. 1B	66	10	9	+ 20:00.0	+ 00:19:43.3	late	late	early	early		1	-1	1	-1	-1	1	-1	1	-1	-1	1	-1	1	-1	1	1	-1	1	1	-1	-1	-1			7	0	9	0	43.75		9	1	0	3	2	25	75
Exp. 1B - early shock/early reward vs. late shock/late reward (40min)	Exp. 1B	67	11	9	+ 18:07.7	+ 00:17:46.4	early	early	late	late		-1	1	-1	-1	1	1	-1	-1	-1	1	-1	1	-1	-1	1	-1	1	-1	-1	1	-1	1			6	0	10	0	37.5		9	1	0	3	3	25	75
Exp. 1B - early shock/early reward vs. late shock/late reward (40min)	Exp. 1B	68	12	9	+ 18:19.8	+ 00:18:03.8	early	early	late	late		-1	1	-1	-1	1	1	-1	-1	-1	1	-1	1	-1	-1	-1	1	-1	1	-1	-1	1	1			6	0	10	0	37.5		9	1	0	3	3	25	75
Ugo Basile Aversive Discounting Pilot 5
1 = early shock + early reward; -1 = late shock + late reward| 2 = omission early shock + early reward; -2 = omission late shock + late reward																																											Trials 1-4
Trial Control Settings	Condition	Animal ID#	Animal	Session	Trial Time	Recording Time	Left Arm - Shock	Left Arm - Reward	Right Arm - Shock	Right Arm - Reward	Trials	1	2	3	4	5	6	1	2	3	4	5	6	7	8	9	10	11	12	13	14	15	16			early shock + early reward decision	early shock + early reward omission	late + late reward decision	late + late reward omission	%early shock + early reward/late reward + late shock		Session	early shock + early reward decision	early shock + early reward omission	late + late reward decision	late + late reward omission	%early shock + early reward/late reward + late shock	%late reward + late shock/early shock + early reward
Exp. 1B - early shock/early reward vs. late shock/late reward (40min)	Exp. 1B	57	1	10	+ 19:45.9	+ 00:19:29.5	early	early	late	late		1	-1	1	-1	-1	1	-1	1	-1	1	-1	-1	-1	-1	-1	1	-1	1	-1	-1	-1	-1			4	0	12	0	25		10	2	0	2	0	50	50
Exp. 1B - early shock/early reward vs. late shock/late reward (40min)	Exp. 1B	58	2	10	+ 19:10.0	+ 00:18:53.0	early	early	late	late		-1	-1	1	1	-1	1	-1	1	-1	1	-1	1	-1	1	-1	1	-1	-1	1	-1	1	-1			7	0	9	0	43.75		10	2	0	2	2	50	50
Exp. 1B - late shock/late reward vs. early shock/early reward (40min)	Exp. 1B	59	3	10	+ 17:00.5	+ 00:16:41.4	late	late	early	early		1	-1	1	-1	1	-1	1	-1	1	-1	1	-1	1	-1	1	-1	1	-1	1	1	1	1			10	0	6	0	62.5		10	2	0	2	2	50	50
Exp. 1B - late shock/late reward vs. early shock/early reward (40min)	Exp. 1B	60	4	10	+ 17:48.6	+ 00:17:31.0	late	late	early	early		-1	1	1	1	-1	-1	1	1	1	1	1	1	1	1	1	1	1	1	1	1	1	1			16	0	0	0	100		10	4	0	0	0	100	0
Exp. 1B - late shock/late reward vs. early shock/early reward (40min)	Exp. 1B	61	5	10	+ 18:22.7	+ 00:18:06.6	late	late	early	early		-1	1	-1	-1	1	1	-1	1	1	-1	1	-1	1	1	1	-1	1	-1	1	1	1	-1			10	0	6	0	62.5		10	2	0	2	1	50	50
Exp. 1B - late shock/late reward vs. early shock/early reward (40min)	Exp. 1B	62	6	10	+ 18:23.2	+ 00:18:07.0	late	late	early	early		1	1	1	-1	-1	-1	-1	1	-1	1	-1	1	-1	-1	1	1	1	-1	1	-1	1	1			9	0	7	0	56.25		10	2	0	2	2	50	50
Exp. 1B - early shock/early reward vs. late shock/late reward (40min)	Exp. 1B	63	7	10	+ 18:47.1	+ 00:18:30.5	early	early	late	late		-1	1	1	-1	-1	1	-1	-1	1	-1	-1	-1	-1	-1	-1	-1	-1	-1	-1	-1	-1	-1			1	0	15	0	6.25		10	1	0	3	3	25	75
Exp. 1B - early shock/early reward vs. late shock/late reward (40min)	Exp. 1B	64	8	10	+ 21:56.5	+ 00:21:35.4	early	early	late	late		1	-1	-1	-1	1	1	-1	-1	-1	-1	-1	1	-1	1	-1	-1	-1	1	-1	-1	-1	-1			3	0	13	0	18.75		10	0	0	4	4	0	100
Exp. 1B - early shock/early reward vs. late shock/late reward (40min)	Exp. 1B	66	10	10	+ 20:17.1	+ 00:20:00.6	early	early	late	late		-1	-1	-1	1	1	1	-1	-1	-1	-1	1	-1	-1	-1	1	-1	-1	1	-1	-1	-1	-1			3	0	13	0	18.75		10	0	0	4	3	0	100
Exp. 1B - late shock/late reward vs. early shock/early reward (40min)	Exp. 1B	67	11	10	+ 17:57.9	+ 00:17:40.6	late	late	early	early		-1	-1	1	-1	1	1	-1	1	-1	1	-1	1	-1	1	-1	1	-1	1	-1	1	-1	1			8	0	8	0	50		10	2	0	2	2	50	50
Exp. 1B - late shock/late reward vs. early shock/early reward (40min)	Exp. 1B	68	12	10	+ 17:51.2	+ 00:17:34.5	late	late	early	early		-1	-1	1	-1	1	1	-1	1	-1	1	1	-1	1	1	-1	1	-1	1	1	1	1	1			11	0	5	0	68.75		10	2	0	2	1	50	50
[truncated: 35 more columns]

## Sheet: Tabelle2
Ugo Basile Aversive Discounting Pilot 5
1 = early shock + early reward; -1 = late shock + late reward| 2 = omission early shock + early reward; -2 = omission late shock + late reward
Trial 1-4 per session
Trial Control Settings	Condition	Animal ID#	Animal	Session	Trial Time	Recording Time	Remark	Cumulative Sum	1	2	3	4
Exp. 1B - early shock/early reward vs. late shock/late reward	Exp. 1B	57	1	1	+ 22:03.8	+ 00:21:48.8			1	2	2	3
Exp. 1B - late shock/late reward vs. early shock/early reward	Exp. 1B	58	2	1	+ 25:47.7	+ 00:25:30.1			1	2	3	4
Exp. 1B - early shock/early reward vs. late shock/late reward	Exp. 1B	59	3	1	+ 19:32.0	+ 00:19:10.9			1	1	1	1
Exp. 1B - late shock/late reward vs. early shock/early reward	Exp. 1B	60	4	1	+ 25:58.9	+ 00:25:42.4			0	1	1	1
Exp. 1B - late shock/late reward vs. early shock/early reward	Exp. 1B	61	5	1	+ 27:04.7	+ 00:26:46.6			1	1	2	3
Exp. 1B - late shock/late reward vs. early shock/early reward	Exp. 1B	62	6	1	+ 27:19.6	+ 00:27:04.3			1	2	3	3
Exp. 1B - late shock/late reward vs. early shock/early reward (40min)	Exp. 1B	63	7	1	+ 40:00.0	+ 00:39:41.4			1	1	1	1
Exp. 1B - late shock/late reward vs. early shock/early reward (40min)	Exp. 1B	64	8	1	+ 40:00.0	+ 00:39:41.2			0	0	0	0
Exp. 1B - early shock/early reward vs. late shock/late reward	Exp. 1B	66	10	1	+ 26:12.1	+ 00:25:53.4			1	1	1	1
Exp. 1B - early shock/early reward vs. late shock/late reward	Exp. 1B	67	11	1	+ 30:00.0	+ 00:29:43.0			0	0	0	0
Exp. 1B - early shock/early reward vs. late shock/late reward	Exp. 1B	68	12	1	+ 19:27.5	+ 00:19:11.6			0	1	1	1
Trial 1-4 per session
Trial Control Settings	Condition	Animal ID#	Animal	Session	Trial Time	Recording Time	Remark	Cumulative Sum	1	2	3	4
Exp. 1B - late shock/late reward vs. early shock/early reward (40min)	Exp. 1B	57	1	2	+ 21:03.3	+ 00:20:46.4			0	1	1	2
Exp. 1B - early shock/early reward vs. late shock/late reward (40min)	Exp. 1B	58	2	2	+ 23:25.4	+ 00:23:04.0			1	2	3	4
Exp. 1B - late shock/late reward vs. early shock/early reward (40min)	Exp. 1B	59	3	2	+ 19:03.6	+ 00:18:47.3			1	2	2	2
Exp. 1B - early shock/early reward vs. late shock/late reward (40min)	Exp. 1B	60	4	2	+ 33:43.5	+ 00:33:28.1			0	0	0	0
Exp. 1B - early shock/early reward vs. late shock/late reward (40min)	Exp. 1B	61	5	2	+ 22:27.7	+ 00:22:10.4			1	1	2	2
Exp. 1B - early shock/early reward vs. late shock/late reward (40min)	Exp. 1B	62	6	2	+ 29:48.0	+ 00:29:32.1			0	0	1	1
Exp. 1B - early shock/early reward vs. late shock/late reward (40min)	Exp. 1B	63	7	2	+ 25:15.2	+ 00:24:58.8			1	2	3	3
Exp. 1B - late shock/late reward vs. early shock/early reward (40min)	Exp. 1B	64	8	2	+ 29:36.4	+ 00:29:18.6			1	2	3	4
Exp. 1B - early shock/early reward vs. late shock/late reward (40min)	Exp. 1B	66	10	2	+ 20:35.1	+ 00:20:17.7			0	1	1	2
Exp. 1B - late shock/late reward vs. early shock/early reward (40min)	Exp. 1B	67	11	2	+ 24:11.0	+ 00:23:54.2			0	1	1	2
Exp. 1B - late shock/late reward vs. early shock/early reward (40min)	Exp. 1B	68	12	2	+ 18:52.2	+ 00:18:35.3			1	1	2	3
Trial 1-4 per session
Trial Control Settings	Condition	Animal ID#	Animal	Session	Trial Time	Recording Time	Remark	Cumulative Sum	1	2	3	4
Exp. 1B - late shock/late reward vs. early shock/early reward (40min)	Exp. 1B	57	1	3	+ 18:57.2	+ 00:18:39.5			1	1	2	3
Exp. 1B - late shock/late reward vs. early shock/early reward (40min)	Exp. 1B	58	2	3	+ 22:54.5	+ 00:22:33.1			1	2	2	3
Exp. 1B - early shock/early reward vs. late shock/late reward (40min)	Exp. 1B	59	3	3	+ 17:48.3	+ 00:17:30.9			0	0	1	1
Exp. 1B - late shock/late reward vs. early shock/early reward (40min)	Exp. 1B	60	4	3	+ 26:36.9	+ 00:26:19.2			0	1	2	3
Exp. 1B - early shock/early reward vs. late shock/late reward (40min)	Exp. 1B	61	5	3	+ 24:18.5	+ 00:24:00.8			1	2	2	3
Exp. 1B - late shock/late reward vs. early shock/early reward (40min)	Exp. 1B	62	6	3	+ 32:36.4	+ 00:32:19.8			1	2	3	3
Exp. 1B - early shock/early reward vs. late shock/late reward (40min)	Exp. 1B	63	7	3	+ 25:13.7	+ 00:24:56.8			0	0	0	1
Exp. 1B - early shock/early reward vs. late shock/late reward (40min)	Exp. 1B	64	8	3	+ 23:47.4	+ 00:23:30.3			0	0	0	0
Exp. 1B - late shock/late reward vs. early shock/early reward (40min)	Exp. 1B	66	10	3	+ 28:52.6	+ 00:28:32.9			1	2	3	3
Exp. 1B - late shock/late reward vs. early shock/early reward (40min)	Exp. 1B	67	11	3	+ 22:22.0	+ 00:22:05.1			0	0	1	1
Exp. 1B - early shock/early reward vs. late shock/late reward (40min)	Exp. 1B	68	12	3	+ 17:40.0	+ 00:17:22.6			0	0	0	1
Trial 1-4 per session
Trial Control Settings	Condition	Animal ID#	Animal	Session	Trial Time	Recording Time	Remark	Cumulative Sum	1	2	3	4
Exp. 1B - early shock/early reward vs. late shock/late reward (40min)	Exp. 1B	57	1	4	+ 21:21.6	+ 00:21:04.2			0	1	1	2
Exp. 1B - early shock/early reward vs. late shock/late reward (40min)	Exp. 1B	58	2	4	+ 21:54.9	+ 00:21:31.7			0	1	1	1
Exp. 1B - late shock/late reward vs. early shock/early reward (40min)	Exp. 1B	59	3	4	+ 19:34.3	+ 00:19:15.1			0	1	1	2
Exp. 1B - early shock/early reward vs. late shock/late reward (40min)	Exp. 1B	60	4	4	+ 21:16.5	+ 00:20:56.7			0	0	1	1
Exp. 1B - late shock/late reward vs. early shock/early reward (40min)	Exp. 1B	61	5	4	+ 22:20.7	+ 00:22:03.9			0	0	0	0
Exp. 1B - late shock/late reward vs. early shock/early reward (40min)	Exp. 1B	62	6	4	+ 23:43.1	+ 00:23:24.7			0	0	0	0
Exp. 1B - late shock/late reward vs. early shock/early reward (40min)	Exp. 1B	63	7	4	+ 27:33.9	+ 00:27:16.2			0	1	2	2
Exp. 1B - early shock/early reward vs. late shock/late reward (40min)	Exp. 1B	64	8	4	+ 23:25.5	+ 00:23:11.1			0	0	0	0
Exp. 1B - late shock/late reward vs. early shock/early reward (40min)	Exp. 1B	66	10	4	+ 21:15.0	+ 00:20:58.8			1	2	3	4
Exp. 1B - early shock/early reward vs. late shock/late reward (40min)	Exp. 1B	67	11	4	+ 18:08.4	+ 00:17:52.3			0	0	1	1
Exp. 1B - late shock/late reward vs. early shock/early reward (40min)	Exp. 1B	68	12	4	+ 20:08.0	+ 00:19:51.8			1	2	2	3
Trial 1-4 per session
Trial Control Settings	Condition	Animal ID#	Animal	Session	Trial Time	Recording Time	Remark	Cumulative Sum	1	2	3	4
Exp. 1B - late shock/late reward vs. early shock/early reward (40min)	Exp. 1B	57	1	5	+ 19:53.7	+ 00:19:25.1			1	1	2	3
Exp. 1B - late shock/late reward vs. early shock/early reward (40min)	Exp. 1B	58	2	5	+ 20:38.4	+ 00:20:12.7			1	1	2	3
Exp. 1B - late shock/late reward vs. early shock/early reward (40min)	Exp. 1B	59	3	5	+ 18:45.6	+ 00:18:28.1			0	1	1	2
Exp. 1B - early shock/early reward vs. late shock/late reward (40min)	Exp. 1B	60	4	5	+ 20:38.5	+ 00:20:21.4			1	1	2	3
Exp. 1B - early shock/early reward vs. late shock/late reward (40min)	Exp. 1B	61	5	5	+ 22:31.2	+ 00:22:15.0			0	1	1	2
Exp. 1B - early shock/early reward vs. late shock/late reward (40min)	Exp. 1B	62	6	5	+ 30:38.1	+ 00:30:21.5			0	1	1	1
Exp. 1B - late shock/late reward vs. early shock/early reward (40min)	Exp. 1B	63	7	5	+ 23:42.5	+ 00:23:25.8			0	0	0	1
Exp. 1B - late shock/late reward vs. early shock/early reward (40min)	Exp. 1B	64	8	5	+ 20:29.3	+ 00:20:11.3			1	2	3	4
Exp. 1B - early shock/early reward vs. late shock/late reward (40min)	Exp. 1B	66	10	5	+ 22:28.0	+ 00:22:11.8			1	1	1	2
Exp. 1B - early shock/early reward vs. late shock/late reward (40min)	Exp. 1B	67	11	5	+ 19:20.4	+ 00:19:03.1			0	0	1	1
Exp. 1B - late shock/late reward vs. early shock/early reward (40min)	Exp. 1B	68	12	5	+ 19:38.5	+ 00:19:22.8			1	2	2	3
Trial 1-4 per session
Trial Control Settings	Condition	Animal ID#	Animal	Session	Trial Time	Recording Time	Remark	Cumulative Sum	1	2	3	4
Exp. 1B - early shock/early reward vs. late shock/late reward (40min)	Exp. 1B	57	1	6	+ 19:41.1	+ 00:19:23.8			1	1	2	2
Exp. 1B - late shock/late reward vs. early shock/early reward (40min)	Exp. 1B	58	2	6	+ 18:41.0	+ 00:18:25.0			1	1	2	2
Exp. 1B - early shock/early reward vs. late shock/late reward (40min)	Exp. 1B	59	3	6	+ 19:07.9	+ 00:18:36.1			1	1	2	2
Exp. 1B - late shock/late reward vs. early shock/early reward (40min)	Exp. 1B	60	4	6	+ 19:16.0	+ 00:18:54.8			0	0	1	2
Exp. 1B - late shock/late reward vs. early shock/early reward (40min)	Exp. 1B	61	5	6	+ 21:13.0	+ 00:20:55.8			1	1	2	2
Exp. 1B - early shock/early reward vs. late shock/late reward (40min)	Exp. 1B	62	6	6	+ 27:53.1	+ 00:27:35.3			1	1	1	2
Exp. 1B - early shock/early reward vs. late shock/late reward (40min)	Exp. 1B	63	7	6	+ 23:19.2	+ 00:23:02.5			0	0	0	0
Exp. 1B - early shock/early reward vs. late shock/late reward (40min)	Exp. 1B	64	8	6	+ 20:55.2	+ 00:20:37.0			1	1	1	1
Exp. 1B - late shock/late reward vs. early shock/early reward (40min)	Exp. 1B	66	10	6	+ 17:50.7	+ 00:17:30.7			1	2	2	3
Exp. 1B - late shock/late reward vs. early shock/early reward (40min)	Exp. 1B	67	11	6	+ 20:01.0	+ 00:19:44.7			0	1	1	2
Exp. 1B - early shock/early reward vs. late shock/late reward (40min)	Exp. 1B	68	12	6	+ 17:33.5	+ 00:17:15.6			0	0	0	0
Trial 1-4 per session
Trial Control Settings	Condition	Animal ID#	Animal	Session	Trial Time	Recording Time	Remark	Cumulative Sum	1	2	3	4
Exp. 1B - late shock/late reward vs. early shock/early reward (40min)	Exp. 1B	57	1	7	+ 17:31.4	+ 00:17:14.8			0	1	2	3
Exp. 1B - early shock/early reward vs. late shock/late reward (40min)	Exp. 1B	58	2	7	+ 19:06.4	+ 00:18:36.5			0	0	0	1
Exp. 1B - early shock/early reward vs. late shock/late reward (40min)	Exp. 1B	59	3	7	+ 18:26.1	+ 00:18:08.8			0	0	1	1
Exp. 1B - early shock/early reward vs. late shock/late reward (40min)	Exp. 1B	60	4	7	+ 18:49.0	+ 00:18:31.8			1	2	2	3
Exp. 1B - early shock/early reward vs. late shock/late reward (40min)	Exp. 1B	61	5	7	+ 19:50.8	+ 00:19:30.8			0	0	1	1
Exp. 1B - late shock/late reward vs. early shock/early reward (40min)	Exp. 1B	62	6	7	+ 20:50.3	+ 00:20:32.2			0	1	2	3
Exp. 1B - late shock/late reward vs. early shock/early reward (40min)	Exp. 1B	63	7	7	+ 19:49.6	+ 00:19:33.4			1	2	3	4
Exp. 1B - early shock/early reward vs. late shock/late reward (40min)	Exp. 1B	64	8	7	+ 21:04.8	+ 00:20:47.8			0	0	0	0
Exp. 1B - late shock/late reward vs. early shock/early reward (40min)	Exp. 1B	66	10	7	+ 17:54.0	+ 00:17:37.8			1	2	3	4
Exp. 1B - late shock/late reward vs. early shock/early reward (40min)	Exp. 1B	67	11	7	+ 18:38.8	+ 00:18:21.9			0	1	1	2
Exp. 1B - early shock/early reward vs. late shock/late reward (40min)	Exp. 1B	68	12	7	+ 17:46.3	+ 00:17:29.2			0	0	0	0
Trial 1-4 per session
Trial Control Settings	Condition	Animal ID#	Animal	Session	Trial Time	Recording Time	Remark	Cumulative Sum	1	2	3	4
Exp. 1B - late shock/late reward vs. early shock/early reward (40min)	Exp. 1B	57	1	8	+ 17:41.9	+ 00:17:23.5			1	2	3	4
Exp. 1B - late shock/late reward vs. early shock/early reward (40min)	Exp. 1B	58	2	8	+ 17:57.7	+ 00:17:40.4			1	1	2	2
Exp. 1B - late shock/late reward vs. early shock/early reward (40min)	Exp. 1B	59	3	8	+ 18:20.7	+ 00:17:51.3			1	1	2	2
Exp. 1B - late shock/late reward vs. early shock/early reward (40min)	Exp. 1B	60	4	8	+ 17:52.0	+ 00:17:35.1			0	1	1	2
Exp. 1B - early shock/early reward vs. late shock/late reward (40min)	Exp. 1B	61	5	8	+ 18:35.1	+ 00:18:17.7			0	1	1	2
Exp. 1B - early shock/early reward vs. late shock/late reward (40min)	Exp. 1B	62	6	8	+ 19:19.6	+ 00:19:04.0			0	0	0	0
Exp. 1B - late shock/late reward vs. early shock/early reward (40min)	Exp. 1B	63	7	8	+ 18:46.3	+ 00:18:30.0			1	2	3	4
Exp. 1B - late shock/late reward vs. early shock/early reward (40min)	Exp. 1B	64	8	8	+ 21:54.2	+ 00:21:35.4			1	2	3	4
Exp. 1B - early shock/early reward vs. late shock/late reward (40min)	Exp. 1B	66	10	8	+ 20:11.2	+ 00:19:54.7			0	0	0	0
Exp. 1B - early shock/early reward vs. late shock/late reward (40min)	Exp. 1B	67	11	8	+ 18:25.6	+ 00:18:09.0			0	1	1	1
Exp. 1B - late shock/late reward vs. early shock/early reward (40min)	Exp. 1B	68	12	8	+ 17:29.6	+ 00:17:12.8			0	1	2	3
Trial 1-4 per session
Trial Control Settings	Condition	Animal ID#	Animal	Session	Trial Time	Recording Time	Remark	Cumulative Sum	1	2	3	4
Exp. 1B - early shock/early reward vs. late shock/late reward (40min)	Exp. 1B	57	1	9	+ 17:40.1	+ 00:17:23.8			0	1	1	1
Exp. 1B - early shock/early reward vs. late shock/late reward (40min)	Exp. 1B	58	2	9	+ 16:58.1	+ 00:16:41.6			0	0	1	1
Exp. 1B - early shock/early reward vs. late shock/late reward (40min)	Exp. 1B	59	3	9	+ 20:19.8	+ 00:20:02.0			0	1	1	1
Exp. 1B - early shock/early reward vs. late shock/late reward (40min)	Exp. 1B	60	4	9	+ 17:41.4	+ 00:17:25.8			0	0	1	1
Exp. 1B - late shock/late reward vs. early shock/early reward (40min)	Exp. 1B	61	5	9	+ 19:22.4	+ 00:19:05.5			1	2	2	3
Exp. 1B - early shock/early reward vs. late shock/late reward (40min)	Exp. 1B	62	6	9	+ 19:22.4	+ 00:19:05.6			0	0	1	1
Exp. 1B - early shock/early reward vs. late shock/late reward (40min)	Exp. 1B	63	7	9	+ 17:52.5	+ 00:17:36.8			0	0	0	0
Exp. 1B - late shock/late reward vs. early shock/early reward (40min)	Exp. 1B	64	8	9	+ 21:43.2	+ 00:21:27.3			0	1	1	1
Exp. 1B - late shock/late reward vs. early shock/early reward (40min)	Exp. 1B	66	10	9	+ 20:00.0	+ 00:19:43.3			0	1	1	1
Exp. 1B - early shock/early reward vs. late shock/late reward (40min)	Exp. 1B	67	11	9	+ 18:07.7	+ 00:17:46.4			0	0	0	1
Exp. 1B - early shock/early reward vs. late shock/late reward (40min)	Exp. 1B	68	12	9	+ 18:19.8	+ 00:18:03.8			0	0	0	1
Trial 1-4 per session
Trial Control Settings	Condition	Animal ID#	Animal	Session	Trial Time	Recording Time	Remark	Cumulative Sum	1	2	3	4
Exp. 1B - early shock/early reward vs. late shock/late reward (40min)	Exp. 1B	57	1	10	+ 19:45.9	+ 00:19:29.5			0	1	1	2
Exp. 1B - early shock/early reward vs. late shock/late reward (40min)	Exp. 1B	58	2	10	+ 19:10.0	+ 00:18:53.0			0	1	1	2
Exp. 1B - late shock/late reward vs. early shock/early reward (40min)	Exp. 1B	59	3	10	+ 17:00.5	+ 00:16:41.4			1	1	2	2
Exp. 1B - late shock/late reward vs. early shock/early reward (40min)	Exp. 1B	60	4	10	+ 17:48.6	+ 00:17:31.0			1	2	3	4
Exp. 1B - late shock/late reward vs. early shock/early reward (40min)	Exp. 1B	61	5	10	+ 18:22.7	+ 00:18:06.6			0	1	2	2
Exp. 1B - late shock/late reward vs. early shock/early reward (40min)	Exp. 1B	62	6	10	+ 18:23.2	+ 00:18:07.0			0	1	1	2
Exp. 1B - early shock/early reward vs. late shock/late reward (40min)	Exp. 1B	63	7	10	+ 18:47.1	+ 00:18:30.5			0	0	1	1
Exp. 1B - early shock/early reward vs. late shock/late reward (40min)	Exp. 1B	64	8	10	+ 21:56.5	+ 00:21:35.4			0	0	0	0
Exp. 1B - early shock/early reward vs. late shock/late reward (40min)	Exp. 1B	66	10	10	+ 20:17.1	+ 00:20:00.6			0	0	0	0
Exp. 1B - late shock/late reward vs. early shock/early reward (40min)	Exp. 1B	67	11	10	+ 17:57.9	+ 00:17:40.6			0	1	1	2
Exp. 1B - late shock/late reward vs. early shock/early reward (40min)	Exp. 1B	68	12	10	+ 17:51.2	+ 00:17:34.5			0	1	1	2
Trial 5-8 per session
Trial Control Settings	Condition	Animal ID#	Animal	Session	Trial Time	Recording Time	Remark	Cumulative Sum	1	2	3	4
Exp. 1B - early shock/early reward vs. late shock/late reward	Exp. 1B	57	1	1	+ 22:03.8	+ 00:21:48.8			0	0	1	1
Exp. 1B - late shock/late reward vs. early shock/early reward	Exp. 1B	58	2	1	+ 25:47.7	+ 00:25:30.1			1	2	3	4
Exp. 1B - early shock/early reward vs. late shock/late reward	Exp. 1B	59	3	1	+ 19:32.0	+ 00:19:10.9			1	2	3	3
Exp. 1B - late shock/late reward vs. early shock/early reward	Exp. 1B	60	4	1	+ 25:58.9	+ 00:25:42.4			1	1	2	3
Exp. 1B - late shock/late reward vs. early shock/early reward	Exp. 1B	61	5	1	+ 27:04.7	+ 00:26:46.6			1	2	3	3
Exp. 1B - late shock/late reward vs. early shock/early reward	Exp. 1B	62	6	1	+ 27:19.6	+ 00:27:04.3			0	0	1	2
Exp. 1B - late shock/late reward vs. early shock/early reward (40min)	Exp. 1B	63	7	1	+ 40:00.0	+ 00:39:41.4			0	0	1	2
Exp. 1B - late shock/late reward vs. early shock/early reward (40min)	Exp. 1B	64	8	1	+ 40:00.0	+ 00:39:41.2			0	0	0	0
Exp. 1B - early shock/early reward vs. late shock/late reward	Exp. 1B	66	10	1	+ 26:12.1	+ 00:25:53.4			1	1	1	2
Exp. 1B - early shock/early reward vs. late shock/late reward	Exp. 1B	67	11	1	+ 30:00.0	+ 00:29:43.0			0	0	0	0
Exp. 1B - early shock/early reward vs. late shock/late reward	Exp. 1B	68	12	1	+ 19:27.5	+ 00:19:11.6			0	0	0	0
Trial 5-8 per session
Trial Control Settings	Condition	Animal ID#	Animal	Session	Trial Time	Recording Time	Remark	Cumulative Sum	1	2	3	4
Exp. 1B - late shock/late reward vs. early shock/early reward (40min)	Exp. 1B	57	1	2	+ 21:03.3	+ 00:20:46.4			0	1	1	2
Exp. 1B - early shock/early reward vs. late shock/late reward (40min)	Exp. 1B	58	2	2	+ 23:25.4	+ 00:23:04.0			1	2	3	4
Exp. 1B - late shock/late reward vs. early shock/early reward (40min)	Exp. 1B	59	3	2	+ 19:03.6	+ 00:18:47.3			0	1	1	2
Exp. 1B - early shock/early reward vs. late shock/late reward (40min)	Exp. 1B	60	4	2	+ 33:43.5	+ 00:33:28.1			1	2	3	3
Exp. 1B - early shock/early reward vs. late shock/late reward (40min)	Exp. 1B	61	5	2	+ 22:27.7	+ 00:22:10.4			1	2	3	4
Exp. 1B - early shock/early reward vs. late shock/late reward (40min)	Exp. 1B	62	6	2	+ 29:48.0	+ 00:29:32.1			0	1	2	3
Exp. 1B - early shock/early reward vs. late shock/late reward (40min)	Exp. 1B	63	7	2	+ 25:15.2	+ 00:24:58.8			0	0	1	2
Exp. 1B - late shock/late reward vs. early shock/early reward (40min)	Exp. 1B	64	8	2	+ 29:36.4	+ 00:29:18.6			1	2	3	4
Exp. 1B - early shock/early reward vs. late shock/late reward (40min)	Exp. 1B	66	10	2	+ 20:35.1	+ 00:20:17.7			0	1	1	2
Exp. 1B - late shock/late reward vs. early shock/early reward (40min)	Exp. 1B	67	11	2	+ 24:11.0	+ 00:23:54.2			0	0	1	1
Exp. 1B - late shock/late reward vs. early shock/early reward (40min)	Exp. 1B	68	12	2	+ 18:52.2	+ 00:18:35.3			1	2	3	3
Trial 5-8 per session
Trial Control Settings	Condition	Animal ID#	Animal	Session	Trial Time	Recording Time	Remark	Cumulative Sum	1	2	3	4
Exp. 1B - late shock/late reward vs. early shock/early reward (40min)	Exp. 1B	57	1	3	+ 18:57.2	+ 00:18:39.5			0	1	1	2
Exp. 1B - late shock/late reward vs. early shock/early reward (40min)	Exp. 1B	58	2	3	+ 22:54.5	+ 00:22:33.1			1	2	2	3
Exp. 1B - early shock/early reward vs. late shock/late reward (40min)	Exp. 1B	59	3	3	+ 17:48.3	+ 00:17:30.9			0	0	0	1
Exp. 1B - late shock/late reward vs. early shock/early reward (40min)	Exp. 1B	60	4	3	+ 26:36.9	+ 00:26:19.2			1	2	3	4
Exp. 1B - early shock/early reward vs. late shock/late reward (40min)	Exp. 1B	61	5	3	+ 24:18.5	+ 00:24:00.8			1	2	3	4
Exp. 1B - late shock/late reward vs. early shock/early reward (40min)	Exp. 1B	62	6	3	+ 32:36.4	+ 00:32:19.8			1	2	3	4
Exp. 1B - early shock/early reward vs. late shock/late reward (40min)	Exp. 1B	63	7	3	+ 25:13.7	+ 00:24:56.8			1	1	1	1
Exp. 1B - early shock/early reward vs. late shock/late reward (40min)	Exp. 1B	64	8	3	+ 23:47.4	+ 00:23:30.3			0	0	0	0
Exp. 1B - late shock/late reward vs. early shock/early reward (40min)	Exp. 1B	66	10	3	+ 28:52.6	+ 00:28:32.9			1	1	2	3
Exp. 1B - late shock/late reward vs. early shock/early reward (40min)	Exp. 1B	67	11	3	+ 22:22.0	+ 00:22:05.1			1	1	2	3
Exp. 1B - early shock/early reward vs. late shock/late reward (40min)	Exp. 1B	68	12	3	+ 17:40.0	+ 00:17:22.6			0	0	0	0
Trial 5-8 per session
Trial Control Settings	Condition	Animal ID#	Animal	Session	Trial Time	Recording Time	Remark	Cumulative Sum	1	2	3	4
Exp. 1B - early shock/early reward vs. late shock/late reward (40min)	Exp. 1B	57	1	4	+ 21:21.6	+ 00:21:04.2			0	0	1	1
Exp. 1B - early shock/early reward vs. late shock/late reward (40min)	Exp. 1B	58	2	4	+ 21:54.9	+ 00:21:31.7			0	1	1	2
Exp. 1B - late shock/late reward vs. early shock/early reward (40min)	Exp. 1B	59	3	4	+ 19:34.3	+ 00:19:15.1			0	1	1	2
Exp. 1B - early shock/early reward vs. late shock/late reward (40min)	Exp. 1B	60	4	4	+ 21:16.5	+ 00:20:56.7			0	1	1	2
Exp. 1B - late shock/late reward vs. early shock/early reward (40min)	Exp. 1B	61	5	4	+ 22:20.7	+ 00:22:03.9			0	1	1	1
Exp. 1B - late shock/late reward vs. early shock/early reward (40min)	Exp. 1B	62	6	4	+ 23:43.1	+ 00:23:24.7			1	1	1	1
Exp. 1B - late shock/late reward vs. early shock/early reward (40min)	Exp. 1B	63	7	4	+ 27:33.9	+ 00:27:16.2			1	1	2	3
Exp. 1B - early shock/early reward vs. late shock/late reward (40min)	Exp. 1B	64	8	4	+ 23:25.5	+ 00:23:11.1			0	1	1	2
Exp. 1B - late shock/late reward vs. early shock/early reward (40min)	Exp. 1B	66	10	4	+ 21:15.0	+ 00:20:58.8			1	1	2	3
Exp. 1B - early shock/early reward vs. late shock/late reward (40min)	Exp. 1B	67	11	4	+ 18:08.4	+ 00:17:52.3			0	1	1	2
Exp. 1B - late shock/late reward vs. early shock/early reward (40min)	Exp. 1B	68	12	4	+ 20:08.0	+ 00:19:51.8			1	2	3	4
Trial 5-8 per session
Trial Control Settings	Condition	Animal ID#	Animal	Session	Trial Time	Recording Time	Remark	Cumulative Sum	1	2	3	4
Exp. 1B - late shock/late reward vs. early shock/early reward (40min)	Exp. 1B	57	1	5	+ 19:53.7	+ 00:19:25.1			1	1	2	3
Exp. 1B - late shock/late reward vs. early shock/early reward (40min)	Exp. 1B	58	2	5	+ 20:38.4	+ 00:20:12.7			1	1	2	3
Exp. 1B - late shock/late reward vs. early shock/early reward (40min)	Exp. 1B	59	3	5	+ 18:45.6	+ 00:18:28.1			1	1	2	2
Exp. 1B - early shock/early reward vs. late shock/late reward (40min)	Exp. 1B	60	4	5	+ 20:38.5	+ 00:20:21.4			0	0	1	1
Exp. 1B - early shock/early reward vs. late shock/late reward (40min)	Exp. 1B	61	5	5	+ 22:31.2	+ 00:22:15.0			0	1	1	1
Exp. 1B - early shock/early reward vs. late shock/late reward (40min)	Exp. 1B	62	6	5	+ 30:38.1	+ 00:30:21.5			1	1	2	2
Exp. 1B - late shock/late reward vs. early shock/early reward (40min)	Exp. 1B	63	7	5	+ 23:42.5	+ 00:23:25.8			0	1	2	3
Exp. 1B - late shock/late reward vs. early shock/early reward (40min)	Exp. 1B	64	8	5	+ 20:29.3	+ 00:20:11.3			1	2	3	3
Exp. 1B - early shock/early reward vs. late shock/late reward (40min)	Exp. 1B	66	10	5	+ 22:28.0	+ 00:22:11.8			1	2	2	2
Exp. 1B - early shock/early reward vs. late shock/late reward (40min)	Exp. 1B	67	11	5	+ 19:20.4	+ 00:19:03.1			0	0	0	1
Exp. 1B - late shock/late reward vs. early shock/early reward (40min)	Exp. 1B	68	12	5	+ 19:38.5	+ 00:19:22.8			1	2	3	4
Trial 5-8 per session
Trial Control Settings	Condition	Animal ID#	Animal	Session	Trial Time	Recording Time	Remark	Cumulative Sum	1	2	3	4
Exp. 1B - early shock/early reward vs. late shock/late reward (40min)	Exp. 1B	57	1	6	+ 19:41.1	+ 00:19:23.8			0	0	1	2
Exp. 1B - late shock/late reward vs. early shock/early reward (40min)	Exp. 1B	58	2	6	+ 18:41.0	+ 00:18:25.0			0	1	2	2
Exp. 1B - early shock/early reward vs. late shock/late reward (40min)	Exp. 1B	59	3	6	+ 19:07.9	+ 00:18:36.1			1	1	1	2
Exp. 1B - late shock/late reward vs. early shock/early reward (40min)	Exp. 1B	60	4	6	+ 19:16.0	+ 00:18:54.8			0	1	2	2
Exp. 1B - late shock/late reward vs. early shock/early reward (40min)	Exp. 1B	61	5	6	+ 21:13.0	+ 00:20:55.8			1	1	2	2
Exp. 1B - early shock/early reward vs. late shock/late reward (40min)	Exp. 1B	62	6	6	+ 27:53.1	+ 00:27:35.3			0	1	1	2
Exp. 1B - early shock/early reward vs. late shock/late reward (40min)	Exp. 1B	63	7	6	+ 23:19.2	+ 00:23:02.5			1	1	2	2
Exp. 1B - early shock/early reward vs. late shock/late reward (40min)	Exp. 1B	64	8	6	+ 20:55.2	+ 00:20:37.0			1	1	1	1
Exp. 1B - late shock/late reward vs. early shock/early reward (40min)	Exp. 1B	66	10	6	+ 17:50.7	+ 00:17:30.7			1	2	3	4
Exp. 1B - late shock/late reward vs. early shock/early reward (40min)	Exp. 1B	67	11	6	+ 20:01.0	+ 00:19:44.7			0	1	1	2
Exp. 1B - early shock/early reward vs. late shock/late reward (40min)	Exp. 1B	68	12	6	+ 17:33.5	+ 00:17:15.6			0	1	1	2
Trial 5-8 per session
Trial Control Settings	Condition	Animal ID#	Animal	Session	Trial Time	Recording Time	Remark	Cumulative Sum	1	2	3	4
Exp. 1B - late shock/late reward vs. early shock/early reward (40min)	Exp. 1B	57	1	7	+ 17:31.4	+ 00:17:14.8			1	2	3	4
Exp. 1B - early shock/early reward vs. late shock/late reward (40min)	Exp. 1B	58	2	7	+ 19:06.4	+ 00:18:36.5			0	0	0	0
Exp. 1B - early shock/early reward vs. late shock/late reward (40min)	Exp. 1B	59	3	7	+ 18:26.1	+ 00:18:08.8			1	1	2	2
Exp. 1B - early shock/early reward vs. late shock/late reward (40min)	Exp. 1B	60	4	7	+ 18:49.0	+ 00:18:31.8			0	0	1	2
Exp. 1B - early shock/early reward vs. late shock/late reward (40min)	Exp. 1B	61	5	7	+ 19:50.8	+ 00:19:30.8			1	1	2	2
Exp. 1B - late shock/late reward vs. early shock/early reward (40min)	Exp. 1B	62	6	7	+ 20:50.3	+ 00:20:32.2			0	1	2	3
Exp. 1B - late shock/late reward vs. early shock/early reward (40min)	Exp. 1B	63	7	7	+ 19:49.6	+ 00:19:33.4			1	2	3	4
Exp. 1B - early shock/early reward vs. late shock/late reward (40min)	Exp. 1B	64	8	7	+ 21:04.8	+ 00:20:47.8			1	1	2	2
Exp. 1B - late shock/late reward vs. early shock/early reward (40min)	Exp. 1B	66	10	7	+ 17:54.0	+ 00:17:37.8			1	2	3	4
Exp. 1B - late shock/late reward vs. early shock/early reward (40min)	Exp. 1B	67	11	7	+ 18:38.8	+ 00:18:21.9			1	1	2	3
Exp. 1B - early shock/early reward vs. late shock/late reward (40min)	Exp. 1B	68	12	7	+ 17:46.3	+ 00:17:29.2			0	1	1	1
Trial 5-8 per session
Trial Control Settings	Condition	Animal ID#	Animal	Session	Trial Time	Recording Time	Remark	Cumulative Sum	1	2	3	4
Exp. 1B - late shock/late reward vs. early shock/early reward (40min)	Exp. 1B	57	1	8	+ 17:41.9	+ 00:17:23.5			1	2	3	4
Exp. 1B - late shock/late reward vs. early shock/early reward (40min)	Exp. 1B	58	2	8	+ 17:57.7	+ 00:17:40.4			1	2	2	3
Exp. 1B - late shock/late reward vs. early shock/early reward (40min)	Exp. 1B	59	3	8	+ 18:20.7	+ 00:17:51.3			1	1	2	2
Exp. 1B - late shock/late reward vs. early shock/early reward (40min)	Exp. 1B	60	4	8	+ 17:52.0	+ 00:17:35.1			0	1	1	2
Exp. 1B - early shock/early reward vs. late shock/late reward (40min)	Exp. 1B	61	5	8	+ 18:35.1	+ 00:18:17.7			0	0	1	2
Exp. 1B - early shock/early reward vs. late shock/late reward (40min)	Exp. 1B	62	6	8	+ 19:19.6	+ 00:19:04.0			1	1	1	1
Exp. 1B - late shock/late reward vs. early shock/early reward (40min)	Exp. 1B	63	7	8	+ 18:46.3	+ 00:18:30.0			1	2	3	4
Exp. 1B - late shock/late reward vs. early shock/early reward (40min)	Exp. 1B	64	8	8	+ 21:54.2	+ 00:21:35.4			0	1	2	2
Exp. 1B - early shock/early reward vs. late shock/late reward (40min)	Exp. 1B	66	10	8	+ 20:11.2	+ 00:19:54.7			1	1	1	1
Exp. 1B - early shock/early reward vs. late shock/late reward (40min)	Exp. 1B	67	11	8	+ 18:25.6	+ 00:18:09.0			0	1	1	1
Exp. 1B - late shock/late reward vs. early shock/early reward (40min)	Exp. 1B	68	12	8	+ 17:29.6	+ 00:17:12.8			0	1	1	2
Trial 5-8 per session
Trial Control Settings	Condition	Animal ID#	Animal	Session	Trial Time	Recording Time	Remark	Cumulative Sum	1	2	3	4
Exp. 1B - early shock/early reward vs. late shock/late reward (40min)	Exp. 1B	57	1	9	+ 17:40.1	+ 00:17:23.8			0	0	1	1
Exp. 1B - early shock/early reward vs. late shock/late reward (40min)	Exp. 1B	58	2	9	+ 16:58.1	+ 00:16:41.6			1	1	2	2
Exp. 1B - early shock/early reward vs. late shock/late reward (40min)	Exp. 1B	59	3	9	+ 20:19.8	+ 00:20:02.0			0	0	1	2
Exp. 1B - early shock/early reward vs. late shock/late reward (40min)	Exp. 1B	60	4	9	+ 17:41.4	+ 00:17:25.8			0	1	1	2
Exp. 1B - late shock/late reward vs. early shock/early reward (40min)	Exp. 1B	61	5	9	+ 19:22.4	+ 00:19:05.5			0	1	1	1
Exp. 1B - early shock/early reward vs. late shock/late reward (40min)	Exp. 1B	62	6	9	+ 19:22.4	+ 00:19:05.6			1	1	2	2
Exp. 1B - early shock/early reward vs. late shock/late reward (40min)	Exp. 1B	63	7	9	+ 17:52.5	+ 00:17:36.8			0	1	1	1
Exp. 1B - late shock/late reward vs. early shock/early reward (40min)	Exp. 1B	64	8	9	+ 21:43.2	+ 00:21:27.3			1	2	2	3
Exp. 1B - late shock/late reward vs. early shock/early reward (40min)	Exp. 1B	66	10	9	+ 20:00.0	+ 00:19:43.3			1	1	2	2
Exp. 1B - early shock/early reward vs. late shock/late reward (40min)	Exp. 1B	67	11	9	+ 18:07.7	+ 00:17:46.4			0	1	1	1
Exp. 1B - early shock/early reward vs. late shock/late reward (40min)	Exp. 1B	68	12	9	+ 18:19.8	+ 00:18:03.8			0	1	1	1
Trial 5-8 per session
Trial Control Settings	Condition	Animal ID#	Animal	Session	Trial Time	Recording Time	Remark	Cumulative Sum	1	2	3	4
Exp. 1B - early shock/early reward vs. late shock/late reward (40min)	Exp. 1B	57	1	10	+ 19:45.9	+ 00:19:29.5			0	0	0	0
Exp. 1B - early shock/early reward vs. late shock/late reward (40min)	Exp. 1B	58	2	10	+ 19:10.0	+ 00:18:53.0			0	1	1	2
Exp. 1B - late shock/late reward vs. early shock/early reward (40min)	Exp. 1B	59	3	10	+ 17:00.5	+ 00:16:41.4			1	1	2	2
Exp. 1B - late shock/late reward vs. early shock/early reward (40min)	Exp. 1B	60	4	10	+ 17:48.6	+ 00:17:31.0			1	2	3	4
Exp. 1B - late shock/late reward vs. early shock/early reward (40min)	Exp. 1B	61	5	10	+ 18:22.7	+ 00:18:06.6			1	1	2	3
Exp. 1B - late shock/late reward vs. early shock/early reward (40min)	Exp. 1B	62	6	10	+ 18:23.2	+ 00:18:07.0			0	1	1	1
Exp. 1B - early shock/early reward vs. late shock/late reward (40min)	Exp. 1B	63	7	10	+ 18:47.1	+ 00:18:30.5			0	0	0	0
Exp. 1B - early shock/early reward vs. late shock/late reward (40min)	Exp. 1B	64	8	10	+ 21:56.5	+ 00:21:35.4			0	1	1	2
Exp. 1B - early shock/early reward vs. late shock/late reward (40min)	Exp. 1B	66	10	10	+ 20:17.1	+ 00:20:00.6			1	1	1	1
Exp. 1B - late shock/late reward vs. early shock/early reward (40min)	Exp. 1B	67	11	10	+ 17:57.9	+ 00:17:40.6			0	1	1	2
Exp. 1B - late shock/late reward vs. early shock/early reward (40min)	Exp. 1B	68	12	10	+ 17:51.2	+ 00:17:34.5			1	1	2	3
Trial 9-12 per session
Trial Control Settings	Condition	Animal ID#	Animal	Session	Trial Time	Recording Time	Remark	Cumulative Sum	1	2	3	4
Exp. 1B - early shock/early reward vs. late shock/late reward	Exp. 1B	57	1	1	+ 22:03.8	+ 00:21:48.8			0	0	0	0
Exp. 1B - late shock/late reward vs. early shock/early reward	Exp. 1B	58	2	1	+ 25:47.7	+ 00:25:30.1			1	2	3	4
Exp. 1B - early shock/early reward vs. late shock/late reward	Exp. 1B	59	3	1	+ 19:32.0	+ 00:19:10.9			0	1	2	2
Exp. 1B - late shock/late reward vs. early shock/early reward	Exp. 1B	60	4	1	+ 25:58.9	+ 00:25:42.4			1	2	2	3
Exp. 1B - late shock/late reward vs. early shock/early reward	Exp. 1B	61	5	1	+ 27:04.7	+ 00:26:46.6			1	1	2	2
Exp. 1B - late shock/late reward vs. early shock/early reward	Exp. 1B	62	6	1	+ 27:19.6	+ 00:27:04.3			1	1	1	1
Exp. 1B - late shock/late reward vs. early shock/early reward (40min)	Exp. 1B	63	7	1	+ 40:00.0	+ 00:39:41.4			0	0	0	0
Exp. 1B - late shock/late reward vs. early shock/early reward (40min)	Exp. 1B	64	8	1	+ 40:00.0	+ 00:39:41.2			0	1	2	3
Exp. 1B - early shock/early reward vs. late shock/late reward	Exp. 1B	66	10	1	+ 26:12.1	+ 00:25:53.4			0	1	1	1
Exp. 1B - early shock/early reward vs. late shock/late reward	Exp. 1B	67	11	1	+ 30:00.0	+ 00:29:43.0			0	0	0	0
Exp. 1B - early shock/early reward vs. late shock/late reward	Exp. 1B	68	12	1	+ 19:27.5	+ 00:19:11.6			0	0	0	0
Trial 9-12 per session
Trial Control Settings	Condition	Animal ID#	Animal	Session	Trial Time	Recording Time	Remark	Cumulative Sum	1	2	3	4
Exp. 1B - late shock/late reward vs. early shock/early reward (40min)	Exp. 1B	57	1	2	+ 21:03.3	+ 00:20:46.4			0	1	1	2
Exp. 1B - early shock/early reward vs. late shock/late reward (40min)	Exp. 1B	58	2	2	+ 23:25.4	+ 00:23:04.0			1	2	3	4
Exp. 1B - late shock/late reward vs. early shock/early reward (40min)	Exp. 1B	59	3	2	+ 19:03.6	+ 00:18:47.3			1	2	3	3
Exp. 1B - early shock/early reward vs. late shock/late reward (40min)	Exp. 1B	60	4	2	+ 33:43.5	+ 00:33:28.1			0	1	2	3
Exp. 1B - early shock/early reward vs. late shock/late reward (40min)	Exp. 1B	61	5	2	+ 22:27.7	+ 00:22:10.4			0	0	1	1
Exp. 1B - early shock/early reward vs. late shock/late reward (40min)	Exp. 1B	62	6	2	+ 29:48.0	+ 00:29:32.1			0	0	1	2
Exp. 1B - early shock/early reward vs. late shock/late reward (40min)	Exp. 1B	63	7	2	+ 25:15.2	+ 00:24:58.8			1	1	2	2
Exp. 1B - late shock/late reward vs. early shock/early reward (40min)	Exp. 1B	64	8	2	+ 29:36.4	+ 00:29:18.6			1	2	3	4
Exp. 1B - early shock/early reward vs. late shock/late reward (40min)	Exp. 1B	66	10	2	+ 20:35.1	+ 00:20:17.7			0	0	1	1
Exp. 1B - late shock/late reward vs. early shock/early reward (40min)	Exp. 1B	67	11	2	+ 24:11.0	+ 00:23:54.2			1	2	2	3
Exp. 1B - late shock/late reward vs. early shock/early reward (40min)	Exp. 1B	68	12	2	+ 18:52.2	+ 00:18:35.3			1	2	3	4
Trial 9-12 per session
Trial Control Settings	Condition	Animal ID#	Animal	Session	Trial Time	Recording Time	Remark	Cumulative Sum	1	2	3	4
Exp. 1B - late shock/late reward vs. early shock/early reward (40min)	Exp. 1B	57	1	3	+ 18:57.2	+ 00:18:39.5			0	1	1	2
Exp. 1B - late shock/late reward vs. early shock/early reward (40min)	Exp. 1B	58	2	3	+ 22:54.5	+ 00:22:33.1			1	1	2	3
Exp. 1B - early shock/early reward vs. late shock/late reward (40min)	Exp. 1B	59	3	3	+ 17:48.3	+ 00:17:30.9			0	1	1	2
Exp. 1B - late shock/late reward vs. early shock/early reward (40min)	Exp. 1B	60	4	3	+ 26:36.9	+ 00:26:19.2			1	2	3	4
Exp. 1B - early shock/early reward vs. late shock/late reward (40min)	Exp. 1B	61	5	3	+ 24:18.5	+ 00:24:00.8			1	2	3	4
Exp. 1B - late shock/late reward vs. early shock/early reward (40min)	Exp. 1B	62	6	3	+ 32:36.4	+ 00:32:19.8			1	2	3	4
Exp. 1B - early shock/early reward vs. late shock/late reward (40min)	Exp. 1B	63	7	3	+ 25:13.7	+ 00:24:56.8			1	1	2	3
Exp. 1B - early shock/early reward vs. late shock/late reward (40min)	Exp. 1B	64	8	3	+ 23:47.4	+ 00:23:30.3			0	0	0	0
Exp. 1B - late shock/late reward vs. early shock/early reward (40min)	Exp. 1B	66	10	3	+ 28:52.6	+ 00:28:32.9			0	0	1	2
Exp. 1B - late shock/late reward vs. early shock/early reward (40min)	Exp. 1B	67	11	3	+ 22:22.0	+ 00:22:05.1			1	1	2	3
Exp. 1B - early shock/early reward vs. late shock/late reward (40min)	Exp. 1B	68	12	3	+ 17:40.0	+ 00:17:22.6			0	0	0	0
Trial 9-12 per session
Trial Control Settings	Condition	Animal ID#	Animal	Session	Trial Time	Recording Time	Remark	Cumulative Sum	1	2	3	4
Exp. 1B - early shock/early reward vs. late shock/late reward (40min)	Exp. 1B	57	1	4	+ 21:21.6	+ 00:21:04.2			0	1	1	2
Exp. 1B - early shock/early reward vs. late shock/late reward (40min)	Exp. 1B	58	2	4	+ 21:54.9	+ 00:21:31.7			0	1	1	1
Exp. 1B - late shock/late reward vs. early shock/early reward (40min)	Exp. 1B	59	3	4	+ 19:34.3	+ 00:19:15.1			0	1	1	2
Exp. 1B - early shock/early reward vs. late shock/late reward (40min)	Exp. 1B	60	4	4	+ 21:16.5	+ 00:20:56.7			1	1	1	2
Exp. 1B - late shock/late reward vs. early shock/early reward (40min)	Exp. 1B	61	5	4	+ 22:20.7	+ 00:22:03.9			0	0	0	0
Exp. 1B - late shock/late reward vs. early shock/early reward (40min)	Exp. 1B	62	6	4	+ 23:43.1	+ 00:23:24.7			0	0	0	0
Exp. 1B - late shock/late reward vs. early shock/early reward (40min)	Exp. 1B	63	7	4	+ 27:33.9	+ 00:27:16.2			1	1	2	2
Exp. 1B - early shock/early reward vs. late shock/late reward (40min)	Exp. 1B	64	8	4	+ 23:25.5	+ 00:23:11.1			0	0	1	1
Exp. 1B - late shock/late reward vs. early shock/early reward (40min)	Exp. 1B	66	10	4	+ 21:15.0	+ 00:20:58.8			1	2	3	3
Exp. 1B - early shock/early reward vs. late shock/late reward (40min)	Exp. 1B	67	11	4	+ 18:08.4	+ 00:17:52.3			0	1	1	2
Exp. 1B - late shock/late reward vs. early shock/early reward (40min)	Exp. 1B	68	12	4	+ 20:08.0	+ 00:19:51.8			1	1	2	3
Trial 9-12 per session
Trial Control Settings	Condition	Animal ID#	Animal	Session	Trial Time	Recording Time	Remark	Cumulative Sum	1	2	3	4
Exp. 1B - late shock/late reward vs. early shock/early reward (40min)	Exp. 1B	57	1	5	+ 19:53.7	+ 00:19:25.1			1	2	2	3
Exp. 1B - late shock/late reward vs. early shock/early reward (40min)	Exp. 1B	58	2	5	+ 20:38.4	+ 00:20:12.7			0	1	1	2
Exp. 1B - late shock/late reward vs. early shock/early reward (40min)	Exp. 1B	59	3	5	+ 18:45.6	+ 00:18:28.1			1	1	2	2
Exp. 1B - early shock/early reward vs. late shock/late reward (40min)	Exp. 1B	60	4	5	+ 20:38.5	+ 00:20:21.4			1	2	3	3
Exp. 1B - early shock/early reward vs. late shock/late reward (40min)	Exp. 1B	61	5	5	+ 22:31.2	+ 00:22:15.0			1	1	1	2
Exp. 1B - early shock/early reward vs. late shock/late reward (40min)	Exp. 1B	62	6	5	+ 30:38.1	+ 00:30:21.5			1	1	1	2
Exp. 1B - late shock/late reward vs. early shock/early reward (40min)	Exp. 1B	63	7	5	+ 23:42.5	+ 00:23:25.8			1	1	2	2
Exp. 1B - late shock/late reward vs. early shock/early reward (40min)	Exp. 1B	64	8	5	+ 20:29.3	+ 00:20:11.3			1	2	3	4
Exp. 1B - early shock/early reward vs. late shock/late reward (40min)	Exp. 1B	66	10	5	+ 22:28.0	+ 00:22:11.8			0	0	1	1
Exp. 1B - early shock/early reward vs. late shock/late reward (40min)	Exp. 1B	67	11	5	+ 19:20.4	+ 00:19:03.1			0	0	1	1
Exp. 1B - late shock/late reward vs. early shock/early reward (40min)	Exp. 1B	68	12	5	+ 19:38.5	+ 00:19:22.8			1	2	3	4
Trial 9-12 per session
Trial Control Settings	Condition	Animal ID#	Animal	Session	Trial Time	Recording Time	Remark	Cumulative Sum	1	2	3	4
Exp. 1B - early shock/early reward vs. late shock/late reward (40min)	Exp. 1B	57	1	6	+ 19:41.1	+ 00:19:23.8			0	1	1	1
Exp. 1B - late shock/late reward vs. early shock/early reward (40min)	Exp. 1B	58	2	6	+ 18:41.0	+ 00:18:25.0			1	1	2	2
Exp. 1B - early shock/early reward vs. late shock/late reward (40min)	Exp. 1B	59	3	6	+ 19:07.9	+ 00:18:36.1			0	0	0	1
Exp. 1B - late shock/late reward vs. early shock/early reward (40min)	Exp. 1B	60	4	6	+ 19:16.0	+ 00:18:54.8			1	2	3	3
Exp. 1B - late shock/late reward vs. early shock/early reward (40min)	Exp. 1B	61	5	6	+ 21:13.0	+ 00:20:55.8			1	1	2	3
Exp. 1B - early shock/early reward vs. late shock/late reward (40min)	Exp. 1B	62	6	6	+ 27:53.1	+ 00:27:35.3			1	1	1	1
Exp. 1B - early shock/early reward vs. late shock/late reward (40min)	Exp. 1B	63	7	6	+ 23:19.2	+ 00:23:02.5			1	1	1	2
Exp. 1B - early shock/early reward vs. late shock/late reward (40min)	Exp. 1B	64	8	6	+ 20:55.2	+ 00:20:37.0			0	0	0	1
Exp. 1B - late shock/late reward vs. early shock/early reward (40min)	Exp. 1B	66	10	6	+ 17:50.7	+ 00:17:30.7			1	2	3	4
Exp. 1B - late shock/late reward vs. early shock/early reward (40min)	Exp. 1B	67	11	6	+ 20:01.0	+ 00:19:44.7			0	1	1	2
Exp. 1B - early shock/early reward vs. late shock/late reward (40min)	Exp. 1B	68	12	6	+ 17:33.5	+ 00:17:15.6			0	1	1	1
Trial 9-12 per session
Trial Control Settings	Condition	Animal ID#	Animal	Session	Trial Time	Recording Time	Remark	Cumulative Sum	1	2	3	4
Exp. 1B - late shock/late reward vs. early shock/early reward (40min)	Exp. 1B	57	1	7	+ 17:31.4	+ 00:17:14.8			1	2	3	4
Exp. 1B - early shock/early reward vs. late shock/late reward (40min)	Exp. 1B	58	2	7	+ 19:06.4	+ 00:18:36.5			0	0	1	1
Exp. 1B - early shock/early reward vs. late shock/late reward (40min)	Exp. 1B	59	3	7	+ 18:26.1	+ 00:18:08.8			1	1	2	2
Exp. 1B - early shock/early reward vs. late shock/late reward (40min)	Exp. 1B	60	4	7	+ 18:49.0	+ 00:18:31.8			0	1	1	2
Exp. 1B - early shock/early reward vs. late shock/late reward (40min)	Exp. 1B	61	5	7	+ 19:50.8	+ 00:19:30.8			0	1	2	2
Exp. 1B - late shock/late reward vs. early shock/early reward (40min)	Exp. 1B	62	6	7	+ 20:50.3	+ 00:20:32.2			1	1	2	3
Exp. 1B - late shock/late reward vs. early shock/early reward (40min)	Exp. 1B	63	7	7	+ 19:49.6	+ 00:19:33.4			1	2	3	4
Exp. 1B - early shock/early reward vs. late shock/late reward (40min)	Exp. 1B	64	8	7	+ 21:04.8	+ 00:20:47.8			1	1	1	1
Exp. 1B - late shock/late reward vs. early shock/early reward (40min)	Exp. 1B	66	10	7	+ 17:54.0	+ 00:17:37.8			1	2	3	4
Exp. 1B - late shock/late reward vs. early shock/early reward (40min)	Exp. 1B	67	11	7	+ 18:38.8	+ 00:18:21.9			1	1	2	3
Exp. 1B - early shock/early reward vs. late shock/late reward (40min)	Exp. 1B	68	12	7	+ 17:46.3	+ 00:17:29.2			0	1	1	2
Trial 9-12 per session
Trial Control Settings	Condition	Animal ID#	Animal	Session	Trial Time	Recording Time	Remark	Cumulative Sum	1	2	3	4
Exp. 1B - late shock/late reward vs. early shock/early reward (40min)	Exp. 1B	57	1	8	+ 17:41.9	+ 00:17:23.5			1	2	2	3
Exp. 1B - late shock/late reward vs. early shock/early reward (40min)	Exp. 1B	58	2	8	+ 17:57.7	+ 00:17:40.4			0	1	2	3
Exp. 1B - late shock/late reward vs. early shock/early reward (40min)	Exp. 1B	59	3	8	+ 18:20.7	+ 00:17:51.3			1	2	2	3
Exp. 1B - late shock/late reward vs. early shock/early reward (40min)	Exp. 1B	60	4	8	+ 17:52.0	+ 00:17:35.1			0	1	1	2
Exp. 1B - early shock/early reward vs. late shock/late reward (40min)	Exp. 1B	61	5	8	+ 18:35.1	+ 00:18:17.7			1	2	2	3
Exp. 1B - early shock/early reward vs. late shock/late reward (40min)	Exp. 1B	62	6	8	+ 19:19.6	+ 00:19:04.0			0	0	0	0
Exp. 1B - late shock/late reward vs. early shock/early reward (40min)	Exp. 1B	63	7	8	+ 18:46.3	+ 00:18:30.0			1	2	3	4
Exp. 1B - late shock/late reward vs. early shock/early reward (40min)	Exp. 1B	64	8	8	+ 21:54.2	+ 00:21:35.4			0	1	1	2
Exp. 1B - early shock/early reward vs. late shock/late reward (40min)	Exp. 1B	66	10	8	+ 20:11.2	+ 00:19:54.7			1	1	1	1
Exp. 1B - early shock/early reward vs. late shock/late reward (40min)	Exp. 1B	67	11	8	+ 18:25.6	+ 00:18:09.0			0	0	0	0
Exp. 1B - late shock/late reward vs. early shock/early reward (40min)	Exp. 1B	68	12	8	+ 17:29.6	+ 00:17:12.8			1	1	2	2
Trial 9-12 per session
Trial Control Settings	Condition	Animal ID#	Animal	Session	Trial Time	Recording Time	Remark	Cumulative Sum	1	2	3	4
Exp. 1B - early shock/early reward vs. late shock/late reward (40min)	Exp. 1B	57	1	9	+ 17:40.1	+ 00:17:23.8			1	1	2	2
Exp. 1B - early shock/early reward vs. late shock/late reward (40min)	Exp. 1B	58	2	9	+ 16:58.1	+ 00:16:41.6			1	1	2	2
Exp. 1B - early shock/early reward vs. late shock/late reward (40min)	Exp. 1B	59	3	9	+ 20:19.8	+ 00:20:02.0			0	0	1	1
Exp. 1B - early shock/early reward vs. late shock/late reward (40min)	Exp. 1B	60	4	9	+ 17:41.4	+ 00:17:25.8			0	0	1	1
Exp. 1B - late shock/late reward vs. early shock/early reward (40min)	Exp. 1B	61	5	9	+ 19:22.4	+ 00:19:05.5			0	1	1	2
Exp. 1B - early shock/early reward vs. late shock/late reward (40min)	Exp. 1B	62	6	9	+ 19:22.4	+ 00:19:05.6			1	2	2	2
Exp. 1B - early shock/early reward vs. late shock/late reward (40min)	Exp. 1B	63	7	9	+ 17:52.5	+ 00:17:36.8			1	1	1	1
Exp. 1B - late shock/late reward vs. early shock/early reward (40min)	Exp. 1B	64	8	9	+ 21:43.2	+ 00:21:27.3			1	1	1	2
Exp. 1B - late shock/late reward vs. early shock/early reward (40min)	Exp. 1B	66	10	9	+ 20:00.0	+ 00:19:43.3			1	2	2	3
Exp. 1B - early shock/early reward vs. late shock/late reward (40min)	Exp. 1B	67	11	9	+ 18:07.7	+ 00:17:46.4			1	1	2	2
Exp. 1B - early shock/early reward vs. late shock/late reward (40min)	Exp. 1B	68	12	9	+ 18:19.8	+ 00:18:03.8			0	1	1	2
Trial 9-12 per session
Trial Control Settings	Condition	Animal ID#	Animal	Session	Trial Time	Recording Time	Remark	Cumulative Sum	1	2	3	4
Exp. 1B - early shock/early reward vs. late shock/late reward (40min)	Exp. 1B	57	1	10	+ 19:45.9	+ 00:19:29.5			0	1	1	2
Exp. 1B - early shock/early reward vs. late shock/late reward (40min)	Exp. 1B	58	2	10	+ 19:10.0	+ 00:18:53.0			0	1	1	1
Exp. 1B - late shock/late reward vs. early shock/early reward (40min)	Exp. 1B	59	3	10	+ 17:00.5	+ 00:16:41.4			1	1	2	2
Exp. 1B - late shock/late reward vs. early shock/early reward (40min)	Exp. 1B	60	4	10	+ 17:48.6	+ 00:17:31.0			1	2	3	4
Exp. 1B - late shock/late reward vs. early shock/early reward (40min)	Exp. 1B	61	5	10	+ 18:22.7	+ 00:18:06.6			1	1	2	2
Exp. 1B - late shock/late reward vs. early shock/early reward (40min)	Exp. 1B	62	6	10	+ 18:23.2	+ 00:18:07.0			1	2	3	3
Exp. 1B - early shock/early reward vs. late shock/late reward (40min)	Exp. 1B	63	7	10	+ 18:47.1	+ 00:18:30.5			0	0	0	0
Exp. 1B - early shock/early reward vs. late shock/late reward (40min)	Exp. 1B	64	8	10	+ 21:56.5	+ 00:21:35.4			0	0	0	1
Exp. 1B - early shock/early reward vs. late shock/late reward (40min)	Exp. 1B	66	10	10	+ 20:17.1	+ 00:20:00.6			1	1	1	2
Exp. 1B - late shock/late reward vs. early shock/early reward (40min)	Exp. 1B	67	11	10	+ 17:57.9	+ 00:17:40.6			0	1	1	2
Exp. 1B - late shock/late reward vs. early shock/early reward (40min)	Exp. 1B	68	12	10	+ 17:51.2	+ 00:17:34.5			0	1	1	2
Trial 13-16 per session
Trial Control Settings	Condition	Animal ID#	Animal	Session	Trial Time	Recording Time	Remark	Cumulative Sum	1	2	3	4
Exp. 1B - early shock/early reward vs. late shock/late reward	Exp. 1B	57	1	1	+ 22:03.8	+ 00:21:48.8			1	1	2	3
Exp. 1B - late shock/late reward vs. early shock/early reward	Exp. 1B	58	2	1	+ 25:47.7	+ 00:25:30.1			1	2	3	4
Exp. 1B - early shock/early reward vs. late shock/late reward	Exp. 1B	59	3	1	+ 19:32.0	+ 00:19:10.9			1	1	1	2
Exp. 1B - late shock/late reward vs. early shock/early reward	Exp. 1B	60	4	1	+ 25:58.9	+ 00:25:42.4			0	1	2	2
Exp. 1B - late shock/late reward vs. early shock/early reward	Exp. 1B	61	5	1	+ 27:04.7	+ 00:26:46.6			0	0	1	2
Exp. 1B - late shock/late reward vs. early shock/early reward	Exp. 1B	62	6	1	+ 27:19.6	+ 00:27:04.3			0	0	0	0
Exp. 1B - late shock/late reward vs. early shock/early reward (40min)	Exp. 1B	63	7	1	+ 40:00.0	+ 00:39:41.4			0	0	0	0
Exp. 1B - late shock/late reward vs. early shock/early reward (40min)	Exp. 1B	64	8	1	+ 40:00.0	+ 00:39:41.2			0	1	2	2
Exp. 1B - early shock/early reward vs. late shock/late reward	Exp. 1B	66	10	1	+ 26:12.1	+ 00:25:53.4			0	0	1	1
Exp. 1B - early shock/early reward vs. late shock/late reward	Exp. 1B	67	11	1	+ 30:00.0	+ 00:29:43.0			0	0	0	0
Exp. 1B - early shock/early reward vs. late shock/late reward	Exp. 1B	68	12	1	+ 19:27.5	+ 00:19:11.6			0	0	1	2
Trial 13-16 per session
Trial Control Settings	Condition	Animal ID#	Animal	Session	Trial Time	Recording Time	Remark	Cumulative Sum	1	2	3	4
Exp. 1B - late shock/late reward vs. early shock/early reward (40min)	Exp. 1B	57	1	2	+ 21:03.3	+ 00:20:46.4			0	1	1	2
Exp. 1B - early shock/early reward vs. late shock/late reward (40min)	Exp. 1B	58	2	2	+ 23:25.4	+ 00:23:04.0			1	2	3	4
Exp. 1B - late shock/late reward vs. early shock/early reward (40min)	Exp. 1B	59	3	2	+ 19:03.6	+ 00:18:47.3			1	1	2	3
Exp. 1B - early shock/early reward vs. late shock/late reward (40min)	Exp. 1B	60	4	2	+ 33:43.5	+ 00:33:28.1			1	2	3	4
Exp. 1B - early shock/early reward vs. late shock/late reward (40min)	Exp. 1B	61	5	2	+ 22:27.7	+ 00:22:10.4			0	1	1	1
Exp. 1B - early shock/early reward vs. late shock/late reward (40min)	Exp. 1B	62	6	2	+ 29:48.0	+ 00:29:32.1			1	2	2	3
Exp. 1B - early shock/early reward vs. late shock/late reward (40min)	Exp. 1B	63	7	2	+ 25:15.2	+ 00:24:58.8			0	0	0	0
Exp. 1B - late shock/late reward vs. early shock/early reward (40min)	Exp. 1B	64	8	2	+ 29:36.4	+ 00:29:18.6			1	2	3	4
Exp. 1B - early shock/early reward vs. late shock/late reward (40min)	Exp. 1B	66	10	2	+ 20:35.1	+ 00:20:17.7			1	1	2	3
Exp. 1B - late shock/late reward vs. early shock/early reward (40min)	Exp. 1B	67	11	2	+ 24:11.0	+ 00:23:54.2			0	1	1	2
Exp. 1B - late shock/late reward vs. early shock/early reward (40min)	Exp. 1B	68	12	2	+ 18:52.2	+ 00:18:35.3			0	1	2	3
Trial 13-16 per session
Trial Control Settings	Condition	Animal ID#	Animal	Session	Trial Time	Recording Time	Remark	Cumulative Sum	1	2	3	4
Exp. 1B - late shock/late reward vs. early shock/early reward (40min)	Exp. 1B	57	1	3	+ 18:57.2	+ 00:18:39.5			0	1	1	2
Exp. 1B - late shock/late reward vs. early shock/early reward (40min)	Exp. 1B	58	2	3	+ 22:54.5	+ 00:22:33.1			1	1	2	2
Exp. 1B - early shock/early reward vs. late shock/late reward (40min)	Exp. 1B	59	3	3	+ 17:48.3	+ 00:17:30.9			0	1	1	1
Exp. 1B - late shock/late reward vs. early shock/early reward (40min)	Exp. 1B	60	4	3	+ 26:36.9	+ 00:26:19.2			1	1	2	3
Exp. 1B - early shock/early reward vs. late shock/late reward (40min)	Exp. 1B	61	5	3	+ 24:18.5	+ 00:24:00.8			0	1	1	2
Exp. 1B - late shock/late reward vs. early shock/early reward (40min)	Exp. 1B	62	6	3	+ 32:36.4	+ 00:32:19.8			0	0	0	0
Exp. 1B - early shock/early reward vs. late shock/late reward (40min)	Exp. 1B	63	7	3	+ 25:13.7	+ 00:24:56.8			0	0	0	0
Exp. 1B - early shock/early reward vs. late shock/late reward (40min)	Exp. 1B	64	8	3	+ 23:47.4	+ 00:23:30.3			0	0	0	0
Exp. 1B - late shock/late reward vs. early shock/early reward (40min)	Exp. 1B	66	10	3	+ 28:52.6	+ 00:28:32.9			1	2	3	3
Exp. 1B - late shock/late reward vs. early shock/early reward (40min)	Exp. 1B	67	11	3	+ 22:22.0	+ 00:22:05.1			1	2	3	4
Exp. 1B - early shock/early reward vs. late shock/late reward (40min)	Exp. 1B	68	12	3	+ 17:40.0	+ 00:17:22.6			0	0	1	1
Trial 13-16 per session
Trial Control Settings	Condition	Animal ID#	Animal	Session	Trial Time	Recording Time	Remark	Cumulative Sum	1	2	3	4
Exp. 1B - early shock/early reward vs. late shock/late reward (40min)	Exp. 1B	57	1	4	+ 21:21.6	+ 00:21:04.2			0	1	1	2
Exp. 1B - early shock/early reward vs. late shock/late reward (40min)	Exp. 1B	58	2	4	+ 21:54.9	+ 00:21:31.7			0	1	1	2
Exp. 1B - late shock/late reward vs. early shock/early reward (40min)	Exp. 1B	59	3	4	+ 19:34.3	+ 00:19:15.1			0	1	1	2
Exp. 1B - early shock/early reward vs. late shock/late reward (40min)	Exp. 1B	60	4	4	+ 21:16.5	+ 00:20:56.7			0	1	1	1
Exp. 1B - late shock/late reward vs. early shock/early reward (40min)	Exp. 1B	61	5	4	+ 22:20.7	+ 00:22:03.9			0	0	0	0
Exp. 1B - late shock/late reward vs. early shock/early reward (40min)	Exp. 1B	62	6	4	+ 23:43.1	+ 00:23:24.7			0	1	2	2
Exp. 1B - late shock/late reward vs. early shock/early reward (40min)	Exp. 1B	63	7	4	+ 27:33.9	+ 00:27:16.2			1	2	2	2
Exp. 1B - early shock/early reward vs. late shock/late reward (40min)	Exp. 1B	64	8	4	+ 23:25.5	+ 00:23:11.1			0	1	2	2
Exp. 1B - late shock/late reward vs. early shock/early reward (40min)	Exp. 1B	66	10	4	+ 21:15.0	+ 00:20:58.8			1	2	3	4
Exp. 1B - early shock/early reward vs. late shock/late reward (40min)	Exp. 1B	67	11	4	+ 18:08.4	+ 00:17:52.3			0	0	0	0
Exp. 1B - late shock/late reward vs. early shock/early reward (40min)	Exp. 1B	68	12	4	+ 20:08.0	+ 00:19:51.8			1	2	3	3
Trial 13-16 per session
Trial Control Settings	Condition	Animal ID#	Animal	Session	Trial Time	Recording Time	Remark	Cumulative Sum	1	2	3	4
Exp. 1B - late shock/late reward vs. early shock/early reward (40min)	Exp. 1B	57	1	5	+ 19:53.7	+ 00:19:25.1			1	2	3	4
Exp. 1B - late shock/late reward vs. early shock/early reward (40min)	Exp. 1B	58	2	5	+ 20:38.4	+ 00:20:12.7			0	0	0	0
Exp. 1B - late shock/late reward vs. early shock/early reward (40min)	Exp. 1B	59	3	5	+ 18:45.6	+ 00:18:28.1			1	1	2	2
Exp. 1B - early shock/early reward vs. late shock/late reward (40min)	Exp. 1B	60	4	5	+ 20:38.5	+ 00:20:21.4			1	1	2	2
Exp. 1B - early shock/early reward vs. late shock/late reward (40min)	Exp. 1B	61	5	5	+ 22:31.2	+ 00:22:15.0			1	2	3	4
Exp. 1B - early shock/early reward vs. late shock/late reward (40min)	Exp. 1B	62	6	5	+ 30:38.1	+ 00:30:21.5			0	0	1	1
Exp. 1B - late shock/late reward vs. early shock/early reward (40min)	Exp. 1B	63	7	5	+ 23:42.5	+ 00:23:25.8			1	1	2	3
Exp. 1B - late shock/late reward vs. early shock/early reward (40min)	Exp. 1B	64	8	5	+ 20:29.3	+ 00:20:11.3			1	2	3	4
Exp. 1B - early shock/early reward vs. late shock/late reward (40min)	Exp. 1B	66	10	5	+ 22:28.0	+ 00:22:11.8			0	0	1	1
Exp. 1B - early shock/early reward vs. late shock/late reward (40min)	Exp. 1B	67	11	5	+ 19:20.4	+ 00:19:03.1			1	1	2	3
Exp. 1B - late shock/late reward vs. early shock/early reward (40min)	Exp. 1B	68	12	5	+ 19:38.5	+ 00:19:22.8			1	2	3	4
Trial 13-16 per session
Trial Control Settings	Condition	Animal ID#	Animal	Session	Trial Time	Recording Time	Remark	Cumulative Sum	1	2	3	4
Exp. 1B - early shock/early reward vs. late shock/late reward (40min)	Exp. 1B	57	1	6	+ 19:41.1	+ 00:19:23.8			0	0	0	0
Exp. 1B - late shock/late reward vs. early shock/early reward (40min)	Exp. 1B	58	2	6	+ 18:41.0	+ 00:18:25.0			1	1	2	2
Exp. 1B - early shock/early reward vs. late shock/late reward (40min)	Exp. 1B	59	3	6	+ 19:07.9	+ 00:18:36.1			0	0	0	0
Exp. 1B - late shock/late reward vs. early shock/early reward (40min)	Exp. 1B	60	4	6	+ 19:16.0	+ 00:18:54.8			1	1	2	2
Exp. 1B - late shock/late reward vs. early shock/early reward (40min)	Exp. 1B	61	5	6	+ 21:13.0	+ 00:20:55.8			1	2	2	3
Exp. 1B - early shock/early reward vs. late shock/late reward (40min)	Exp. 1B	62	6	6	+ 27:53.1	+ 00:27:35.3			1	1	1	2
Exp. 1B - early shock/early reward vs. late shock/late reward (40min)	Exp. 1B	63	7	6	+ 23:19.2	+ 00:23:02.5			0	0	1	2
Exp. 1B - early shock/early reward vs. late shock/late reward (40min)	Exp. 1B	64	8	6	+ 20:55.2	+ 00:20:37.0			0	0	1	1
Exp. 1B - late shock/late reward vs. early shock/early reward (40min)	Exp. 1B	66	10	6	+ 17:50.7	+ 00:17:30.7			1	2	3	4
Exp. 1B - late shock/late reward vs. early shock/early reward (40min)	Exp. 1B	67	11	6	+ 20:01.0	+ 00:19:44.7			0	1	1	2
Exp. 1B - early shock/early reward vs. late shock/late reward (40min)	Exp. 1B	68	12	6	+ 17:33.5	+ 00:17:15.6			1	1	2	2
Trial 13-16 per session
Trial Control Settings	Condition	Animal ID#	Animal	Session	Trial Time	Recording Time	Remark	Cumulative Sum	1	2	3	4
Exp. 1B - late shock/late reward vs. early shock/early reward (40min)	Exp. 1B	57	1	7	+ 17:31.4	+ 00:17:14.8			1	2	3	4
Exp. 1B - early shock/early reward vs. late shock/late reward (40min)	Exp. 1B	58	2	7	+ 19:06.4	+ 00:18:36.5			1	1	1	1
Exp. 1B - early shock/early reward vs. late shock/late reward (40min)	Exp. 1B	59	3	7	+ 18:26.1	+ 00:18:08.8			0	0	1	1
Exp. 1B - early shock/early reward vs. late shock/late reward (40min)	Exp. 1B	60	4	7	+ 18:49.0	+ 00:18:31.8			1	2	3	3
Exp. 1B - early shock/early reward vs. late shock/late reward (40min)	Exp. 1B	61	5	7	+ 19:50.8	+ 00:19:30.8			0	1	1	1
Exp. 1B - late shock/late reward vs. early shock/early reward (40min)	Exp. 1B	62	6	7	+ 20:50.3	+ 00:20:32.2			1	2	3	4
Exp. 1B - late shock/late reward vs. early shock/early reward (40min)	Exp. 1B	63	7	7	+ 19:49.6	+ 00:19:33.4			1	2	3	4
Exp. 1B - early shock/early reward vs. late shock/late reward (40min)	Exp. 1B	64	8	7	+ 21:04.8	+ 00:20:47.8			0	0	1	1
Exp. 1B - late shock/late reward vs. early shock/early reward (40min)	Exp. 1B	66	10	7	+ 17:54.0	+ 00:17:37.8			1	2	3	4
Exp. 1B - late shock/late reward vs. early shock/early reward (40min)	Exp. 1B	67	11	7	+ 18:38.8	+ 00:18:21.9			1	2	3	4
Exp. 1B - early shock/early reward vs. late shock/late reward (40min)	Exp. 1B	68	12	7	+ 17:46.3	+ 00:17:29.2			0	1	2	3
Trial 13-16 per session
Trial Control Settings	Condition	Animal ID#	Animal	Session	Trial Time	Recording Time	Remark	Cumulative Sum	1	2	3	4
Exp. 1B - late shock/late reward vs. early shock/early reward (40min)	Exp. 1B	57	1	8	+ 17:41.9	+ 00:17:23.5			1	1	2	3
Exp. 1B - late shock/late reward vs. early shock/early reward (40min)	Exp. 1B	58	2	8	+ 17:57.7	+ 00:17:40.4			1	2	2	3
Exp. 1B - late shock/late reward vs. early shock/early reward (40min)	Exp. 1B	59	3	8	+ 18:20.7	+ 00:17:51.3			0	1	1	2
Exp. 1B - late shock/late reward vs. early shock/early reward (40min)	Exp. 1B	60	4	8	+ 17:52.0	+ 00:17:35.1			1	1	2	3
Exp. 1B - early shock/early reward vs. late shock/late reward (40min)	Exp. 1B	61	5	8	+ 18:35.1	+ 00:18:17.7			1	1	1	2
Exp. 1B - early shock/early reward vs. late shock/late reward (40min)	Exp. 1B	62	6	8	+ 19:19.6	+ 00:19:04.0			0	0	0	0
Exp. 1B - late shock/late reward vs. early shock/early reward (40min)	Exp. 1B	63	7	8	+ 18:46.3	+ 00:18:30.0			1	2	3	4
Exp. 1B - late shock/late reward vs. early shock/early reward (40min)	Exp. 1B	64	8	8	+ 21:54.2	+ 00:21:35.4			0	1	1	2
Exp. 1B - early shock/early reward vs. late shock/late reward (40min)	Exp. 1B	66	10	8	+ 20:11.2	+ 00:19:54.7			0	0	0	1
Exp. 1B - early shock/early reward vs. late shock/late reward (40min)	Exp. 1B	67	11	8	+ 18:25.6	+ 00:18:09.0			0	0	1	1
Exp. 1B - late shock/late reward vs. early shock/early reward (40min)	Exp. 1B	68	12	8	+ 17:29.6	+ 00:17:12.8			1	2	3	3
Trial 13-16 per session
Trial Control Settings	Condition	Animal ID#	Animal	Session	Trial Time	Recording Time	Remark	Cumulative Sum	1	2	3	4
Exp. 1B - early shock/early reward vs. late shock/late reward (40min)	Exp. 1B	57	1	9	+ 17:40.1	+ 00:17:23.8			1	1	2	2
Exp. 1B - early shock/early reward vs. late shock/late reward (40min)	Exp. 1B	58	2	9	+ 16:58.1	+ 00:16:41.6			1	2	3	3
Exp. 1B - early shock/early reward vs. late shock/late reward (40min)	Exp. 1B	59	3	9	+ 20:19.8	+ 00:20:02.0			1	1	1	2
Exp. 1B - early shock/early reward vs. late shock/late reward (40min)	Exp. 1B	60	4	9	+ 17:41.4	+ 00:17:25.8			1	2	2	3
Exp. 1B - late shock/late reward vs. early shock/early reward (40min)	Exp. 1B	61	5	9	+ 19:22.4	+ 00:19:05.5			1	1	2	2
Exp. 1B - early shock/early reward vs. late shock/late reward (40min)	Exp. 1B	62	6	9	+ 19:22.4	+ 00:19:05.6			1	1	2	3
Exp. 1B - early shock/early reward vs. late shock/late reward (40min)	Exp. 1B	63	7	9	+ 17:52.5	+ 00:17:36.8			1	1	2	2
Exp. 1B - late shock/late reward vs. early shock/early reward (40min)	Exp. 1B	64	8	9	+ 21:43.2	+ 00:21:27.3			0	0	1	1
Exp. 1B - late shock/late reward vs. early shock/early reward (40min)	Exp. 1B	66	10	9	+ 20:00.0	+ 00:19:43.3			1	1	1	1
Exp. 1B - early shock/early reward vs. late shock/late reward (40min)	Exp. 1B	67	11	9	+ 18:07.7	+ 00:17:46.4			0	1	1	2
Exp. 1B - early shock/early reward vs. late shock/late reward (40min)	Exp. 1B	68	12	9	+ 18:19.8	+ 00:18:03.8			0	0	1	2
Trial 13-16 per session
Trial Control Settings	Condition	Animal ID#	Animal	Session	Trial Time	Recording Time	Remark	Cumulative Sum	1	2	3	4
Exp. 1B - early shock/early reward vs. late shock/late reward (40min)	Exp. 1B	57	1	10	+ 19:45.9	+ 00:19:29.5			0	0	0	0
Exp. 1B - early shock/early reward vs. late shock/late reward (40min)	Exp. 1B	58	2	10	+ 19:10.0	+ 00:18:53.0			1	1	2	2
Exp. 1B - late shock/late reward vs. early shock/early reward (40min)	Exp. 1B	59	3	10	+ 17:00.5	+ 00:16:41.4			1	2	3	4
Exp. 1B - late shock/late reward vs. early shock/early reward (40min)	Exp. 1B	60	4	10	+ 17:48.6	+ 00:17:31.0			1	2	3	4
Exp. 1B - late shock/late reward vs. early shock/early reward (40min)	Exp. 1B	61	5	10	+ 18:22.7	+ 00:18:06.6			1	2	3	3
Exp. 1B - late shock/late reward vs. early shock/early reward (40min)	Exp. 1B	62	6	10	+ 18:23.2	+ 00:18:07.0			1	1	2	3
Exp. 1B - early shock/early reward vs. late shock/late reward (40min)	Exp. 1B	63	7	10	+ 18:47.1	+ 00:18:30.5			0	0	0	0
Exp. 1B - early shock/early reward vs. late shock/late reward (40min)	Exp. 1B	64	8	10	+ 21:56.5	+ 00:21:35.4			0	0	0	0
Exp. 1B - early shock/early reward vs. late shock/late reward (40min)	Exp. 1B	66	10	10	+ 20:17.1	+ 00:20:00.6			0	0	0	0
Exp. 1B - late shock/late reward vs. early shock/early reward (40min)	Exp. 1B	67	11	10	+ 17:57.9	+ 00:17:40.6			0	1	1	2
Exp. 1B - late shock/late reward vs. early shock/early reward (40min)	Exp. 1B	68	12	10	+ 17:51.2	+ 00:17:34.5			1	2	3	4
Trial 1-8 per session
Trial Control Settings	Condition	Animal ID#	Animal	Session	Trial Time	Recording Time	Remark	Cumulative Sum	1	2	3	4	5	6	7	8
Exp. 1B - early shock/early reward vs. late shock/late reward	Exp. 1B	57	1	1	+ 22:03.8	+ 00:21:48.8			1	2	2	3	3	3	4	4
Exp. 1B - late shock/late reward vs. early shock/early reward	Exp. 1B	58	2	1	+ 25:47.7	+ 00:25:30.1			1	2	3	4	5	6	7	8
Exp. 1B - early shock/early reward vs. late shock/late reward	Exp. 1B	59	3	1	+ 19:32.0	+ 00:19:10.9			1	1	1	1	2	3	4	4
Exp. 1B - late shock/late reward vs. early shock/early reward	Exp. 1B	60	4	1	+ 25:58.9	+ 00:25:42.4			0	1	1	1	2	2	3	4
Exp. 1B - late shock/late reward vs. early shock/early reward	Exp. 1B	61	5	1	+ 27:04.7	+ 00:26:46.6			1	1	2	3	4	5	6	6
Exp. 1B - late shock/late reward vs. early shock/early reward	Exp. 1B	62	6	1	+ 27:19.6	+ 00:27:04.3			1	2	3	3	3	3	4	5
Exp. 1B - late shock/late reward vs. early shock/early reward (40min)	Exp. 1B	63	7	1	+ 40:00.0	+ 00:39:41.4			1	1	1	1	1	1	2	3
Exp. 1B - late shock/late reward vs. early shock/early reward (40min)	Exp. 1B	64	8	1	+ 40:00.0	+ 00:39:41.2			0	0	0	0	0	0	0	0
Exp. 1B - early shock/early reward vs. late shock/late reward	Exp. 1B	66	10	1	+ 26:12.1	+ 00:25:53.4			1	1	1	1	2	2	2	3
Exp. 1B - early shock/early reward vs. late shock/late reward	Exp. 1B	67	11	1	+ 30:00.0	+ 00:29:43.0			0	0	0	0	0	0	0	0
Exp. 1B - early shock/early reward vs. late shock/late reward	Exp. 1B	68	12	1	+ 19:27.5	+ 00:19:11.6			0	1	1	1	1	1	1	1
Trial 1-8 per session
Trial Control Settings	Condition	Animal ID#	Animal	Session	Trial Time	Recording Time	Remark	Cumulative Sum	1	2	3	4	5	6	7	8
Exp. 1B - late shock/late reward vs. early shock/early reward (40min)	Exp. 1B	57	1	2	+ 21:03.3	+ 00:20:46.4			0	1	1	2	2	3	3	4
Exp. 1B - early shock/early reward vs. late shock/late reward (40min)	Exp. 1B	58	2	2	+ 23:25.4	+ 00:23:04.0			1	2	3	4	5	6	7	8
Exp. 1B - late shock/late reward vs. early shock/early reward (40min)	Exp. 1B	59	3	2	+ 19:03.6	+ 00:18:47.3			1	2	2	2	2	3	3	4
Exp. 1B - early shock/early reward vs. late shock/late reward (40min)	Exp. 1B	60	4	2	+ 33:43.5	+ 00:33:28.1			0	0	0	0	1	2	3	3
Exp. 1B - early shock/early reward vs. late shock/late reward (40min)	Exp. 1B	61	5	2	+ 22:27.7	+ 00:22:10.4			1	1	2	2	3	4	5	6
Exp. 1B - early shock/early reward vs. late shock/late reward (40min)	Exp. 1B	62	6	2	+ 29:48.0	+ 00:29:32.1			0	0	1	1	1	2	3	4
Exp. 1B - early shock/early reward vs. late shock/late reward (40min)	Exp. 1B	63	7	2	+ 25:15.2	+ 00:24:58.8			1	2	3	3	3	3	4	5
Exp. 1B - late shock/late reward vs. early shock/early reward (40min)	Exp. 1B	64	8	2	+ 29:36.4	+ 00:29:18.6			1	2	3	4	5	6	7	8
Exp. 1B - early shock/early reward vs. late shock/late reward (40min)	Exp. 1B	66	10	2	+ 20:35.1	+ 00:20:17.7			0	1	1	2	2	3	3	4
Exp. 1B - late shock/late reward vs. early shock/early reward (40min)	Exp. 1B	67	11	2	+ 24:11.0	+ 00:23:54.2			0	1	1	2	2	2	3	3
Exp. 1B - late shock/late reward vs. early shock/early reward (40min)	Exp. 1B	68	12	2	+ 18:52.2	+ 00:18:35.3			1	1	2	3	4	5	6	6
Trial 1-8 per session
Trial Control Settings	Condition	Animal ID#	Animal	Session	Trial Time	Recording Time	Remark	Cumulative Sum	1	2	3	4	5	6	7	8
Exp. 1B - late shock/late reward vs. early shock/early reward (40min)	Exp. 1B	57	1	3	+ 18:57.2	+ 00:18:39.5			1	1	2	3	3	4	4	5
Exp. 1B - late shock/late reward vs. early shock/early reward (40min)	Exp. 1B	58	2	3	+ 22:54.5	+ 00:22:33.1			1	2	2	3	4	5	5	6
Exp. 1B - early shock/early reward vs. late shock/late reward (40min)	Exp. 1B	59	3	3	+ 17:48.3	+ 00:17:30.9			0	0	1	1	1	1	1	2
Exp. 1B - late shock/late reward vs. early shock/early reward (40min)	Exp. 1B	60	4	3	+ 26:36.9	+ 00:26:19.2			0	1	2	3	4	5	6	7
Exp. 1B - early shock/early reward vs. late shock/late reward (40min)	Exp. 1B	61	5	3	+ 24:18.5	+ 00:24:00.8			1	2	2	3	4	5	6	7
Exp. 1B - late shock/late reward vs. early shock/early reward (40min)	Exp. 1B	62	6	3	+ 32:36.4	+ 00:32:19.8			1	2	3	3	4	5	6	7
Exp. 1B - early shock/early reward vs. late shock/late reward (40min)	Exp. 1B	63	7	3	+ 25:13.7	+ 00:24:56.8			0	0	0	1	2	2	2	2
Exp. 1B - early shock/early reward vs. late shock/late reward (40min)	Exp. 1B	64	8	3	+ 23:47.4	+ 00:23:30.3			0	0	0	0	0	0	0	0
Exp. 1B - late shock/late reward vs. early shock/early reward (40min)	Exp. 1B	66	10	3	+ 28:52.6	+ 00:28:32.9			1	2	3	3	4	4	5	6
Exp. 1B - late shock/late reward vs. early shock/early reward (40min)	Exp. 1B	67	11	3	+ 22:22.0	+ 00:22:05.1			0	0	1	1	2	2	3	4
Exp. 1B - early shock/early reward vs. late shock/late reward (40min)	Exp. 1B	68	12	3	+ 17:40.0	+ 00:17:22.6			0	0	0	1	1	1	1	1
Trial 1-8 per session
Trial Control Settings	Condition	Animal ID#	Animal	Session	Trial Time	Recording Time	Remark	Cumulative Sum	1	2	3	4	5	6	7	8
Exp. 1B - early shock/early reward vs. late shock/late reward (40min)	Exp. 1B	57	1	4	+ 21:21.6	+ 00:21:04.2			0	1	1	2	2	2	3	3
Exp. 1B - early shock/early reward vs. late shock/late reward (40min)	Exp. 1B	58	2	4	+ 21:54.9	+ 00:21:31.7			0	1	1	1	1	2	2	3
Exp. 1B - late shock/late reward vs. early shock/early reward (40min)	Exp. 1B	59	3	4	+ 19:34.3	+ 00:19:15.1			0	1	1	2	2	3	3	4
Exp. 1B - early shock/early reward vs. late shock/late reward (40min)	Exp. 1B	60	4	4	+ 21:16.5	+ 00:20:56.7			0	0	1	1	1	2	2	3
Exp. 1B - late shock/late reward vs. early shock/early reward (40min)	Exp. 1B	61	5	4	+ 22:20.7	+ 00:22:03.9			0	0	0	0	0	1	1	1
Exp. 1B - late shock/late reward vs. early shock/early reward (40min)	Exp. 1B	62	6	4	+ 23:43.1	+ 00:23:24.7			0	0	0	0	1	1	1	1
Exp. 1B - late shock/late reward vs. early shock/early reward (40min)	Exp. 1B	63	7	4	+ 27:33.9	+ 00:27:16.2			0	1	2	2	3	3	4	5
Exp. 1B - early shock/early reward vs. late shock/late reward (40min)	Exp. 1B	64	8	4	+ 23:25.5	+ 00:23:11.1			0	0	0	0	0	1	1	2
Exp. 1B - late shock/late reward vs. early shock/early reward (40min)	Exp. 1B	66	10	4	+ 21:15.0	+ 00:20:58.8			1	2	3	4	5	5	6	7
Exp. 1B - early shock/early reward vs. late shock/late reward (40min)	Exp. 1B	67	11	4	+ 18:08.4	+ 00:17:52.3			0	0	1	1	1	2	2	3
Exp. 1B - late shock/late reward vs. early shock/early reward (40min)	Exp. 1B	68	12	4	+ 20:08.0	+ 00:19:51.8			1	2	2	3	4	5	6	7
Trial 1-8 per session
Trial Control Settings	Condition	Animal ID#	Animal	Session	Trial Time	Recording Time	Remark	Cumulative Sum	1	2	3	4	5	6	7	8
Exp. 1B - late shock/late reward vs. early shock/early reward (40min)	Exp. 1B	57	1	5	+ 19:53.7	+ 00:19:25.1			1	1	2	3	4	4	5	6
Exp. 1B - late shock/late reward vs. early shock/early reward (40min)	Exp. 1B	58	2	5	+ 20:38.4	+ 00:20:12.7			1	1	2	3	4	4	5	6
Exp. 1B - late shock/late reward vs. early shock/early reward (40min)	Exp. 1B	59	3	5	+ 18:45.6	+ 00:18:28.1			0	1	1	2	3	3	4	4
Exp. 1B - early shock/early reward vs. late shock/late reward (40min)	Exp. 1B	60	4	5	+ 20:38.5	+ 00:20:21.4			1	1	2	3	3	3	4	4
Exp. 1B - early shock/early reward vs. late shock/late reward (40min)	Exp. 1B	61	5	5	+ 22:31.2	+ 00:22:15.0			0	1	1	2	2	3	3	3
Exp. 1B - early shock/early reward vs. late shock/late reward (40min)	Exp. 1B	62	6	5	+ 30:38.1	+ 00:30:21.5			0	1	1	1	2	2	3	3
Exp. 1B - late shock/late reward vs. early shock/early reward (40min)	Exp. 1B	63	7	5	+ 23:42.5	+ 00:23:25.8			0	0	0	1	1	2	3	4
Exp. 1B - late shock/late reward vs. early shock/early reward (40min)	Exp. 1B	64	8	5	+ 20:29.3	+ 00:20:11.3			1	2	3	4	5	6	7	7
Exp. 1B - early shock/early reward vs. late shock/late reward (40min)	Exp. 1B	66	10	5	+ 22:28.0	+ 00:22:11.8			1	1	1	2	3	4	4	4
Exp. 1B - early shock/early reward vs. late shock/late reward (40min)	Exp. 1B	67	11	5	+ 19:20.4	+ 00:19:03.1			0	0	1	1	1	1	1	2
Exp. 1B - late shock/late reward vs. early shock/early reward (40min)	Exp. 1B	68	12	5	+ 19:38.5	+ 00:19:22.8			1	2	2	3	4	5	6	7
Trial 1-8 per session
Trial Control Settings	Condition	Animal ID#	Animal	Session	Trial Time	Recording Time	Remark	Cumulative Sum	1	2	3	4	5	6	7	8
Exp. 1B - early shock/early reward vs. late shock/late reward (40min)	Exp. 1B	57	1	6	+ 19:41.1	+ 00:19:23.8			1	1	2	2	2	2	3	4
Exp. 1B - late shock/late reward vs. early shock/early reward (40min)	Exp. 1B	58	2	6	+ 18:41.0	+ 00:18:25.0			1	1	2	2	2	3	4	4
Exp. 1B - early shock/early reward vs. late shock/late reward (40min)	Exp. 1B	59	3	6	+ 19:07.9	+ 00:18:36.1			1	1	2	2	3	3	3	4
Exp. 1B - late shock/late reward vs. early shock/early reward (40min)	Exp. 1B	60	4	6	+ 19:16.0	+ 00:18:54.8			0	0	1	2	2	3	4	4
Exp. 1B - late shock/late reward vs. early shock/early reward (40min)	Exp. 1B	61	5	6	+ 21:13.0	+ 00:20:55.8			1	1	2	2	3	3	4	4
Exp. 1B - early shock/early reward vs. late shock/late reward (40min)	Exp. 1B	62	6	6	+ 27:53.1	+ 00:27:35.3			1	1	1	2	2	3	3	4
Exp. 1B - early shock/early reward vs. late shock/late reward (40min)	Exp. 1B	63	7	6	+ 23:19.2	+ 00:23:02.5			0	0	0	0	1	1	2	2
Exp. 1B - early shock/early reward vs. late shock/late reward (40min)	Exp. 1B	64	8	6	+ 20:55.2	+ 00:20:37.0			1	1	1	1	2	2	2	2
Exp. 1B - late shock/late reward vs. early shock/early reward (40min)	Exp. 1B	66	10	6	+ 17:50.7	+ 00:17:30.7			1	2	2	3	4	5	6	7
Exp. 1B - late shock/late reward vs. early shock/early reward (40min)	Exp. 1B	67	11	6	+ 20:01.0	+ 00:19:44.7			0	1	1	2	2	3	3	4
Exp. 1B - early shock/early reward vs. late shock/late reward (40min)	Exp. 1B	68	12	6	+ 17:33.5	+ 00:17:15.6			0	0	0	0	0	1	1	2
Trial 1-8 per session
Trial Control Settings	Condition	Animal ID#	Animal	Session	Trial Time	Recording Time	Remark	Cumulative Sum	1	2	3	4	5	6	7	8
Exp. 1B - late shock/late reward vs. early shock/early reward (40min)	Exp. 1B	57	1	7	+ 17:31.4	+ 00:17:14.8			0	1	2	3	4	5	6	7
Exp. 1B - early shock/early reward vs. late shock/late reward (40min)	Exp. 1B	58	2	7	+ 19:06.4	+ 00:18:36.5			0	0	0	1	1	1	1	1
Exp. 1B - early shock/early reward vs. late shock/late reward (40min)	Exp. 1B	59	3	7	+ 18:26.1	+ 00:18:08.8			0	0	1	1	2	2	3	3
Exp. 1B - early shock/early reward vs. late shock/late reward (40min)	Exp. 1B	60	4	7	+ 18:49.0	+ 00:18:31.8			1	2	2	3	3	3	4	5
Exp. 1B - early shock/early reward vs. late shock/late reward (40min)	Exp. 1B	61	5	7	+ 19:50.8	+ 00:19:30.8			0	0	1	1	2	2	3	3
Exp. 1B - late shock/late reward vs. early shock/early reward (40min)	Exp. 1B	62	6	7	+ 20:50.3	+ 00:20:32.2			0	1	2	3	3	4	5	6
Exp. 1B - late shock/late reward vs. early shock/early reward (40min)	Exp. 1B	63	7	7	+ 19:49.6	+ 00:19:33.4			1	2	3	4	5	6	7	8
Exp. 1B - early shock/early reward vs. late shock/late reward (40min)	Exp. 1B	64	8	7	+ 21:04.8	+ 00:20:47.8			0	0	0	0	1	1	2	2
Exp. 1B - late shock/late reward vs. early shock/early reward (40min)	Exp. 1B	66	10	7	+ 17:54.0	+ 00:17:37.8			1	2	3	4	5	6	7	8
Exp. 1B - late shock/late reward vs. early shock/early reward (40min)	Exp. 1B	67	11	7	+ 18:38.8	+ 00:18:21.9			0	1	1	2	3	3	4	5
Exp. 1B - early shock/early reward vs. late shock/late reward (40min)	Exp. 1B	68	12	7	+ 17:46.3	+ 00:17:29.2			0	0	0	0	0	1	1	1
Trial 1-8 per session
Trial Control Settings	Condition	Animal ID#	Animal	Session	Trial Time	Recording Time	Remark	Cumulative Sum	1	2	3	4	5	6	7	8
Exp. 1B - late shock/late reward vs. early shock/early reward (40min)	Exp. 1B	57	1	8	+ 17:41.9	+ 00:17:23.5			1	2	3	4	5	6	7	8
Exp. 1B - late shock/late reward vs. early shock/early reward (40min)	Exp. 1B	58	2	8	+ 17:57.7	+ 00:17:40.4			1	1	2	2	3	4	4	5
Exp. 1B - late shock/late reward vs. early shock/early reward (40min)	Exp. 1B	59	3	8	+ 18:20.7	+ 00:17:51.3			1	1	2	2	3	3	4	4
Exp. 1B - late shock/late reward vs. early shock/early reward (40min)	Exp. 1B	60	4	8	+ 17:52.0	+ 00:17:35.1			0	1	1	2	2	3	3	4
Exp. 1B - early shock/early reward vs. late shock/late reward (40min)	Exp. 1B	61	5	8	+ 18:35.1	+ 00:18:17.7			0	1	1	2	2	2	3	4
Exp. 1B - early shock/early reward vs. late shock/late reward (40min)	Exp. 1B	62	6	8	+ 19:19.6	+ 00:19:04.0			0	0	0	0	1	1	1	1
Exp. 1B - late shock/late reward vs. early shock/early reward (40min)	Exp. 1B	63	7	8	+ 18:46.3	+ 00:18:30.0			1	2	3	4	5	6	7	8
Exp. 1B - late shock/late reward vs. early shock/early reward (40min)	Exp. 1B	64	8	8	+ 21:54.2	+ 00:21:35.4			1	2	3	4	4	5	6	6
Exp. 1B - early shock/early reward vs. late shock/late reward (40min)	Exp. 1B	66	10	8	+ 20:11.2	+ 00:19:54.7			0	0	0	0	1	1	1	1
Exp. 1B - early shock/early reward vs. late shock/late reward (40min)	Exp. 1B	67	11	8	+ 18:25.6	+ 00:18:09.0			0	1	1	1	1	2	2	2
Exp. 1B - late shock/late reward vs. early shock/early reward (40min)	Exp. 1B	68	12	8	+ 17:29.6	+ 00:17:12.8			0	1	2	3	3	4	4	5
Trial 1-8 per session
Trial Control Settings	Condition	Animal ID#	Animal	Session	Trial Time	Recording Time	Remark	Cumulative Sum	1	2	3	4	5	6	7	8
Exp. 1B - early shock/early reward vs. late shock/late reward (40min)	Exp. 1B	57	1	9	+ 17:40.1	+ 00:17:23.8			0	1	1	1	1	1	2	2
Exp. 1B - early shock/early reward vs. late shock/late reward (40min)	Exp. 1B	58	2	9	+ 16:58.1	+ 00:16:41.6			0	0	1	1	2	2	3	3
Exp. 1B - early shock/early reward vs. late shock/late reward (40min)	Exp. 1B	59	3	9	+ 20:19.8	+ 00:20:02.0			0	1	1	1	1	1	2	3
Exp. 1B - early shock/early reward vs. late shock/late reward (40min)	Exp. 1B	60	4	9	+ 17:41.4	+ 00:17:25.8			0	0	1	1	1	2	2	3
Exp. 1B - late shock/late reward vs. early shock/early reward (40min)	Exp. 1B	61	5	9	+ 19:22.4	+ 00:19:05.5			1	2	2	3	3	4	4	4
Exp. 1B - early shock/early reward vs. late shock/late reward (40min)	Exp. 1B	62	6	9	+ 19:22.4	+ 00:19:05.6			0	0	1	1	2	2	3	3
Exp. 1B - early shock/early reward vs. late shock/late reward (40min)	Exp. 1B	63	7	9	+ 17:52.5	+ 00:17:36.8			0	0	0	0	0	1	1	1
Exp. 1B - late shock/late reward vs. early shock/early reward (40min)	Exp. 1B	64	8	9	+ 21:43.2	+ 00:21:27.3			0	1	1	1	2	3	3	4
Exp. 1B - late shock/late reward vs. early shock/early reward (40min)	Exp. 1B	66	10	9	+ 20:00.0	+ 00:19:43.3			0	1	1	1	2	2	3	3
Exp. 1B - early shock/early reward vs. late shock/late reward (40min)	Exp. 1B	67	11	9	+ 18:07.7	+ 00:17:46.4			0	0	0	1	1	2	2	2
Exp. 1B - early shock/early reward vs. late shock/late reward (40min)	Exp. 1B	68	12	9	+ 18:19.8	+ 00:18:03.8			0	0	0	1	1	2	2	2
Trial 1-8 per session
Trial Control Settings	Condition	Animal ID#	Animal	Session	Trial Time	Recording Time	Remark	Cumulative Sum	1	2	3	4	5	6	7	8
Exp. 1B - early shock/early reward vs. late shock/late reward (40min)	Exp. 1B	57	1	10	+ 19:45.9	+ 00:19:29.5			0	1	1	2	2	2	2	2
Exp. 1B - early shock/early reward vs. late shock/late reward (40min)	Exp. 1B	58	2	10	+ 19:10.0	+ 00:18:53.0			0	1	1	2	2	3	3	4
Exp. 1B - late shock/late reward vs. early shock/early reward (40min)	Exp. 1B	59	3	10	+ 17:00.5	+ 00:16:41.4			1	1	2	2	3	3	4	4
Exp. 1B - late shock/late reward vs. early shock/early reward (40min)	Exp. 1B	60	4	10	+ 17:48.6	+ 00:17:31.0			1	2	3	4	5	6	7	8
Exp. 1B - late shock/late reward vs. early shock/early reward (40min)	Exp. 1B	61	5	10	+ 18:22.7	+ 00:18:06.6			0	1	2	2	3	3	4	5
Exp. 1B - late shock/late reward vs. early shock/early reward (40min)	Exp. 1B	62	6	10	+ 18:23.2	+ 00:18:07.0			0	1	1	2	2	3	3	3
Exp. 1B - early shock/early reward vs. late shock/late reward (40min)	Exp. 1B	63	7	10	+ 18:47.1	+ 00:18:30.5			0	0	1	1	1	1	1	1
Exp. 1B - early shock/early reward vs. late shock/late reward (40min)	Exp. 1B	64	8	10	+ 21:56.5	+ 00:21:35.4			0	0	0	0	0	1	1	2
Exp. 1B - early shock/early reward vs. late shock/late reward (40min)	Exp. 1B	66	10	10	+ 20:17.1	+ 00:20:00.6			0	0	0	0	1	1	1	1
Exp. 1B - late shock/late reward vs. early shock/early reward (40min)	Exp. 1B	67	11	10	+ 17:57.9	+ 00:17:40.6			0	1	1	2	2	3	3	4
Exp. 1B - late shock/late reward vs. early shock/early reward (40min)	Exp. 1B	68	12	10	+ 17:51.2	+ 00:17:34.5			0	1	1	2	3	3	4	5
Trial 9-16 per session
Trial Control Settings	Condition	Animal ID#	Animal	Session	Trial Time	Recording Time	Remark	Cumulative Sum	1	2	3	4	5	6	7	8
Exp. 1B - early shock/early reward vs. late shock/late reward	Exp. 1B	57	1	1	+ 22:03.8	+ 00:21:48.8			0	0	0	0	1	1	2	3
Exp. 1B - late shock/late reward vs. early shock/early reward	Exp. 1B	58	2	1	+ 25:47.7	+ 00:25:30.1			1	2	3	4	5	6	7	8
Exp. 1B - early shock/early reward vs. late shock/late reward	Exp. 1B	59	3	1	+ 19:32.0	+ 00:19:10.9			0	1	2	2	3	3	3	4
Exp. 1B - late shock/late reward vs. early shock/early reward	Exp. 1B	60	4	1	+ 25:58.9	+ 00:25:42.4			1	2	2	3	3	4	5	5
Exp. 1B - late shock/late reward vs. early shock/early reward	Exp. 1B	61	5	1	+ 27:04.7	+ 00:26:46.6			1	1	2	2	2	2	3	4
Exp. 1B - late shock/late reward vs. early shock/early reward	Exp. 1B	62	6	1	+ 27:19.6	+ 00:27:04.3			1	1	1	1	1	1	1	1
Exp. 1B - late shock/late reward vs. early shock/early reward (40min)	Exp. 1B	63	7	1	+ 40:00.0	+ 00:39:41.4			0	0	0	0	0	0	0	0
Exp. 1B - late shock/late reward vs. early shock/early reward (40min)	Exp. 1B	64	8	1	+ 40:00.0	+ 00:39:41.2			0	1	2	3	3	4	5	5
Exp. 1B - early shock/early reward vs. late shock/late reward	Exp. 1B	66	10	1	+ 26:12.1	+ 00:25:53.4			0	1	1	1	1	1	2	2
Exp. 1B - early shock/early reward vs. late shock/late reward	Exp. 1B	67	11	1	+ 30:00.0	+ 00:29:43.0			0	0	0	0	0	0	0	0
Exp. 1B - early shock/early reward vs. late shock/late reward	Exp. 1B	68	12	1	+ 19:27.5	+ 00:19:11.6			0	0	0	0	0	0	1	2
Trial 9-16 per session
Trial Control Settings	Condition	Animal ID#	Animal	Session	Trial Time	Recording Time	Remark	Cumulative Sum	1	2	3	4	5	6	7	8
Exp. 1B - late shock/late reward vs. early shock/early reward (40min)	Exp. 1B	57	1	2	+ 21:03.3	+ 00:20:46.4			0	1	1	2	2	3	3	4
Exp. 1B - early shock/early reward vs. late shock/late reward (40min)	Exp. 1B	58	2	2	+ 23:25.4	+ 00:23:04.0			1	2	3	4	5	6	7	8
Exp. 1B - late shock/late reward vs. early shock/early reward (40min)	Exp. 1B	59	3	2	+ 19:03.6	+ 00:18:47.3			1	2	3	3	4	4	5	6
Exp. 1B - early shock/early reward vs. late shock/late reward (40min)	Exp. 1B	60	4	2	+ 33:43.5	+ 00:33:28.1			0	1	2	3	4	5	6	7
Exp. 1B - early shock/early reward vs. late shock/late reward (40min)	Exp. 1B	61	5	2	+ 22:27.7	+ 00:22:10.4			0	0	1	1	1	2	2	2
Exp. 1B - early shock/early reward vs. late shock/late reward (40min)	Exp. 1B	62	6	2	+ 29:48.0	+ 00:29:32.1			0	0	1	2	3	4	4	5
Exp. 1B - early shock/early reward vs. late shock/late reward (40min)	Exp. 1B	63	7	2	+ 25:15.2	+ 00:24:58.8			1	1	2	2	2	2	2	2
Exp. 1B - late shock/late reward vs. early shock/early reward (40min)	Exp. 1B	64	8	2	+ 29:36.4	+ 00:29:18.6			1	2	3	4	5	6	7	8
Exp. 1B - early shock/early reward vs. late shock/late reward (40min)	Exp. 1B	66	10	2	+ 20:35.1	+ 00:20:17.7			0	0	1	1	2	2	3	4
Exp. 1B - late shock/late reward vs. early shock/early reward (40min)	Exp. 1B	67	11	2	+ 24:11.0	+ 00:23:54.2			1	2	2	3	3	4	4	5
Exp. 1B - late shock/late reward vs. early shock/early reward (40min)	Exp. 1B	68	12	2	+ 18:52.2	+ 00:18:35.3			1	2	3	4	4	5	6	7
Trial 9-16 per session
Trial Control Settings	Condition	Animal ID#	Animal	Session	Trial Time	Recording Time	Remark	Cumulative Sum	1	2	3	4	5	6	7	8
Exp. 1B - late shock/late reward vs. early shock/early reward (40min)	Exp. 1B	57	1	3	+ 18:57.2	+ 00:18:39.5			0	1	1	2	2	3	3	4
Exp. 1B - late shock/late reward vs. early shock/early reward (40min)	Exp. 1B	58	2	3	+ 22:54.5	+ 00:22:33.1			1	1	2	3	4	4	5	5
Exp. 1B - early shock/early reward vs. late shock/late reward (40min)	Exp. 1B	59	3	3	+ 17:48.3	+ 00:17:30.9			0	1	1	2	2	3	3	3
Exp. 1B - late shock/late reward vs. early shock/early reward (40min)	Exp. 1B	60	4	3	+ 26:36.9	+ 00:26:19.2			1	2	3	4	5	5	6	7
Exp. 1B - early shock/early reward vs. late shock/late reward (40min)	Exp. 1B	61	5	3	+ 24:18.5	+ 00:24:00.8			1	2	3	4	4	5	5	6
Exp. 1B - late shock/late reward vs. early shock/early reward (40min)	Exp. 1B	62	6	3	+ 32:36.4	+ 00:32:19.8			1	2	3	4	4	4	4	4
Exp. 1B - early shock/early reward vs. late shock/late reward (40min)	Exp. 1B	63	7	3	+ 25:13.7	+ 00:24:56.8			1	1	2	3	3	3	3	3
Exp. 1B - early shock/early reward vs. late shock/late reward (40min)	Exp. 1B	64	8	3	+ 23:47.4	+ 00:23:30.3			0	0	0	0	0	0	0	0
Exp. 1B - late shock/late reward vs. early shock/early reward (40min)	Exp. 1B	66	10	3	+ 28:52.6	+ 00:28:32.9			0	0	1	2	3	4	5	5
Exp. 1B - late shock/late reward vs. early shock/early reward (40min)	Exp. 1B	67	11	3	+ 22:22.0	+ 00:22:05.1			1	1	2	3	4	5	6	7
Exp. 1B - early shock/early reward vs. late shock/late reward (40min)	Exp. 1B	68	12	3	+ 17:40.0	+ 00:17:22.6			0	0	0	0	0	0	1	1
Trial 9-16 per session
Trial Control Settings	Condition	Animal ID#	Animal	Session	Trial Time	Recording Time	Remark	Cumulative Sum	1	2	3	4	5	6	7	8
Exp. 1B - early shock/early reward vs. late shock/late reward (40min)	Exp. 1B	57	1	4	+ 21:21.6	+ 00:21:04.2			0	1	1	2	2	3	3	4
Exp. 1B - early shock/early reward vs. late shock/late reward (40min)	Exp. 1B	58	2	4	+ 21:54.9	+ 00:21:31.7			0	1	1	1	1	2	2	3
Exp. 1B - late shock/late reward vs. early shock/early reward (40min)	Exp. 1B	59	3	4	+ 19:34.3	+ 00:19:15.1			0	1	1	2	2	3	3	4
Exp. 1B - early shock/early reward vs. late shock/late reward (40min)	Exp. 1B	60	4	4	+ 21:16.5	+ 00:20:56.7			1	1	1	2	2	3	3	3
Exp. 1B - late shock/late reward vs. early shock/early reward (40min)	Exp. 1B	61	5	4	+ 22:20.7	+ 00:22:03.9			0	0	0	0	0	0	0	0
Exp. 1B - late shock/late reward vs. early shock/early reward (40min)	Exp. 1B	62	6	4	+ 23:43.1	+ 00:23:24.7			0	0	0	0	0	1	2	2
Exp. 1B - late shock/late reward vs. early shock/early reward (40min)	Exp. 1B	63	7	4	+ 27:33.9	+ 00:27:16.2			1	1	2	2	3	4	4	4
Exp. 1B - early shock/early reward vs. late shock/late reward (40min)	Exp. 1B	64	8	4	+ 23:25.5	+ 00:23:11.1			0	0	1	1	1	2	3	3
Exp. 1B - late shock/late reward vs. early shock/early reward (40min)	Exp. 1B	66	10	4	+ 21:15.0	+ 00:20:58.8			1	2	3	3	4	5	6	7
Exp. 1B - early shock/early reward vs. late shock/late reward (40min)	Exp. 1B	67	11	4	+ 18:08.4	+ 00:17:52.3			0	1	1	2	2	2	2	2
Exp. 1B - late shock/late reward vs. early shock/early reward (40min)	Exp. 1B	68	12	4	+ 20:08.0	+ 00:19:51.8			1	1	2	3	4	5	6	6
Trial 9-16 per session
Trial Control Settings	Condition	Animal ID#	Animal	Session	Trial Time	Recording Time	Remark	Cumulative Sum	1	2	3	4	5	6	7	8
Exp. 1B - late shock/late reward vs. early shock/early reward (40min)	Exp. 1B	57	1	5	+ 19:53.7	+ 00:19:25.1			1	2	2	3	4	5	6	7
Exp. 1B - late shock/late reward vs. early shock/early reward (40min)	Exp. 1B	58	2	5	+ 20:38.4	+ 00:20:12.7			0	1	1	2	2	2	2	2
Exp. 1B - late shock/late reward vs. early shock/early reward (40min)	Exp. 1B	59	3	5	+ 18:45.6	+ 00:18:28.1			1	1	2	2	3	3	4	4
Exp. 1B - early shock/early reward vs. late shock/late reward (40min)	Exp. 1B	60	4	5	+ 20:38.5	+ 00:20:21.4			1	2	3	3	4	4	5	5
Exp. 1B - early shock/early reward vs. late shock/late reward (40min)	Exp. 1B	61	5	5	+ 22:31.2	+ 00:22:15.0			1	1	1	2	3	4	5	6
Exp. 1B - early shock/early reward vs. late shock/late reward (40min)	Exp. 1B	62	6	5	+ 30:38.1	+ 00:30:21.5			1	1	1	2	2	2	3	3
Exp. 1B - late shock/late reward vs. early shock/early reward (40min)	Exp. 1B	63	7	5	+ 23:42.5	+ 00:23:25.8			1	1	2	2	3	3	4	5
Exp. 1B - late shock/late reward vs. early shock/early reward (40min)	Exp. 1B	64	8	5	+ 20:29.3	+ 00:20:11.3			1	2	3	4	5	6	7	8
Exp. 1B - early shock/early reward vs. late shock/late reward (40min)	Exp. 1B	66	10	5	+ 22:28.0	+ 00:22:11.8			0	0	1	1	1	1	2	2
Exp. 1B - early shock/early reward vs. late shock/late reward (40min)	Exp. 1B	67	11	5	+ 19:20.4	+ 00:19:03.1			0	0	1	1	2	2	3	4
Exp. 1B - late shock/late reward vs. early shock/early reward (40min)	Exp. 1B	68	12	5	+ 19:38.5	+ 00:19:22.8			1	2	3	4	5	6	7	8
Trial 9-16 per session
Trial Control Settings	Condition	Animal ID#	Animal	Session	Trial Time	Recording Time	Remark	Cumulative Sum	1	2	3	4	5	6	7	8
Exp. 1B - early shock/early reward vs. late shock/late reward (40min)	Exp. 1B	57	1	6	+ 19:41.1	+ 00:19:23.8			0	1	1	1	1	1	1	1
Exp. 1B - late shock/late reward vs. early shock/early reward (40min)	Exp. 1B	58	2	6	+ 18:41.0	+ 00:18:25.0			1	1	2	2	3	3	4	4
Exp. 1B - early shock/early reward vs. late shock/late reward (40min)	Exp. 1B	59	3	6	+ 19:07.9	+ 00:18:36.1			0	0	0	1	1	1	1	1
Exp. 1B - late shock/late reward vs. early shock/early reward (40min)	Exp. 1B	60	4	6	+ 19:16.0	+ 00:18:54.8			1	2	3	3	4	4	5	5
Exp. 1B - late shock/late reward vs. early shock/early reward (40min)	Exp. 1B	61	5	6	+ 21:13.0	+ 00:20:55.8			1	1	2	3	4	5	5	6
Exp. 1B - early shock/early reward vs. late shock/late reward (40min)	Exp. 1B	62	6	6	+ 27:53.1	+ 00:27:35.3			1	1	1	1	2	2	2	3
Exp. 1B - early shock/early reward vs. late shock/late reward (40min)	Exp. 1B	63	7	6	+ 23:19.2	+ 00:23:02.5			1	1	1	2	2	2	3	4
Exp. 1B - early shock/early reward vs. late shock/late reward (40min)	Exp. 1B	64	8	6	+ 20:55.2	+ 00:20:37.0			0	0	0	1	1	1	2	2
Exp. 1B - late shock/late reward vs. early shock/early reward (40min)	Exp. 1B	66	10	6	+ 17:50.7	+ 00:17:30.7			1	2	3	4	5	6	7	8
Exp. 1B - late shock/late reward vs. early shock/early reward (40min)	Exp. 1B	67	11	6	+ 20:01.0	+ 00:19:44.7			0	1	1	2	2	3	3	4
Exp. 1B - early shock/early reward vs. late shock/late reward (40min)	Exp. 1B	68	12	6	+ 17:33.5	+ 00:17:15.6			0	1	1	1	2	2	3	3
Trial 9-16 per session
Trial Control Settings	Condition	Animal ID#	Animal	Session	Trial Time	Recording Time	Remark	Cumulative Sum	1	2	3	4	5	6	7	8
Exp. 1B - late shock/late reward vs. early shock/early reward (40min)	Exp. 1B	57	1	7	+ 17:31.4	+ 00:17:14.8			1	2	3	4	5	6	7	8
Exp. 1B - early shock/early reward vs. late shock/late reward (40min)	Exp. 1B	58	2	7	+ 19:06.4	+ 00:18:36.5			0	0	1	1	2	2	2	2
Exp. 1B - early shock/early reward vs. late shock/late reward (40min)	Exp. 1B	59	3	7	+ 18:26.1	+ 00:18:08.8			1	1	2	2	2	2	3	3
Exp. 1B - early shock/early reward vs. late shock/late reward (40min)	Exp. 1B	60	4	7	+ 18:49.0	+ 00:18:31.8			0	1	1	2	3	4	5	5
Exp. 1B - early shock/early reward vs. late shock/late reward (40min)	Exp. 1B	61	5	7	+ 19:50.8	+ 00:19:30.8			0	1	2	2	2	3	3	3
Exp. 1B - late shock/late reward vs. early shock/early reward (40min)	Exp. 1B	62	6	7	+ 20:50.3	+ 00:20:32.2			1	1	2	3	4	5	6	7
Exp. 1B - late shock/late reward vs. early shock/early reward (40min)	Exp. 1B	63	7	7	+ 19:49.6	+ 00:19:33.4			1	2	3	4	5	6	7	8
Exp. 1B - early shock/early reward vs. late shock/late reward (40min)	Exp. 1B	64	8	7	+ 21:04.8	+ 00:20:47.8			1	1	1	1	1	1	2	2
Exp. 1B - late shock/late reward vs. early shock/early reward (40min)	Exp. 1B	66	10	7	+ 17:54.0	+ 00:17:37.8			1	2	3	4	5	6	7	8
Exp. 1B - late shock/late reward vs. early shock/early reward (40min)	Exp. 1B	67	11	7	+ 18:38.8	+ 00:18:21.9			1	1	2	3	4	5	6	7
Exp. 1B - early shock/early reward vs. late shock/late reward (40min)	Exp. 1B	68	12	7	+ 17:46.3	+ 00:17:29.2			0	1	1	2	2	3	4	5
Trial 9-16 per session
Trial Control Settings	Condition	Animal ID#	Animal	Session	Trial Time	Recording Time	Remark	Cumulative Sum	1	2	3	4	5	6	7	8
Exp. 1B - late shock/late reward vs. early shock/early reward (40min)	Exp. 1B	57	1	8	+ 17:41.9	+ 00:17:23.5			1	2	2	3	4	4	5	6
Exp. 1B - late shock/late reward vs. early shock/early reward (40min)	Exp. 1B	58	2	8	+ 17:57.7	+ 00:17:40.4			0	1	2	3	4	5	5	6
Exp. 1B - late shock/late reward vs. early shock/early reward (40min)	Exp. 1B	59	3	8	+ 18:20.7	+ 00:17:51.3			1	2	2	3	3	4	4	5
Exp. 1B - late shock/late reward vs. early shock/early reward (40min)	Exp. 1B	60	4	8	+ 17:52.0	+ 00:17:35.1			0	1	1	2	3	3	4	5
Exp. 1B - early shock/early reward vs. late shock/late reward (40min)	Exp. 1B	61	5	8	+ 18:35.1	+ 00:18:17.7			1	2	2	3	4	4	4	5
Exp. 1B - early shock/early reward vs. late shock/late reward (40min)	Exp. 1B	62	6	8	+ 19:19.6	+ 00:19:04.0			0	0	0	0	0	0	0	0
Exp. 1B - late shock/late reward vs. early shock/early reward (40min)	Exp. 1B	63	7	8	+ 18:46.3	+ 00:18:30.0			1	2	3	4	5	6	7	8
Exp. 1B - late shock/late reward vs. early shock/early reward (40min)	Exp. 1B	64	8	8	+ 21:54.2	+ 00:21:35.4			0	1	1	2	2	3	3	4
Exp. 1B - early shock/early reward vs. late shock/late reward (40min)	Exp. 1B	66	10	8	+ 20:11.2	+ 00:19:54.7			1	1	1	1	1	1	1	2
Exp. 1B - early shock/early reward vs. late shock/late reward (40min)	Exp. 1B	67	11	8	+ 18:25.6	+ 00:18:09.0			0	0	0	0	0	0	1	1
Exp. 1B - late shock/late reward vs. early shock/early reward (40min)	Exp. 1B	68	12	8	+ 17:29.6	+ 00:17:12.8			1	1	2	2	3	4	5	5
Trial 9-16 per session
Trial Control Settings	Condition	Animal ID#	Animal	Session	Trial Time	Recording Time	Remark	Cumulative Sum	1	2	3	4	5	6	7	8
Exp. 1B - early shock/early reward vs. late shock/late reward (40min)	Exp. 1B	57	1	9	+ 17:40.1	+ 00:17:23.8			1	1	2	2	3	3	4	4
Exp. 1B - early shock/early reward vs. late shock/late reward (40min)	Exp. 1B	58	2	9	+ 16:58.1	+ 00:16:41.6			1	1	2	2	3	4	5	5
Exp. 1B - early shock/early reward vs. late shock/late reward (40min)	Exp. 1B	59	3	9	+ 20:19.8	+ 00:20:02.0			0	0	1	1	2	2	2	3
Exp. 1B - early shock/early reward vs. late shock/late reward (40min)	Exp. 1B	60	4	9	+ 17:41.4	+ 00:17:25.8			0	0	1	1	2	3	3	4
Exp. 1B - late shock/late reward vs. early shock/early reward (40min)	Exp. 1B	61	5	9	+ 19:22.4	+ 00:19:05.5			0	1	1	2	3	3	4	4
Exp. 1B - early shock/early reward vs. late shock/late reward (40min)	Exp. 1B	62	6	9	+ 19:22.4	+ 00:19:05.6			1	2	2	2	3	3	4	5
Exp. 1B - early shock/early reward vs. late shock/late reward (40min)	Exp. 1B	63	7	9	+ 17:52.5	+ 00:17:36.8			1	1	1	1	2	2	3	3
Exp. 1B - late shock/late reward vs. early shock/early reward (40min)	Exp. 1B	64	8	9	+ 21:43.2	+ 00:21:27.3			1	1	1	2	2	2	3	3
Exp. 1B - late shock/late reward vs. early shock/early reward (40min)	Exp. 1B	66	10	9	+ 20:00.0	+ 00:19:43.3			1	2	2	3	4	4	4	4
Exp. 1B - early shock/early reward vs. late shock/late reward (40min)	Exp. 1B	67	11	9	+ 18:07.7	+ 00:17:46.4			1	1	2	2	2	3	3	4
Exp. 1B - early shock/early reward vs. late shock/late reward (40min)	Exp. 1B	68	12	9	+ 18:19.8	+ 00:18:03.8			0	1	1	2	2	2	3	4
Trial 9-16 per session
Trial Control Settings	Condition	Animal ID#	Animal	Session	Trial Time	Recording Time	Remark	Cumulative Sum	1	2	3	4	5	6	7	8
Exp. 1B - early shock/early reward vs. late shock/late reward (40min)	Exp. 1B	57	1	10	+ 19:45.9	+ 00:19:29.5			0	1	1	2	2	2	2	2
Exp. 1B - early shock/early reward vs. late shock/late reward (40min)	Exp. 1B	58	2	10	+ 19:10.0	+ 00:18:53.0			0	1	1	1	2	2	3	3
Exp. 1B - late shock/late reward vs. early shock/early reward (40min)	Exp. 1B	59	3	10	+ 17:00.5	+ 00:16:41.4			1	1	2	2	3	4	5	6
Exp. 1B - late shock/late reward vs. early shock/early reward (40min)	Exp. 1B	60	4	10	+ 17:48.6	+ 00:17:31.0			1	2	3	4	5	6	7	8
Exp. 1B - late shock/late reward vs. early shock/early reward (40min)	Exp. 1B	61	5	10	+ 18:22.7	+ 00:18:06.6			1	1	2	2	3	4	5	5
Exp. 1B - late shock/late reward vs. early shock/early reward (40min)	Exp. 1B	62	6	10	+ 18:23.2	+ 00:18:07.0			1	2	3	3	4	4	5	6
Exp. 1B - early shock/early reward vs. late shock/late reward (40min)	Exp. 1B	63	7	10	+ 18:47.1	+ 00:18:30.5			0	0	0	0	0	0	0	0
Exp. 1B - early shock/early reward vs. late shock/late reward (40min)	Exp. 1B	64	8	10	+ 21:56.5	+ 00:21:35.4			0	0	0	1	1	1	1	1
Exp. 1B - early shock/early reward vs. late shock/late reward (40min)	Exp. 1B	66	10	10	+ 20:17.1	+ 00:20:00.6			1	1	1	2	2	2	2	2
Exp. 1B - late shock/late reward vs. early shock/early reward (40min)	Exp. 1B	67	11	10	+ 17:57.9	+ 00:17:40.6			0	1	1	2	2	3	3	4
Exp. 1B - late shock/late reward vs. early shock/early reward (40min)	Exp. 1B	68	12	10	+ 17:51.2	+ 00:17:34.5			0	1	1	2	3	4	5	6
Trial 1-16 per session
Trial Control Settings	Condition	Animal ID#	Animal	Session	Trial Time	Recording Time	Remark	Cumulative Sum	1	2	3	4	5	6	7	8	9	10	11	12	13	14	15	16
Exp. 1B - early shock/early reward vs. late shock/late reward	Exp. 1B	57	1	1	+ 22:03.8	+ 00:21:48.8			1	2	2	3	3	3	4	4	4	4	4	4	5	5	6	7
Exp. 1B - late shock/late reward vs. early shock/early reward	Exp. 1B	58	2	1	+ 25:47.7	+ 00:25:30.1			1	2	3	4	5	6	7	8	9	10	11	12	13	14	15	16
Exp. 1B - early shock/early reward vs. late shock/late reward	Exp. 1B	59	3	1	+ 19:32.0	+ 00:19:10.9			1	1	1	1	2	3	4	4	4	5	6	6	7	7	7	8
Exp. 1B - late shock/late reward vs. early shock/early reward	Exp. 1B	60	4	1	+ 25:58.9	+ 00:25:42.4			0	1	1	1	2	2	3	4	5	6	6	7	7	8	9	9
Exp. 1B - late shock/late reward vs. early shock/early reward	Exp. 1B	61	5	1	+ 27:04.7	+ 00:26:46.6			1	1	2	3	4	5	6	6	7	7	8	8	8	8	9	10
Exp. 1B - late shock/late reward vs. early shock/early reward	Exp. 1B	62	6	1	+ 27:19.6	+ 00:27:04.3			1	2	3	3	3	3	4	5	6	6	6	6	6	6	6	6
Exp. 1B - late shock/late reward vs. early shock/early reward (40min)	Exp. 1B	63	7	1	+ 40:00.0	+ 00:39:41.4			1	1	1	1	1	1	2	3	3	3	3	3	3	3	3	3
Exp. 1B - late shock/late reward vs. early shock/early reward (40min)	Exp. 1B	64	8	1	+ 40:00.0	+ 00:39:41.2			0	0	0	0	0	0	0	0	0	1	2	3	3	4	5	5
Exp. 1B - early shock/early reward vs. late shock/late reward	Exp. 1B	66	10	1	+ 26:12.1	+ 00:25:53.4			1	1	1	1	2	2	2	3	3	4	4	4	4	4	5	5
Exp. 1B - early shock/early reward vs. late shock/late reward	Exp. 1B	67	11	1	+ 30:00.0	+ 00:29:43.0			0	0	0	0	0	0	0	0	0	0	0	0	0	0	0	0
Exp. 1B - early shock/early reward vs. late shock/late reward	Exp. 1B	68	12	1	+ 19:27.5	+ 00:19:11.6			0	1	1	1	1	1	1	1	1	1	1	1	1	1	2	3
Trial 1-16 per session
Trial Control Settings	Condition	Animal ID#	Animal	Session	Trial Time	Recording Time	Remark	Cumulative Sum	1	2	3	4	5	6	7	8	9	10	11	12	13	14	15	16
Exp. 1B - late shock/late reward vs. early shock/early reward (40min)	Exp. 1B	57	1	2	+ 21:03.3	+ 00:20:46.4			0	1	1	2	2	3	3	4	4	5	5	6	6	7	7	8
Exp. 1B - early shock/early reward vs. late shock/late reward (40min)	Exp. 1B	58	2	2	+ 23:25.4	+ 00:23:04.0			1	2	3	4	5	6	7	8	9	10	11	12	13	14	15	16
Exp. 1B - late shock/late reward vs. early shock/early reward (40min)	Exp. 1B	59	3	2	+ 19:03.6	+ 00:18:47.3			1	2	2	2	2	3	3	4	5	6	7	7	8	8	9	10
Exp. 1B - early shock/early reward vs. late shock/late reward (40min)	Exp. 1B	60	4	2	+ 33:43.5	+ 00:33:28.1			0	0	0	0	1	2	3	3	3	4	5	6	7	8	9	10
Exp. 1B - early shock/early reward vs. late shock/late reward (40min)	Exp. 1B	61	5	2	+ 22:27.7	+ 00:22:10.4			1	1	2	2	3	4	5	6	6	6	7	7	7	8	8	8
Exp. 1B - early shock/early reward vs. late shock/late reward (40min)	Exp. 1B	62	6	2	+ 29:48.0	+ 00:29:32.1			0	0	1	1	1	2	3	4	4	4	5	6	7	8	8	9
Exp. 1B - early shock/early reward vs. late shock/late reward (40min)	Exp. 1B	63	7	2	+ 25:15.2	+ 00:24:58.8			1	2	3	3	3	3	4	5	6	6	7	7	7	7	7	7
Exp. 1B - late shock/late reward vs. early shock/early reward (40min)	Exp. 1B	64	8	2	+ 29:36.4	+ 00:29:18.6			1	2	3	4	5	6	7	8	9	10	11	12	13	14	15	16
Exp. 1B - early shock/early reward vs. late shock/late reward (40min)	Exp. 1B	66	10	2	+ 20:35.1	+ 00:20:17.7			0	1	1	2	2	3	3	4	4	4	5	5	6	6	7	8
Exp. 1B - late shock/late reward vs. early shock/early reward (40min)	Exp. 1B	67	11	2	+ 24:11.0	+ 00:23:54.2			0	1	1	2	2	2	3	3	4	5	5	6	6	7	7	8
Exp. 1B - late shock/late reward vs. early shock/early reward (40min)	Exp. 1B	68	12	2	+ 18:52.2	+ 00:18:35.3			1	1	2	3	4	5	6	6	7	8	9	10	10	11	12	13
Trial 1-16 per session
Trial Control Settings	Condition	Animal ID#	Animal	Session	Trial Time	Recording Time	Remark	Cumulative Sum	1	2	3	4	5	6	7	8	9	10	11	12	13	14	15	16
Exp. 1B - late shock/late reward vs. early shock/early reward (40min)	Exp. 1B	57	1	3	+ 18:57.2	+ 00:18:39.5			1	1	2	3	3	4	4	5	5	6	6	7	7	8	8	9
Exp. 1B - late shock/late reward vs. early shock/early reward (40min)	Exp. 1B	58	2	3	+ 22:54.5	+ 00:22:33.1			1	2	2	3	4	5	5	6	7	7	8	9	10	10	11	11
Exp. 1B - early shock/early reward vs. late shock/late reward (40min)	Exp. 1B	59	3	3	+ 17:48.3	+ 00:17:30.9			0	0	1	1	1	1	1	2	2	3	3	4	4	5	5	5
Exp. 1B - late shock/late reward vs. early shock/early reward (40min)	Exp. 1B	60	4	3	+ 26:36.9	+ 00:26:19.2			0	1	2	3	4	5	6	7	8	9	10	11	12	12	13	14
Exp. 1B - early shock/early reward vs. late shock/late reward (40min)	Exp. 1B	61	5	3	+ 24:18.5	+ 00:24:00.8			1	2	2	3	4	5	6	7	8	9	10	11	11	12	12	13
Exp. 1B - late shock/late reward vs. early shock/early reward (40min)	Exp. 1B	62	6	3	+ 32:36.4	+ 00:32:19.8			1	2	3	3	4	5	6	7	8	9	10	11	11	11	11	11
Exp. 1B - early shock/early reward vs. late shock/late reward (40min)	Exp. 1B	63	7	3	+ 25:13.7	+ 00:24:56.8			0	0	0	1	2	2	2	2	3	3	4	5	5	5	5	5
Exp. 1B - early shock/early reward vs. late shock/late reward (40min)	Exp. 1B	64	8	3	+ 23:47.4	+ 00:23:30.3			0	0	0	0	0	0	0	0	0	0	0	0	0	0	0	0
Exp. 1B - late shock/late reward vs. early shock/early reward (40min)	Exp. 1B	66	10	3	+ 28:52.6	+ 00:28:32.9			1	2	3	3	4	4	5	6	6	6	7	8	9	10	11	11
Exp. 1B - late shock/late reward vs. early shock/early reward (40min)	Exp. 1B	67	11	3	+ 22:22.0	+ 00:22:05.1			0	0	1	1	2	2	3	4	5	5	6	7	8	9	10	11
Exp. 1B - early shock/early reward vs. late shock/late reward (40min)	Exp. 1B	68	12	3	+ 17:40.0	+ 00:17:22.6			0	0	0	1	1	1	1	1	1	1	1	1	1	1	2	2
Trial 1-16 per session
Trial Control Settings	Condition	Animal ID#	Animal	Session	Trial Time	Recording Time	Remark	Cumulative Sum	1	2	3	4	5	6	7	8	9	10	11	12	13	14	15	16
Exp. 1B - early shock/early reward vs. late shock/late reward (40min)	Exp. 1B	57	1	4	+ 21:21.6	+ 00:21:04.2			0	1	1	2	2	2	3	3	3	4	4	5	5	6	6	7
Exp. 1B - early shock/early reward vs. late shock/late reward (40min)	Exp. 1B	58	2	4	+ 21:54.9	+ 00:21:31.7			0	1	1	1	1	2	2	3	3	4	4	4	4	5	5	6
Exp. 1B - late shock/late reward vs. early shock/early reward (40min)	Exp. 1B	59	3	4	+ 19:34.3	+ 00:19:15.1			0	1	1	2	2	3	3	4	4	5	5	6	6	7	7	8
Exp. 1B - early shock/early reward vs. late shock/late reward (40min)	Exp. 1B	60	4	4	+ 21:16.5	+ 00:20:56.7			0	0	1	1	1	2	2	3	4	4	4	5	5	6	6	6
Exp. 1B - late shock/late reward vs. early shock/early reward (40min)	Exp. 1B	61	5	4	+ 22:20.7	+ 00:22:03.9			0	0	0	0	0	1	1	1	1	1	1	1	1	1	1	1
Exp. 1B - late shock/late reward vs. early shock/early reward (40min)	Exp. 1B	62	6	4	+ 23:43.1	+ 00:23:24.7			0	0	0	0	1	1	1	1	1	1	1	1	1	2	3	3
Exp. 1B - late shock/late reward vs. early shock/early reward (40min)	Exp. 1B	63	7	4	+ 27:33.9	+ 00:27:16.2			0	1	2	2	3	3	4	5	6	6	7	7	8	9	9	9
Exp. 1B - early shock/early reward vs. late shock/late reward (40min)	Exp. 1B	64	8	4	+ 23:25.5	+ 00:23:11.1			0	0	0	0	0	1	1	2	2	2	3	3	3	4	5	5
Exp. 1B - late shock/late reward vs. early shock/early reward (40min)	Exp. 1B	66	10	4	+ 21:15.0	+ 00:20:58.8			1	2	3	4	5	5	6	7	8	9	10	10	11	12	13	14
Exp. 1B - early shock/early reward vs. late shock/late reward (40min)	Exp. 1B	67	11	4	+ 18:08.4	+ 00:17:52.3			0	0	1	1	1	2	2	3	3	4	4	5	5	5	5	5
Exp. 1B - late shock/late reward vs. early shock/early reward (40min)	Exp. 1B	68	12	4	+ 20:08.0	+ 00:19:51.8			1	2	2	3	4	5	6	7	8	8	9	10	11	12	13	13
Trial 1-16 per session
Trial Control Settings	Condition	Animal ID#	Animal	Session	Trial Time	Recording Time	Remark	Cumulative Sum	1	2	3	4	5	6	7	8	9	10	11	12	13	14	15	16
Exp. 1B - late shock/late reward vs. early shock/early reward (40min)	Exp. 1B	57	1	5	+ 19:53.7	+ 00:19:25.1			1	1	2	3	4	4	5	6	7	8	8	9	10	11	12	13
Exp. 1B - late shock/late reward vs. early shock/early reward (40min)	Exp. 1B	58	2	5	+ 20:38.4	+ 00:20:12.7			1	1	2	3	4	4	5	6	6	7	7	8	8	8	8	8
Exp. 1B - late shock/late reward vs. early shock/early reward (40min)	Exp. 1B	59	3	5	+ 18:45.6	+ 00:18:28.1			0	1	1	2	3	3	4	4	5	5	6	6	7	7	8	8
Exp. 1B - early shock/early reward vs. late shock/late reward (40min)	Exp. 1B	60	4	5	+ 20:38.5	+ 00:20:21.4			1	1	2	3	3	3	4	4	5	6	7	7	8	8	9	9
Exp. 1B - early shock/early reward vs. late shock/late reward (40min)	Exp. 1B	61	5	5	+ 22:31.2	+ 00:22:15.0			0	1	1	2	2	3	3	3	4	4	4	5	6	7	8	9
Exp. 1B - early shock/early reward vs. late shock/late reward (40min)	Exp. 1B	62	6	5	+ 30:38.1	+ 00:30:21.5			0	1	1	1	2	2	3	3	4	4	4	5	5	5	6	6
Exp. 1B - late shock/late reward vs. early shock/early reward (40min)	Exp. 1B	63	7	5	+ 23:42.5	+ 00:23:25.8			0	0	0	1	1	2	3	4	5	5	6	6	7	7	8	9
Exp. 1B - late shock/late reward vs. early shock/early reward (40min)	Exp. 1B	64	8	5	+ 20:29.3	+ 00:20:11.3			1	2	3	4	5	6	7	7	8	9	10	11	12	13	14	15
Exp. 1B - early shock/early reward vs. late shock/late reward (40min)	Exp. 1B	66	10	5	+ 22:28.0	+ 00:22:11.8			1	1	1	2	3	4	4	4	4	4	5	5	5	5	6	6
Exp. 1B - early shock/early reward vs. late shock/late reward (40min)	Exp. 1B	67	11	5	+ 19:20.4	+ 00:19:03.1			0	0	1	1	1	1	1	2	2	2	3	3	4	4	5	6
Exp. 1B - late shock/late reward vs. early shock/early reward (40min)	Exp. 1B	68	12	5	+ 19:38.5	+ 00:19:22.8			1	2	2	3	4	5	6	7	8	9	10	11	12	13	14	15
Trial 1-16 per session
Trial Control Settings	Condition	Animal ID#	Animal	Session	Trial Time	Recording Time	Remark	Cumulative Sum	1	2	3	4	5	6	7	8	9	10	11	12	13	14	15	16
Exp. 1B - early shock/early reward vs. late shock/late reward (40min)	Exp. 1B	57	1	6	+ 19:41.1	+ 00:19:23.8			1	1	2	2	2	2	3	4	4	5	5	5	5	5	5	5
Exp. 1B - late shock/late reward vs. early shock/early reward (40min)	Exp. 1B	58	2	6	+ 18:41.0	+ 00:18:25.0			1	1	2	2	2	3	4	4	5	5	6	6	7	7	8	8
Exp. 1B - early shock/early reward vs. late shock/late reward (40min)	Exp. 1B	59	3	6	+ 19:07.9	+ 00:18:36.1			1	1	2	2	3	3	3	4	4	4	4	5	5	5	5	5
Exp. 1B - late shock/late reward vs. early shock/early reward (40min)	Exp. 1B	60	4	6	+ 19:16.0	+ 00:18:54.8			0	0	1	2	2	3	4	4	5	6	7	7	8	8	9	9
Exp. 1B - late shock/late reward vs. early shock/early reward (40min)	Exp. 1B	61	5	6	+ 21:13.0	+ 00:20:55.8			1	1	2	2	3	3	4	4	5	5	6	7	8	9	9	10
Exp. 1B - early shock/early reward vs. late shock/late reward (40min)	Exp. 1B	62	6	6	+ 27:53.1	+ 00:27:35.3			1	1	1	2	2	3	3	4	5	5	5	5	6	6	6	7
Exp. 1B - early shock/early reward vs. late shock/late reward (40min)	Exp. 1B	63	7	6	+ 23:19.2	+ 00:23:02.5			0	0	0	0	1	1	2	2	3	3	3	4	4	4	5	6
Exp. 1B - early shock/early reward vs. late shock/late reward (40min)	Exp. 1B	64	8	6	+ 20:55.2	+ 00:20:37.0			1	1	1	1	2	2	2	2	2	2	2	3	3	3	4	4
Exp. 1B - late shock/late reward vs. early shock/early reward (40min)	Exp. 1B	66	10	6	+ 17:50.7	+ 00:17:30.7			1	2	2	3	4	5	6	7	8	9	10	11	12	13	14	15
Exp. 1B - late shock/late reward vs. early shock/early reward (40min)	Exp. 1B	67	11	6	+ 20:01.0	+ 00:19:44.7			0	1	1	2	2	3	3	4	4	5	5	6	6	7	7	8
Exp. 1B - early shock/early reward vs. late shock/late reward (40min)	Exp. 1B	68	12	6	+ 17:33.5	+ 00:17:15.6			0	0	0	0	0	1	1	2	2	3	3	3	4	4	5	5
Trial 1-16 per session
Trial Control Settings	Condition	Animal ID#	Animal	Session	Trial Time	Recording Time	Remark	Cumulative Sum	1	2	3	4	5	6	7	8	9	10	11	12	13	14	15	16
Exp. 1B - late shock/late reward vs. early shock/early reward (40min)	Exp. 1B	57	1	7	+ 17:31.4	+ 00:17:14.8			0	1	2	3	4	5	6	7	8	9	10	11	12	13	14	15
Exp. 1B - early shock/early reward vs. late shock/late reward (40min)	Exp. 1B	58	2	7	+ 19:06.4	+ 00:18:36.5			0	0	0	1	1	1	1	1	1	1	2	2	3	3	3	3
Exp. 1B - early shock/early reward vs. late shock/late reward (40min)	Exp. 1B	59	3	7	+ 18:26.1	+ 00:18:08.8			0	0	1	1	2	2	3	3	4	4	5	5	5	5	6	6
Exp. 1B - early shock/early reward vs. late shock/late reward (40min)	Exp. 1B	60	4	7	+ 18:49.0	+ 00:18:31.8			1	2	2	3	3	3	4	5	5	6	6	7	8	9	10	10
Exp. 1B - early shock/early reward vs. late shock/late reward (40min)	Exp. 1B	61	5	7	+ 19:50.8	+ 00:19:30.8			0	0	1	1	2	2	3	3	3	4	5	5	5	6	6	6
Exp. 1B - late shock/late reward vs. early shock/early reward (40min)	Exp. 1B	62	6	7	+ 20:50.3	+ 00:20:32.2			0	1	2	3	3	4	5	6	7	7	8	9	10	11	12	13
Exp. 1B - late shock/late reward vs. early shock/early reward (40min)	Exp. 1B	63	7	7	+ 19:49.6	+ 00:19:33.4			1	2	3	4	5	6	7	8	9	10	11	12	13	14	15	16
Exp. 1B - early shock/early reward vs. late shock/late reward (40min)	Exp. 1B	64	8	7	+ 21:04.8	+ 00:20:47.8			0	0	0	0	1	1	2	2	3	3	3	3	3	3	4	4
Exp. 1B - late shock/late reward vs. early shock/early reward (40min)	Exp. 1B	66	10	7	+ 17:54.0	+ 00:17:37.8			1	2	3	4	5	6	7	8	9	10	11	12	13	14	15	16
Exp. 1B - late shock/late reward vs. early shock/early reward (40min)	Exp. 1B	67	11	7	+ 18:38.8	+ 00:18:21.9			0	1	1	2	3	3	4	5	6	6	7	8	9	10	11	12
Exp. 1B - early shock/early reward vs. late shock/late reward (40min)	Exp. 1B	68	12	7	+ 17:46.3	+ 00:17:29.2			0	0	0	0	0	1	1	1	1	2	2	3	3	4	5	6
Trial 1-16 per session
Trial Control Settings	Condition	Animal ID#	Animal	Session	Trial Time	Recording Time	Remark	Cumulative Sum	1	2	3	4	5	6	7	8	9	10	11	12	13	14	15	16
Exp. 1B - late shock/late reward vs. early shock/early reward (40min)	Exp. 1B	57	1	8	+ 17:41.9	+ 00:17:23.5			1	2	3	4	5	6	7	8	9	10	10	11	12	12	13	14
Exp. 1B - late shock/late reward vs. early shock/early reward (40min)	Exp. 1B	58	2	8	+ 17:57.7	+ 00:17:40.4			1	1	2	2	3	4	4	5	5	6	7	8	9	10	10	11
Exp. 1B - late shock/late reward vs. early shock/early reward (40min)	Exp. 1B	59	3	8	+ 18:20.7	+ 00:17:51.3			1	1	2	2	3	3	4	4	5	6	6	7	7	8	8	9
Exp. 1B - late shock/late reward vs. early shock/early reward (40min)	Exp. 1B	60	4	8	+ 17:52.0	+ 00:17:35.1			0	1	1	2	2	3	3	4	4	5	5	6	7	7	8	9
Exp. 1B - early shock/early reward vs. late shock/late reward (40min)	Exp. 1B	61	5	8	+ 18:35.1	+ 00:18:17.7			0	1	1	2	2	2	3	4	5	6	6	7	8	8	8	9
Exp. 1B - early shock/early reward vs. late shock/late reward (40min)	Exp. 1B	62	6	8	+ 19:19.6	+ 00:19:04.0			0	0	0	0	1	1	1	1	1	1	1	1	1	1	1	1
Exp. 1B - late shock/late reward vs. early shock/early reward (40min)	Exp. 1B	63	7	8	+ 18:46.3	+ 00:18:30.0			1	2	3	4	5	6	7	8	9	10	11	12	13	14	15	16
Exp. 1B - late shock/late reward vs. early shock/early reward (40min)	Exp. 1B	64	8	8	+ 21:54.2	+ 00:21:35.4			1	2	3	4	4	5	6	6	6	7	7	8	8	9	9	10
Exp. 1B - early shock/early reward vs. late shock/late reward (40min)	Exp. 1B	66	10	8	+ 20:11.2	+ 00:19:54.7			0	0	0	0	1	1	1	1	2	2	2	2	2	2	2	3
Exp. 1B - early shock/early reward vs. late shock/late reward (40min)	Exp. 1B	67	11	8	+ 18:25.6	+ 00:18:09.0			0	1	1	1	1	2	2	2	2	2	2	2	2	2	3	3
Exp. 1B - late shock/late reward vs. early shock/early reward (40min)	Exp. 1B	68	12	8	+ 17:29.6	+ 00:17:12.8			0	1	2	3	3	4	4	5	6	6	7	7	8	9	10	10
Trial 1-16 per session
Trial Control Settings	Condition	Animal ID#	Animal	Session	Trial Time	Recording Time	Remark	Cumulative Sum	1	2	3	4	5	6	7	8	9	10	11	12	13	14	15	16
Exp. 1B - early shock/early reward vs. late shock/late reward (40min)	Exp. 1B	57	1	9	+ 17:40.1	+ 00:17:23.8			0	1	1	1	1	1	2	2	3	3	4	4	5	5	6	6
Exp. 1B - early shock/early reward vs. late shock/late reward (40min)	Exp. 1B	58	2	9	+ 16:58.1	+ 00:16:41.6			0	0	1	1	2	2	3	3	4	4	5	5	6	7	8	8
Exp. 1B - early shock/early reward vs. late shock/late reward (40min)	Exp. 1B	59	3	9	+ 20:19.8	+ 00:20:02.0			0	1	1	1	1	1	2	3	3	3	4	4	5	5	5	6
Exp. 1B - early shock/early reward vs. late shock/late reward (40min)	Exp. 1B	60	4	9	+ 17:41.4	+ 00:17:25.8			0	0	1	1	1	2	2	3	3	3	4	4	5	6	6	7
Exp. 1B - late shock/late reward vs. early shock/early reward (40min)	Exp. 1B	61	5	9	+ 19:22.4	+ 00:19:05.5			1	2	2	3	3	4	4	4	4	5	5	6	7	7	8	8
Exp. 1B - early shock/early reward vs. late shock/late reward (40min)	Exp. 1B	62	6	9	+ 19:22.4	+ 00:19:05.6			0	0	1	1	2	2	3	3	4	5	5	5	6	6	7	8
Exp. 1B - early shock/early reward vs. late shock/late reward (40min)	Exp. 1B	63	7	9	+ 17:52.5	+ 00:17:36.8			0	0	0	0	0	1	1	1	2	2	2	2	3	3	4	4
Exp. 1B - late shock/late reward vs. early shock/early reward (40min)	Exp. 1B	64	8	9	+ 21:43.2	+ 00:21:27.3			0	1	1	1	2	3	3	4	5	5	5	6	6	6	7	7
Exp. 1B - late shock/late reward vs. early shock/early reward (40min)	Exp. 1B	66	10	9	+ 20:00.0	+ 00:19:43.3			0	1	1	1	2	2	3	3	4	5	5	6	7	7	7	7
Exp. 1B - early shock/early reward vs. late shock/late reward (40min)	Exp. 1B	67	11	9	+ 18:07.7	+ 00:17:46.4			0	0	0	1	1	2	2	2	3	3	4	4	4	5	5	6
Exp. 1B - early shock/early reward vs. late shock/late reward (40min)	Exp. 1B	68	12	9	+ 18:19.8	+ 00:18:03.8			0	0	0	1	1	2	2	2	2	3	3	4	4	4	5	6
Trial 1-16 per session
Trial Control Settings	Condition	Animal ID#	Animal	Session	Trial Time	Recording Time	Remark	Cumulative Sum	1	2	3	4	5	6	7	8	9	10	11	12	13	14	15	16
Exp. 1B - early shock/early reward vs. late shock/late reward (40min)	Exp. 1B	57	1	10	+ 19:45.9	+ 00:19:29.5			0	1	1	2	2	2	2	2	2	3	3	4	4	4	4	4
Exp. 1B - early shock/early reward vs. late shock/late reward (40min)	Exp. 1B	58	2	10	+ 19:10.0	+ 00:18:53.0			0	1	1	2	2	3	3	4	4	5	5	5	6	6	7	7
Exp. 1B - late shock/late reward vs. early shock/early reward (40min)	Exp. 1B	59	3	10	+ 17:00.5	+ 00:16:41.4			1	1	2	2	3	3	4	4	5	5	6	6	7	8	9	10
Exp. 1B - late shock/late reward vs. early shock/early reward (40min)	Exp. 1B	60	4	10	+ 17:48.6	+ 00:17:31.0			1	2	3	4	5	6	7	8	9	10	11	12	13	14	15	16
Exp. 1B - late shock/late reward vs. early shock/early reward (40min)	Exp. 1B	61	5	10	+ 18:22.7	+ 00:18:06.6			0	1	2	2	3	3	4	5	6	6	7	7	8	9	10	10
Exp. 1B - late shock/late reward vs. early shock/early reward (40min)	Exp. 1B	62	6	10	+ 18:23.2	+ 00:18:07.0			0	1	1	2	2	3	3	3	4	5	6	6	7	7	8	9
Exp. 1B - early shock/early reward vs. late shock/late reward (40min)	Exp. 1B	63	7	10	+ 18:47.1	+ 00:18:30.5			0	0	1	1	1	1	1	1	1	1	1	1	1	1	1	1
Exp. 1B - early shock/early reward vs. late shock/late reward (40min)	Exp. 1B	64	8	10	+ 21:56.5	+ 00:21:35.4			0	0	0	0	0	1	1	2	2	2	2	3	3	3	3	3
Exp. 1B - early shock/early reward vs. late shock/late reward (40min)	Exp. 1B	66	10	10	+ 20:17.1	+ 00:20:00.6			0	0	0	0	1	1	1	1	2	2	2	3	3	3	3	3
Exp. 1B - late shock/late reward vs. early shock/early reward (40min)	Exp. 1B	67	11	10	+ 17:57.9	+ 00:17:40.6			0	1	1	2	2	3	3	4	4	5	5	6	6	7	7	8
Exp. 1B - late shock/late reward vs. early shock/early reward (40min)	Exp. 1B	68	12	10	+ 17:51.2	+ 00:17:34.5			0	1	1	2	3	3	4	5	5	6	6	7	8	9	10	11
Trial 1-4 all Sessions						Session 1				Session 2				Session 3				Session 4				Session 5				Session 6				Session 7				Session 8				Session 9				Session 10
Trial Control Settings	Condition	Animal ID#	Animal	Cumulative Sum	1	2	3	4	5	6	7	8	9	10	11	12	13	14	15	16	17	18	19	20	21	22	23	24	25	26	27	28	29	30	31	32	33	34	35	36	37	38	39	40
Exp. 1B - early shock/early reward vs. late shock/late reward		57	1		1	2	2	3	3	4	4	5	6	6	7	8	8	9	9	10	11	11	12	13	14	14	15	15	15	16	17	18	19	20	21	22	22	23	23	23	23	24	24	25
Exp. 1B - late shock/late reward vs. early shock/early reward		58	2		1	2	3	4	5	6	7	8	9	10	10	11	11	12	12	12	13	13	14	15	16	16	17	17	17	17	17	18	19	19	20	20	20	20	21	21	21	22	22	23
Exp. 1B - early shock/early reward vs. late shock/late reward		59	3		1	1	1	1	2	3	3	3	3	3	4	4	4	5	5	6	6	7	7	8	9	9	10	10	10	10	11	11	12	12	13	13	13	14	14	14	15	15	16	16
Exp. 1B - late shock/late reward vs. early shock/early reward		60	4		0	1	1	1	1	1	1	1	1	2	3	4	4	4	5	5	6	6	7	8	8	8	9	10	11	12	12	13	13	14	14	15	15	15	16	16	17	18	19	20
Exp. 1B - late shock/late reward vs. early shock/early reward		61	5		1	1	2	3	4	4	5	5	6	7	7	8	8	8	8	8	8	9	9	10	11	11	12	12	12	12	13	13	13	14	14	15	16	17	17	18	18	19	20	20
Exp. 1B - late shock/late reward vs. early shock/early reward		62	6		1	2	3	3	3	3	4	4	5	6	7	7	7	7	7	7	7	8	8	8	9	9	9	10	10	11	12	13	13	13	13	13	13	13	14	14	14	15	15	16
Exp. 1B - late shock/late reward vs. early shock/early reward (40min)		63	7		1	1	1	1	2	3	4	4	4	4	4	5	5	6	7	7	7	7	7	8	8	8	8	8	9	10	11	12	13	14	15	16	16	16	16	16	16	16	17	17
Exp. 1B - late shock/late reward vs. early shock/early reward (40min)		64	8		0	0	0	0	1	2	3	4	4	4	4	4	4	4	4	4	5	6	7	8	9	9	9	9	9	9	9	9	10	11	12	13	13	14	14	14	14	14	14	14
Exp. 1B - early shock/early reward vs. late shock/late reward		66	10		1	1	1	1	1	2	2	3	4	5	6	6	7	8	9	10	11	11	11	12	13	14	14	15	16	17	18	19	19	19	19	19	19	20	20	20	20	20	20	20
Exp. 1B - early shock/early reward vs. late shock/late reward		67	11		0	0	0	0	0	1	1	2	2	2	3	3	3	3	4	4	4	4	5	5	5	6	6	7	7	8	8	9	9	10	10	10	10	10	10	11	11	12	12	13
Exp. 1B - early shock/early reward vs. late shock/late reward		68	12		0	1	1	1	2	2	3	4	4	4	4	5	6	7	7	8	9	10	10	11	11	11	11	11	11	11	11	11	11	12	13	14	14	14	14	15	15	16	16	17
Trial 5-8 all Sessions						Session 1				Session 2				Session 3				Session 4				Session 5				Session 6				Session 7				Session 8				Session 9				Session 10
Trial Control Settings	Condition	Animal ID#	Animal	Cumulative Sum	1	2	3	4	5	6	7	8	9	10	11	12	13	14	15	16	17	18	19	20	21	22	23	24	25	26	27	28	29	30	31	32	33	34	35	36	37	38	39	40
Exp. 1B - early shock/early reward vs. late shock/late reward		57	1		0	0	1	1	1	2	2	3	3	4	4	5	5	5	6	6	7	7	8	9	9	9	10	11	12	13	14	15	16	17	18	19	19	19	20	20	20	20	20	20
Exp. 1B - late shock/late reward vs. early shock/early reward		58	2		1	2	3	4	5	6	7	8	9	10	10	11	11	12	12	13	14	14	15	16	16	17	18	18	18	18	18	18	19	20	20	21	22	22	23	23	23	24	24	25
Exp. 1B - early shock/early reward vs. late shock/late reward		59	3		1	2	3	3	3	4	4	5	5	5	5	6	6	7	7	8	9	9	10	10	11	11	11	12	13	13	14	14	15	15	16	16	16	16	17	18	19	19	20	20
Exp. 1B - late shock/late reward vs. early shock/early reward		60	4		1	1	2	3	4	5	6	6	7	8	9	10	10	11	11	12	12	12	13	13	13	14	15	15	15	15	16	17	17	18	18	19	19	20	20	21	22	23	24	25
Exp. 1B - late shock/late reward vs. early shock/early reward		61	5		1	2	3	3	4	5	6	7	8	9	10	11	11	12	12	12	12	13	13	13	14	14	15	15	16	16	17	17	17	17	18	19	19	20	20	20	21	21	22	23
Exp. 1B - late shock/late reward vs. early shock/early reward		62	6		0	0	1	2	2	3	4	5	6	7	8	9	10	10	10	10	11	11	12	12	12	13	13	14	14	15	16	17	18	18	18	18	19	19	20	20	20	21	21	21
Exp. 1B - late shock/late reward vs. early shock/early reward (40min)		63	7		0	0	1	2	2	2	3	4	5	5	5	5	6	6	7	8	8	9	10	11	12	12	13	13	14	15	16	17	18	19	20	21	21	22	22	22	22	22	22	22
Exp. 1B - late shock/late reward vs. early shock/early reward (40min)		64	8		0	0	0	0	1	2	3	4	4	4	4	4	4	5	5	6	7	8	9	9	10	10	10	10	11	11	12	12	12	13	14	14	15	16	16	17	17	18	18	19
Exp. 1B - early shock/early reward vs. late shock/late reward		66	10		1	1	1	2	2	3	3	4	5	5	6	7	8	8	9	10	11	12	12	12	13	14	15	16	17	18	19	20	21	21	21	21	22	22	23	23	24	24	24	24
Exp. 1B - early shock/early reward vs. late shock/late reward		67	11		0	0	0	0	0	0	1	1	2	2	3	4	4	5	5	6	6	6	6	7	7	8	8	9	10	10	11	12	12	13	13	13	13	14	14	14	14	15	15	16
Exp. 1B - early shock/early reward vs. late shock/late reward		68	12		0	0	0	0	1	2	3	3	3	3	3	3	4	5	6	7	8	9	10	11	11	12	12	13	13	14	14	14	14	15	15	16	16	17	17	17	18	18	19	20
Trial 9-12 all Sessions						Session 1				Session 2				Session 3				Session 4				Session 5				Session 6				Session 7				Session 8				Session 9				Session 10
Trial Control Settings	Condition	Animal ID#	Animal	Cumulative Sum	1	2	3	4	5	6	7	8	9	10	11	12	13	14	15	16	17	18	19	20	21	22	23	24	25	26	27	28	29	30	31	32	33	34	35	36	37	38	39	40
Exp. 1B - early shock/early reward vs. late shock/late reward		57	1		0	0	0	0	0	1	1	2	2	3	3	4	4	5	5	6	7	8	8	9	9	10	10	10	11	12	13	14	15	16	16	17	18	18	19	19	19	20	20	21
Exp. 1B - late shock/late reward vs. early shock/early reward		58	2		1	2	3	4	5	6	7	8	9	9	10	11	11	12	12	12	12	13	13	14	15	15	16	16	16	16	17	17	17	18	19	20	21	21	22	22	22	23	23	23
Exp. 1B - early shock/early reward vs. late shock/late reward		59	3		0	1	2	2	3	4	5	5	5	6	6	7	7	8	8	9	10	10	11	11	11	11	11	12	13	13	14	14	15	16	16	17	17	17	18	18	19	19	20	20
Exp. 1B - late shock/late reward vs. early shock/early reward		60	4		1	2	2	3	3	4	5	6	7	8	9	10	11	11	11	12	13	14	15	15	16	17	18	18	18	19	19	20	20	21	21	22	22	22	23	23	24	25	26	27
Exp. 1B - late shock/late reward vs. early shock/early reward		61	5		1	1	2	2	2	2	3	3	4	5	6	7	7	7	7	7	8	8	8	9	10	10	11	12	12	13	14	14	15	16	16	17	17	18	18	19	20	20	21	21
Exp. 1B - late shock/late reward vs. early shock/early reward		62	6		1	1	1	1	1	1	2	3	4	5	6	7	7	7	7	7	8	8	8	9	10	10	10	10	11	11	12	13	13	13	13	13	14	15	15	15	16	17	18	18
Exp. 1B - late shock/late reward vs. early shock/early reward (40min)		63	7		0	0	0	0	1	1	2	2	3	3	4	5	6	6	7	7	8	8	9	9	10	10	10	11	12	13	14	15	16	17	18	19	20	20	20	20	20	20	20	20
Exp. 1B - late shock/late reward vs. early shock/early reward (40min)		64	8		0	1	2	3	4	5	6	7	7	7	7	7	7	7	8	8	9	10	11	12	12	12	12	13	14	14	14	14	14	15	15	16	17	17	17	18	18	18	18	19
Exp. 1B - early shock/early reward vs. late shock/late reward		66	10		0	1	1	1	1	1	2	2	2	2	3	4	5	6	7	7	7	7	8	8	9	10	11	12	13	14	15	16	17	17	17	17	18	19	19	20	21	21	21	22
Exp. 1B - early shock/early reward vs. late shock/late reward		67	11		0	0	0	0	1	2	2	3	4	4	5	6	6	7	7	8	8	8	9	9	9	10	10	11	12	12	13	14	14	14	14	14	15	15	16	16	16	17	17	18
Exp. 1B - early shock/early reward vs. late shock/late reward		68	12		0	0	0	0	1	2	3	4	4	4	4	4	5	5	6	7	8	9	10	11	11	12	12	12	12	13	13	14	15	15	16	16	16	17	17	18	18	19	19	20
Trial 13-16 all Sessions						Session 1				Session 2				Session 3				Session 4				Session 5				Session 6				Session 7				Session 8				Session 9				Session 10
Trial Control Settings	Condition	Animal ID#	Animal	Cumulative Sum	1	2	3	4	5	6	7	8	9	10	11	12	13	14	15	16	17	18	19	20	21	22	23	24	25	26	27	28	29	30	31	32	33	34	35	36	37	38	39	40
Exp. 1B - early shock/early reward vs. late shock/late reward		57	1		1	1	2	3	3	4	4	5	5	6	6	7	7	8	8	9	10	11	12	13	13	13	13	13	14	15	16	17	18	18	19	20	21	21	22	22	22	22	22	22
Exp. 1B - late shock/late reward vs. early shock/early reward		58	2		1	2	3	4	5	6	7	8	9	9	10	10	10	11	11	12	12	12	12	12	13	13	14	14	15	15	15	15	16	17	17	18	19	20	21	21	22	22	23	23
Exp. 1B - early shock/early reward vs. late shock/late reward		59	3		1	1	1	2	3	3	4	5	5	6	6	6	6	7	7	8	9	9	10	10	10	10	10	10	10	10	11	11	11	12	12	13	14	14	14	15	16	17	18	19
Exp. 1B - late shock/late reward vs. early shock/early reward		60	4		0	1	2	2	3	4	5	6	7	7	8	9	9	10	10	10	11	11	12	12	13	13	14	14	15	16	17	17	18	18	19	20	21	22	22	23	24	25	26	27
Exp. 1B - late shock/late reward vs. early shock/early reward		61	5		0	0	1	2	2	3	3	3	3	4	4	5	5	5	5	5	6	7	8	9	10	11	11	12	12	13	13	13	14	14	14	15	16	16	17	17	18	19	20	20
Exp. 1B - late shock/late reward vs. early shock/early reward		62	6		0	0	0	0	1	2	2	3	3	3	3	3	3	4	5	5	5	5	6	6	7	7	7	8	9	10	11	12	12	12	12	12	13	13	14	15	16	16	17	18
Exp. 1B - late shock/late reward vs. early shock/early reward (40min)		63	7		0	0	0	0	0	0	0	0	0	0	0	0	1	2	2	2	3	3	4	5	5	5	6	7	8	9	10	11	12	13	14	15	16	16	17	17	17	17	17	17
Exp. 1B - late shock/late reward vs. early shock/early reward (40min)		64	8		0	1	2	2	3	4	5	6	6	6	6	6	6	7	8	8	9	10	11	12	12	12	13	13	13	13	14	14	14	15	15	16	16	16	17	17	17	17	17	17
Exp. 1B - early shock/early reward vs. late shock/late reward		66	10		0	0	1	1	2	2	3	4	5	6	7	7	8	9	10	11	11	11	12	12	13	14	15	16	17	18	19	20	20	20	20	21	22	22	22	22	22	22	22	22
Exp. 1B - early shock/early reward vs. late shock/late reward		67	11		0	0	0	0	0	1	1	2	3	4	5	6	6	6	6	6	7	7	8	9	9	10	10	11	12	13	14	15	15	15	16	16	16	17	17	18	18	19	19	20
Exp. 1B - early shock/early reward vs. late shock/late reward		68	12		0	0	1	2	2	3	4	5	5	5	6	6	7	8	9	9	10	11	12	13	14	14	15	15	15	16	17	18	19	20	21	21	21	21	22	23	24	25	26	27
Trial 1-8 all Sessions										Session 1								Session 2								Session 3								Session 4								Session 5
Trial Control Settings	Condition	Animal ID#	Animal	Cumulative Sum	1	2	3	4	5	6	7	8	9	10	11	12	13	14	15	16	17	18	19	20	21	22	23	24	25	26	27	28	29	30	31	32	33	34	35	36	37	38	39	40	41	42	43	44	45
Exp. 1B - early shock/early reward vs. late shock/late reward		57	1		1	2	2	3	3	3	4	4	4	5	5	6	6	7	7	8	9	9	10	11	11	12	12	13	13	14	14	15	15	15	16	16	17	17	18	19	20	20	21	22	23	23	24	24	24
Exp. 1B - late shock/late reward vs. early shock/early reward		58	2		1	2	3	4	5	6	7	8	9	10	11	12	13	14	15	16	17	18	18	19	20	21	21	22	22	23	23	23	23	24	24	25	26	26	27	28	29	29	30	31	32	32	33	33	33
Exp. 1B - early shock/early reward vs. late shock/late reward		59	3		1	1	1	1	2	3	4	4	5	6	6	6	6	7	7	8	8	8	9	9	9	9	9	10	10	11	11	12	12	13	13	14	14	15	15	16	17	17	18	18	19	19	20	20	21
Exp. 1B - late shock/late reward vs. early shock/early reward		60	4		0	1	1	1	2	2	3	4	4	4	4	4	5	6	7	7	7	8	9	10	11	12	13	14	14	14	15	15	15	16	16	17	18	18	19	20	20	20	21	21	21	21	22	23	23
Exp. 1B - late shock/late reward vs. early shock/early reward		61	5		1	1	2	3	4	5	6	6	7	7	8	8	9	10	11	12	13	14	14	15	16	17	18	19	19	19	19	19	19	20	20	20	20	21	21	22	22	23	23	23	24	24	25	25	26
Exp. 1B - late shock/late reward vs. early shock/early reward		62	6		1	2	3	3	3	3	4	5	5	5	6	6	6	7	8	9	10	11	12	12	13	14	15	16	16	16	16	16	17	17	17	17	17	18	18	18	19	19	20	20	21	21	21	22	22
Exp. 1B - late shock/late reward vs. early shock/early reward (40min)		63	7		1	1	1	1	1	1	2	3	4	5	6	6	6	6	7	8	8	8	8	9	10	10	10	10	10	11	12	12	13	13	14	15	15	15	15	16	16	17	18	19	19	19	19	19	20
Exp. 1B - late shock/late reward vs. early shock/early reward (40min)		64	8		0	0	0	0	0	0	0	0	1	2	3	4	5	6	7	8	8	8	8	8	8	8	8	8	8	8	8	8	8	9	9	10	11	12	13	14	15	16	17	17	18	18	18	18	19
Exp. 1B - early shock/early reward vs. late shock/late reward		66	10		1	1	1	1	2	2	2	3	3	4	4	5	5	6	6	7	8	9	10	10	11	11	12	13	14	15	16	17	18	18	19	20	21	21	21	22	23	24	24	24	25	26	26	27	28
Exp. 1B - early shock/early reward vs. late shock/late reward		67	11		0	0	0	0	0	0	0	0	0	1	1	2	2	2	3	3	3	3	4	4	5	5	6	7	7	7	8	8	8	9	9	10	10	10	11	11	11	11	11	12	12	13	13	14	14
Exp. 1B - early shock/early reward vs. late shock/late reward		68	12		0	1	1	1	1	1	1	1	2	2	3	4	5	6	7	7	7	7	7	8	8	8	8	8	9	10	10	11	12	13	14	15	16	17	17	18	19	20	21	22	22	22	22	22	22
Trial 9-16 all Sessions										Session 1								Session 2								Session 3								Session 4								Session 5
Trial Control Settings	Condition	Animal ID#	Animal	Cumulative Sum	1	2	3	4	5	6	7	8	9	10	11	12	13	14	15	16	17	18	19	20	21	22	23	24	25	26	27	28	29	30	31	32	33	34	35	36	37	38	39	40	41	42	43	44	45
Exp. 1B - early shock/early reward vs. late shock/late reward		57	1		0	0	0	0	1	1	2	3	3	4	4	5	5	6	6	7	7	8	8	9	9	10	10	11	11	12	12	13	13	14	14	15	16	17	17	18	19	20	21	22	22	23	23	23	23
Exp. 1B - late shock/late reward vs. early shock/early reward		58	2		1	2	3	4	5	6	7	8	9	10	11	12	13	14	15	16	17	17	18	19	20	20	21	21	21	22	22	22	22	23	23	24	24	25	25	26	26	26	26	26	27	27	28	28	29
Exp. 1B - early shock/early reward vs. late shock/late reward		59	3		0	1	2	2	3	3	3	4	5	6	7	7	8	8	9	10	10	11	11	12	12	13	13	13	13	14	14	15	15	16	16	17	18	18	19	19	20	20	21	21	21	21	21	22	22
Exp. 1B - late shock/late reward vs. early shock/early reward		60	4		1	2	2	3	3	4	5	5	5	6	7	8	9	10	11	12	13	14	15	16	17	17	18	19	20	20	20	21	21	22	22	22	23	24	25	25	26	26	27	27	28	29	30	30	31
Exp. 1B - late shock/late reward vs. early shock/early reward		61	5		1	1	2	2	2	2	3	4	4	4	5	5	5	6	6	6	7	8	9	10	10	11	11	12	12	12	12	12	12	12	12	12	13	13	13	14	15	16	17	18	19	19	20	21	22
Exp. 1B - late shock/late reward vs. early shock/early reward		62	6		1	1	1	1	1	1	1	1	1	1	2	3	4	5	5	6	7	8	9	10	10	10	10	10	10	10	10	10	10	11	12	12	13	13	13	14	14	14	15	15	16	16	16	16	17
Exp. 1B - late shock/late reward vs. early shock/early reward (40min)		63	7		0	0	0	0	0	0	0	0	1	1	2	2	2	2	2	2	3	3	4	5	5	5	5	5	6	6	7	7	8	9	9	9	10	10	11	11	12	12	13	14	15	15	15	16	16
Exp. 1B - late shock/late reward vs. early shock/early reward (40min)		64	8		0	1	2	3	3	4	5	5	6	7	8	9	10	11	12	13	13	13	13	13	13	13	13	13	13	13	14	14	14	15	16	16	17	18	19	20	21	22	23	24	24	24	24	25	25
Exp. 1B - early shock/early reward vs. late shock/late reward		66	10		0	1	1	1	1	1	2	2	2	2	3	3	4	4	5	6	6	6	7	8	9	10	11	11	12	13	14	14	15	16	17	18	18	18	19	19	19	19	20	20	21	22	23	24	25
Exp. 1B - early shock/early reward vs. late shock/late reward		67	11		0	0	0	0	0	0	0	0	1	2	2	3	3	4	4	5	6	6	7	8	9	10	11	12	12	13	13	14	14	14	14	14	14	14	15	15	16	16	17	18	18	19	19	20	20
Exp. 1B - early shock/early reward vs. late shock/late reward		68	12		0	0	0	0	0	0	1	2	3	4	5	6	6	7	8	9	9	9	9	9	9	9	10	10	11	11	12	13	14	15	16	16	17	18	19	20	21	22	23	24	24	25	25	25	26
Trial 1-16 all Sessions																		Session 1																Session 2
Trial Control Settings	Condition	Animal ID#	Animal	Cumulative Sum	1	2	3	4	5	6	7	8	9	10	11	12	13	14	15	16	17	18	19	20	21	22	23	24	25	26	27	28	29	30	31	32	33	34	35	36	37	38	39	40	41	42	43	44	45
Exp. 1B - early shock/early reward vs. late shock/late reward		57	1		1	2	2	3	3	3	4	4	4	4	4	4	5	5	6	7	7	8	8	9	9	10	10	11	11	12	12	13	13	14	14	15	16	16	17	18	18	19	19	20	20	21	21	22	22
Exp. 1B - late shock/late reward vs. early shock/early reward		58	2		1	2	3	4	5	6	7	8	9	10	11	12	13	14	15	16	17	18	19	20	21	22	23	24	25	26	27	28	29	30	31	32	33	34	34	35	36	37	37	38	39	39	40	41	42
Exp. 1B - early shock/early reward vs. late shock/late reward		59	3		1	1	1	1	2	3	4	4	4	5	6	6	7	7	7	8	9	10	10	10	10	11	11	12	13	14	15	15	16	16	17	18	18	18	19	19	19	19	19	20	20	21	21	22	22
Exp. 1B - late shock/late reward vs. early shock/early reward		60	4		0	1	1	1	2	2	3	4	5	6	6	7	7	8	9	9	9	9	9	9	10	11	12	12	12	13	14	15	16	17	18	19	19	20	21	22	23	24	25	26	27	28	29	30	31
Exp. 1B - late shock/late reward vs. early shock/early reward		61	5		1	1	2	3	4	5	6	6	7	7	8	8	8	8	9	10	11	11	12	12	13	14	15	16	16	16	17	17	17	18	18	18	19	20	20	21	22	23	24	25	26	27	28	29	29
Exp. 1B - late shock/late reward vs. early shock/early reward		62	6		1	2	3	3	3	3	4	5	6	6	6	6	6	6	6	6	6	6	7	7	7	8	9	10	10	10	11	12	13	14	14	15	16	17	18	18	19	20	21	22	23	24	25	26	26
Exp. 1B - late shock/late reward vs. early shock/early reward (40min)		63	7		1	1	1	1	1	1	2	3	3	3	3	3	3	3	3	3	4	5	6	6	6	6	7	8	9	9	10	10	10	10	10	10	10	10	10	11	12	12	12	12	13	13	14	15	15
Exp. 1B - late shock/late reward vs. early shock/early reward (40min)		64	8		0	0	0	0	0	0	0	0	0	1	2	3	3	4	5	5	6	7	8	9	10	11	12	13	14	15	16	17	18	19	20	21	21	21	21	21	21	21	21	21	21	21	21	21	21
Exp. 1B - early shock/early reward vs. late shock/late reward		66	10		1	1	1	1	2	2	2	3	3	4	4	4	4	4	5	5	5	6	6	7	7	8	8	9	9	9	10	10	11	11	12	13	14	15	16	16	17	17	18	19	19	19	20	21	22
Exp. 1B - early shock/early reward vs. late shock/late reward		67	11		0	0	0	0	0	0	0	0	0	0	0	0	0	0	0	0	0	1	1	2	2	2	3	3	4	5	5	6	6	7	7	8	8	8	9	9	10	10	11	12	13	13	14	15	16
Exp. 1B - early shock/early reward vs. late shock/late reward		68	12		0	1	1	1	1	1	1	1	1	1	1	1	1	1	2	3	4	4	5	6	7	8	9	9	10	11	12	13	13	14	15	16	16	16	16	17	17	17	17	17	17	17	17	17	17
[truncated: 115 more columns]
