# Supplementary material for: Discounting of Future Rewards and Punishments in Rats
Source: eNeuro. 2022 Nov 30;9(6):ENEURO.0452-21.2022. doi: 10.1523/ENEURO.0452-21.2022 (PMC9718352; doi:10.1523/ENEURO.0452-21.2022)
Supplement: Extended Data 1 — Data and scripts for all calculations. Folders are separated for the data extraction (Data), null hypothesis testing (NHST), and bayesian hierarchical models (Bayes). Download Extended Data 1, ZIP file [file enu-eN-NWR-0452-21-s06.zip › Data_and_Codes/Data/ExperimentalBook_Experiment_3_Batch_1.xlsx]

## Sheet: Tabelle1
Ugo Basile Aversive Discounting Pilot 9							Percentage for Blocking incorrect! For animal 2 and 6
1 = early shock + early reward; -1 = early shock + late reward| 2 = omission early shock + early reward; -2 = omission early shock + late reward																																											Trials 1-4
Trial Control Settings	Condition	Animal ID#	Animal	Session	Trial Time	Recording Time	Left Arm - Shock	Left Arm - Reward	Right Arm - Shock	Right Arm - Reward	Trials	1	2	3	4	5	6	1	2	3	4	5	6	7	8	9	10	11	12	13	14	15	16			early shock + early reward decision	early shock + early reward omission	early + late reward decision	early + late reward omission	%early shock + early reward/early reward + late shock		Session	early shock + early reward decision	early shock + early reward omission	late + late reward decision	late + late reward omission	%early shock + early reward/late reward + late shock	%late reward + late shock/early shock + early reward
Exp. 1C - early shock/early reward vs. early shock/late reward	Exp. 1C	102	1	1	+ 17:52.7	+ 00:17:37.1	early	early	early	late		-1	-1	1	-1	1	1	-1	-1	1	1	1	-1	1	1	-1	1	-1	1	1	-1	1	-1			9	0	7	0	56.25		1	2	0	2	0	50	50
Exp. 1C - early shock/late reward vs. early shock/early reward	Exp. 1C	103	2	1	+ 18:42.9	+ 00:18:25.7	early	late	early	early		-1	-1	1	-1	1	1	-1	-1	-1	1	-1	1	-1	1	-1	-1	-1	-1	-1	-1	-1	1			4	0	12	0	25		1	1	0	3	3	25	75
Exp. 1C - early shock/early reward vs. early shock/late reward	Exp. 1C	104	3	1	+ 21:40.4	+ 00:21:24.1	early	early	early	late		1	-1	-1	1	1	-1	-1	-1	1	-1	1	-1	-1	-1	1	-1	-1	-1	1	-1	-1	-1			4	0	12	0	25		1	1	0	3	2	25	75
Exp. 1C - early shock/late reward vs. early shock/early reward	Exp. 1C	105	4	1	+ 19:49.4	+ 00:19:31.7	early	late	early	early		-1	1	-1	1	1	-1	1	-1	1	-1	-1	1	-1	-1	1	1	-1	1	-1	-1	1	-1			7	0	9	0	43.75		1	2	0	2	3	50	50
Exp. 1C - early shock/late reward vs. early shock/early reward	Exp. 1C	106	5	1	+ 19:32.0	+ 00:19:17.0	early	late	early	early		-1	1	1	1	-1	-1	1	1	-1	1	-1	-1	1	1	-1	1	1	1	-1	1	1	1			11	0	5	0	68.75		1	3	0	1	2	75	25
Exp. 1C - early shock/late reward vs. early shock/early reward	Exp. 1C	107	6	1	+ 21:10.0	+ 00:20:54.4	early	late	early	early		1	1	1	-1	-1	-1	1	-1	1	-1	-1	1	-1	-1	1	-1	-1	1	-1	1	1	-1			7	0	9	0	43.75		1	2	0	2	3	50	50
Exp. 1C - early shock/late reward vs. early shock/early reward	Exp. 1C	108	7	1	+ 19:44.5	+ 00:19:25.8	early	late	early	early		-1	1	1	-1	-1	1	-1	-1	-1	-1	-1	-1	1	-1	-1	-1	1	-1	-1	1	-1	1			4	0	12	0	25		1	0	0	4	4	0	100
Exp. 1C - early shock/late reward vs. early shock/early reward	Exp. 1C	109	8	1	+ 22:04.2	+ 00:21:47.5	early	late	early	early		1	-1	1	-1	1	-1	1	-1	-1	-1	1	-1	-1	-1	1	-1	-1	-1	-1	1	-1	1			5	0	11	0	31.25		1	1	0	3	3	25	75
Exp. 1C - early shock/early reward vs. early shock/late reward	Exp. 1C	110	9	1	+ 33:32.7	+ 00:33:15.8	early	early	early	late		-1	-1	-1	1	1	1	-1	-1	-1	-1	-1	-1	-1	-1	-1	1	-1	1	-1	-1	-1	-1			2	0	14	0	12.5		1	0	0	4	4	0	100
Exp. 1C - early shock/early reward vs. early shock/late reward	Exp. 1C	111	10	1	+ 20:20.1	+ 00:19:55.0	early	early	early	late		1	1	1	-1	-1	-1	1	-1	1	-1	-1	-1	1	-1	-1	1	-1	-1	-1	1	-1	-1			5	0	11	0	31.25		1	2	0	2	3	50	50
Exp. 1C - early shock/early reward vs. early shock/late reward	Exp. 1C	112	11	1	+ 21:49.2	+ 00:21:33.0	early	early	early	late		-1	1	1	1	-1	-1	-1	-1	1	-1	-1	1	1	-1	1	1	-1	-1	-1	-1	-1	-1			5	0	11	0	31.25		1	1	0	3	3	25	75
Exp. 1C - early shock/early reward vs. early shock/late reward	Exp. 1C	113	12	1	+ 21:20.4	+ 00:21:05.6	early	early	early	late		1	-1	1	1	-1	-1	-1	1	-1	1	-1	1	-1	1	-1	1	-1	-1	1	1	1	-1			8	0	8	0	50		1	2	0	2	2	50	50
Ugo Basile Aversive Discounting Pilot 9
1 = early shock + early reward; -1 = early shock + late reward| 2 = omission early shock + early reward; -2 = omission early shock + late reward																																											Trials 1-4
Trial Control Settings	Condition	Animal ID#	Animal	Session	Trial Time	Recording Time	Left Arm - Shock	Left Arm - Reward	Right Arm - Shock	Right Arm - Reward	Trials	1	2	3	4	5	6	1	2	3	4	5	6	7	8	9	10	11	12	13	14	15	16			early shock + early reward decision	early shock + early reward omission	early + late reward decision	early + late reward omission	%early shock + early reward/early reward + late shock		Session	early shock + early reward decision	early shock + early reward omission	late + late reward decision	late + late reward omission	%early shock + early reward/late reward + late shock	%late reward + late shock/early shock + early reward
Exp. 1C - early shock/late reward vs. early shock/early reward	Exp. 1C	102	1	2	+ 17:34.7	+ 00:17:17.6	early	late	early	early		1	1	-1	-1	-1	1	-1	-1	1	-1	1	-1	1	-1	1	-1	1	-1	1	-1	1	-1			7	0	9	0	43.75		2	1	0	3	0	25	75
Exp. 1C - early shock/early reward vs. early shock/late reward	Exp. 1C	103	2	2	+ 18:26.7	+ 00:18:11.3	early	early	early	late		-1	-1	1	-1	1	1	-1	-1	1	-1	1	-1	1	-1	1	-1	1	-1	1	1	1	-1			8	0	8	0	50		2	1	0	3	2	25	75
Exp. 1C - early shock/late reward vs. early shock/early reward	Exp. 1C	104	3	2	+ 19:15.2	+ 00:18:58.3	early	late	early	early		1	1	1	-1	-1	-1	1	1	-1	1	1	-1	1	1	-1	1	1	1	-1	1	-1	1			11	0	5	0	68.75		2	3	0	1	1	75	25
Exp. 1C - early shock/early reward vs. early shock/late reward	Exp. 1C	105	4	2	+ 18:58.5	+ 00:18:42.5	early	early	early	late		1	-1	1	1	-1	-1	1	-1	-1	-1	1	-1	1	-1	-1	-1	1	-1	1	-1	1	-1			6	0	10	0	37.5		2	1	0	3	3	25	75
Exp. 1C - early shock/early reward vs. early shock/late reward	Exp. 1C	106	5	2	+ 19:32.6	+ 00:19:15.8	early	early	early	late		1	1	-1	1	-1	-1	1	-1	1	-1	1	-1	1	-1	1	-1	1	-1	-1	1	-1	1			8	0	8	0	50		2	2	0	2	2	50	50
Exp. 1C - early shock/early reward vs. early shock/late reward	Exp. 1C	107	6	2	+ 20:10.8	+ 00:19:55.3	early	early	early	late		1	-1	1	1	-1	-1	1	-1	1	-1	1	-1	1	-1	1	-1	-1	1	-1	1	-1	-1			7	0	9	0	43.75		2	2	0	2	2	50	50
Exp. 1C - early shock/early reward vs. early shock/late reward	Exp. 1C	108	7	2	+ 19:55.6	+ 00:19:39.0	early	early	early	late		1	1	-1	1	-1	-1	1	-1	1	-1	1	-1	1	-1	-1	1	-1	1	-1	-1	-1	1			7	0	9	0	43.75		2	2	0	2	2	50	50
Exp. 1C - early shock/late reward vs. early shock/early reward	Exp. 1C	109	8	2	+ 19:08.0	+ 00:18:51.4	early	late	early	early		-1	1	-1	1	1	-1	1	-1	1	-1	-1	1	-1	1	-1	-1	1	-1	1	-1	1	-1			7	0	9	0	43.75		2	2	0	2	3	50	50
Exp. 1C - early shock/early reward vs. early shock/late reward	Exp. 1C	110	9	2	+ 24:04.5	+ 00:23:47.8	early	early	early	late		-1	1	1	1	-1	-1	-1	1	-1	-1	1	-1	1	-1	-1	1	-1	-1	-1	1	-1	1			6	0	10	0	37.5		2	1	0	3	2	25	75
Exp. 1C - early shock/early reward vs. early shock/late reward	Exp. 1C	111	10	2	+ 18:58.0	+ 00:18:42.2	early	early	early	late		-1	-1	1	-1	1	1	-1	1	-1	-1	1	-1	-1	-1	1	-1	-1	-1	-1	-1	-1	-1			3	0	13	0	18.75		2	1	0	3	2	25	75
Exp. 1C - early shock/late reward vs. early shock/early reward	Exp. 1C	112	11	2	+ 19:11.4	+ 00:18:54.8	early	late	early	early		1	-1	1	-1	1	-1	1	-1	1	-1	1	-1	1	-1	1	-1	-1	-1	1	-1	1	-1			7	0	9	0	43.75		2	2	0	2	2	50	50
Exp. 1C - early shock/late reward vs. early shock/early reward	Exp. 1C	113	12	2	+ 19:24.9	+ 00:19:09.4	early	late	early	early		1	1	1	-1	-1	-1	-1	-1	-1	-1	-1	1	-1	1	-1	-1	-1	-1	-1	1	-1	-1			3	0	13	0	18.75		2	0	0	4	4	0	100
Ugo Basile Aversive Discounting Pilot 9
1 = early shock + early reward; -1 = early shock + late reward| 2 = omission early shock + early reward; -2 = omission early shock + late reward																																											Trials 1-4
Trial Control Settings	Condition	Animal ID#	Animal	Session	Trial Time	Recording Time	Left Arm - Shock	Left Arm - Reward	Right Arm - Shock	Right Arm - Reward	Trials	1	2	3	4	5	6	1	2	3	4	5	6	7	8	9	10	11	12	13	14	15	16			early shock + early reward decision	early shock + early reward omission	early + late reward decision	early + late reward omission	%early shock + early reward/early reward + late shock		Session	early shock + early reward decision	early shock + early reward omission	late + late reward decision	late + late reward omission	%early shock + early reward/late reward + late shock	%late reward + late shock/early shock + early reward
Exp. 1C - early shock/late reward vs. early shock/early reward_without start door	Exp. 1C	102	1	3	+ 17:34.0	+ 00:17:17.0	early	late	early	early		1	-1	-1	1	-1	1	1	-1	1	-1	1	-1	1	1	-1	1	-1	-1	1	-1	1	-1			8	0	8	0	50		3	2	0	2	0	50	50
Exp. 1C - early shock/late reward vs. early shock/early reward	Exp. 1C	103	2	3	+ 19:18.5	+ 00:19:02.0	early	late	early	early		1	1	-1	1	-1	-1	-1	-1	-1	1	-1	-1	1	-1	-1	1	-1	1	-1	1	-1	-1			5	0	11	0	31.25		3	#REF!	#REF!	#REF!	#REF!	#REF!	#REF!
Exp. 1C - early shock/early reward vs. early shock/late reward_without start door	Exp. 1C	104	3	3	+ 23:06.5	+ 00:22:50.2	early	early	early	late		-1	-1	-1	1	1	1	-1	-1	1	-1	-1	-1	1	-1	-1	1	-1	-1	-1	1	1	-1			5	0	11	0	31.25		3	1	0	3	3	25	75
Exp. 1C - early shock/late reward vs. early shock/early reward_without start door	Exp. 1C	105	4	3	+ 18:35.6	+ 00:18:18.7	early	late	early	early		-1	1	-1	-1	1	1	-1	1	-1	1	1	-1	1	1	-1	1	1	1	-1	1	1	-1			10	0	6	0	62.5		3	2	0	2	1	50	50
Exp. 1C - early shock/early reward vs. early shock/late reward_without start door	Exp. 1C	106	5	3	+ 21:34.5	+ 00:21:18.8	early	early	early	late		1	-1	1	-1	-1	1	1	-1	1	-1	1	1	1	1	-1	1	-1	1	-1	1	-1	1			10	0	6	0	62.5		3	2	0	2	2	50	50
Exp. 1C - early shock/late reward vs. early shock/early reward	Exp. 1C	107	6	3	+ 21:35.5	+ 00:21:18.7	early	late	early	early		1	-1	1	-1	-1	1	-1	1	-1	-1	-1	1	-1	1	-1	1	1	-1	1	-1	-1	-1			6	0	10	0	37.5		3	#REF!	#REF!	#REF!	#REF!	#REF!	#REF!
Exp. 1C - early shock/early reward vs. early shock/late reward_without start door	Exp. 1C	108	7	3	+ 20:38.3	+ 00:20:22.6	early	early	early	late		1	1	-1	1	-1	-1	1	-1	-1	1	-1	1	-1	1	-1	1	-1	1	1	-1	-1	1			8	0	8	0	50		3	2	0	2	3	50	50
Exp. 1C - early shock/early reward vs. early shock/late reward_without start door	Exp. 1C	109	8	3	+ 22:18.5	+ 00:22:03.1	early	early	early	late		-1	1	1	1	-1	-1	1	-1	1	1	-1	1	-1	1	1	1	-1	1	1	-1	-1	-1			9	0	7	0	56.25		3	3	0	1	2	75	25
Exp. 1C - early shock/late reward vs. early shock/early reward_without start door	Exp. 1C	110	9	3	+ 24:46.2	+ 00:24:29.1	early	late	early	early		1	1	-1	-1	1	-1	-1	1	1	-1	1	-1	-1	-1	1	-1	-1	1	-1	-1	1	-1			6	0	10	0	37.5		3	2	0	2	1	50	50
Exp. 1C - early shock/late reward vs. early shock/early reward_without start door	Exp. 1C	111	10	3	+ 20:38.0	+ 00:20:21.4	early	late	early	early		1	1	1	-1	-1	-1	1	1	1	-1	1	-1	1	-1	-1	1	-1	1	1	-1	1	-1			9	0	7	0	56.25		3	3	0	1	1	75	25
Exp. 1C - early shock/late reward vs. early shock/early reward_without start door	Exp. 1C	112	11	3	+ 21:15.0	+ 00:21:00.3	early	late	early	early		-1	1	-1	1	1	-1	-1	-1	1	-1	-1	-1	1	-1	-1	1	1	-1	-1	1	1	-1			6	0	10	0	37.5		3	1	0	3	3	25	75
Exp. 1C - early shock/early reward vs. early shock/late reward_without start door	Exp. 1C	113	12	3	+ 21:53.0	+ 00:21:20.3	early	early	early	late		-1	1	1	1	-1	-1	1	1	-1	1	-1	1	1	-1	-1	1	-1	1	1	-1	1	-1			9	0	7	0	56.25		3	3	0	1	2	75	25
Ugo Basile Aversive Discounting Pilot 9
1 = early shock + early reward; -1 = early shock + late reward| 2 = omission early shock + early reward; -2 = omission early shock + late reward																																											Trials 1-4
Trial Control Settings	Condition	Animal ID#	Animal	Session	Trial Time	Recording Time	Left Arm - Shock	Left Arm - Reward	Right Arm - Shock	Right Arm - Reward	Trials	1	2	3	4	5	6	1	2	3	4	5	6	7	8	9	10	11	12	13	14	15	16			early shock + early reward decision	early shock + early reward omission	early + late reward decision	early + late reward omission	%early shock + early reward/early reward + late shock		Session	early shock + early reward decision	early shock + early reward omission	late + late reward decision	late + late reward omission	%early shock + early reward/late reward + late shock	%late reward + late shock/early shock + early reward
Exp. 1C - early shock/early reward vs. early shock/late reward_without start door	Exp. 1C	102	1	4	+ 17:26.1	+ 00:17:10.4	early	early	early	late		-1	1	-1	-1	1	1	-1	1	-1	1	-1	-1	1	-1	1	-1	-1	1	-1	-1	-1	1			6	0	10	0	37.5		4	2	0	2	0	50	50
Exp. 1C - early shock/late reward vs. early shock/early reward_without start door	Exp. 1C	103	2	4	+ 20:13.2	+ 00:19:57.4	early	early	early	late		-1	1	-1	1	1	-1	-1	-1	-1	1	-1	1	-1	-1	1	-1	1	-1	1	-1	1	-1			6	0	10	0	37.5		4	1	0	3	3	25	75
Exp. 1C - early shock/late reward vs. early shock/early reward_without start door	Exp. 1C	104	3	4	+ 22:31.5	+ 00:22:15.1	early	late	early	early		-1	1	-1	-1	1	1	-1	-1	-1	1	-1	1	1	-1	-1	1	1	-1	-1	-1	1	1			7	0	9	0	43.75		4	1	0	3	3	25	75
Exp. 1C - early shock/early reward vs. early shock/late reward_without start door	Exp. 1C	105	4	4	+ 19:35.6	+ 00:19:19.8	early	early	early	late		1	1	-1	1	-1	-1	1	-1	-1	-1	1	-1	-1	-1	-1	-1	-1	1	-1	-1	1	-1			4	0	12	0	25		4	1	0	3	3	25	75
Exp. 1C - early shock/late reward vs. early shock/early reward_without start door	Exp. 1C	106	5	4	+ 18:56.4	+ 00:18:40.4	early	late	early	early		1	-1	1	-1	-1	1	-1	1	-1	1	-1	1	-1	1	-1	1	1	1	-1	1	1	-1			9	0	7	0	56.25		4	2	0	2	2	50	50
Exp. 1C - early shock/late reward vs. early shock/early reward_without start door	Exp. 1C	107	6	4	+ 18:58.8	+ 00:18:41.0	early	late	early	early		1	-1	1	-1	-1	1	-1	1	1	-1	1	-1	1	-1	1	-1	1	-1	-1	1	-1	1			8	0	8	0	50		4	1	0	3	3	25	75
Exp. 1C - early shock/late reward vs. early shock/early reward_without start door	Exp. 1C	108	7	4	+ 18:29.2	+ 00:18:12.2	early	late	early	early		-1	1	-1	1	-1	1	1	-1	1	-1	1	-1	-1	-1	1	-1	1	-1	1	-1	-1	-1			6	0	10	0	37.5		4	2	0	2	2	50	50
Exp. 1C - early shock/early reward vs. early shock/late reward_without start door	Exp. 1C	109	8	4	+ 19:12.3	+ 00:18:55.4	early	early	early	late		-1	1	-1	-1	1	1	-1	-1	1	-1	1	1	-1	1	-1	-1	-1	1	1	-1	1	-1			7	0	9	0	43.75		4	1	0	3	2	25	75
Exp. 1C - early shock/late reward vs. early shock/early reward_without start door	Exp. 1C	110	9	4	+ 26:53.2	+ 00:26:36.6	early	late	early	early		1	-1	1	1	-1	-1	-1	1	-1	-1	1	-1	1	-1	-1	1	-1	1	-1	-1	-1	1			6	0	10	0	37.5		4	1	0	3	2	25	75
Exp. 1C - early shock/late reward vs. early shock/early reward_without start door	Exp. 1C	111	10	4	+ 21:18.6	+ 00:21:03.3	early	late	early	early		-1	-1	1	-1	1	1	-1	1	-1	-1	1	-1	-1	-1	1	-1	1	1	1	1	-1	1			8	0	8	0	50		4	1	0	3	2	25	75
Exp. 1C - early shock/early reward vs. early shock/late reward_without start door	Exp. 1C	112	11	4	+ 20:28.3	+ 00:20:13.3	early	early	early	late		1	1	-1	1	-1	-1	1	-1	-1	1	-1	-1	-1	-1	1	-1	1	-1	1	-1	-1	-1			5	0	11	0	31.25		4	2	0	2	3	50	50
Exp. 1C - early shock/late reward vs. early shock/early reward_without start door	Exp. 1C	113	12	4	+ 20:40.0	+ 00:20:23.9	early	late	early	early		-1	-1	1	1	1	-1	-1	1	-1	1	-1	-1	-1	1	-1	1	-1	-1	-1	1	-1	-1			5	0	11	0	31.25		4	2	0	2	2	50	50
Ugo Basile Aversive Discounting Pilot 9
1 = early shock + early reward; -1 = early shock + late reward| 2 = omission early shock + early reward; -2 = omission early shock + late reward																																											Trials 1-4
Trial Control Settings	Condition	Animal ID#	Animal	Session	Trial Time	Recording Time	Left Arm - Shock	Left Arm - Reward	Right Arm - Shock	Right Arm - Reward	Trials	1	2	3	4	5	6	1	2	3	4	5	6	7	8	9	10	11	12	13	14	15	16			early shock + early reward decision	early shock + early reward omission	early + late reward decision	early + late reward omission	%early shock + early reward/early reward + late shock		Session	early shock + early reward decision	early shock + early reward omission	late + late reward decision	late + late reward omission	%early shock + early reward/late reward + late shock	%late reward + late shock/early shock + early reward
Exp. 1C - early shock/late reward vs. early shock/early reward_without start door	Exp. 1C	102	1	5	+ 17:03.2	+ 00:16:47.1	early	late	early	early		1	-1	1	-1	1	-1	1	-1	1	-1	1	-1	1	-1	-1	1	-1	1	1	-1	1	-1			8	0	8	0	50		5	2	0	2	0	50	50
Exp. 1C - early shock/early reward vs. early shock/late reward_without start door	Exp. 1C	103	2	5	+ 18:08.8	+ 00:17:52.6	early	late	early	early		-1	-1	1	-1	1	1	-1	-1	1	-1	-1	1	-1	1	-1	1	-1	1	-1	-1	1	1			7	0	9	0	43.75		5	1	0	3	3	25	75
Exp. 1C - early shock/late reward vs. early shock/early reward_without start door	Exp. 1C	104	3	5	+ 18:37.0	+ 00:18:21.0	early	late	early	early		-1	1	1	-1	1	-1	1	1	-1	1	1	-1	1	-1	1	1	-1	1	1	-1	1	1			11	0	5	0	68.75		5	3	0	1	1	75	25
Exp. 1C - early shock/early reward vs. early shock/late reward_without start door	Exp. 1C	105	4	5	+ 25:26.8	+ 00:25:10.3	early	early	early	late		1	1	1	-1	-1	-1	-1	-1	1	1	-1	-1	1	-1	-1	1	-1	-1	1	-1	1	-1			6	0	10	0	37.5		5	2	0	2	2	50	50
Exp. 1C - early shock/early reward vs. early shock/late reward_without start door	Exp. 1C	106	5	5	+ 18:32.6	+ 00:18:15.7	early	early	early	late		-1	-1	1	1	1	-1	-1	1	-1	1	-1	1	-1	-1	1	-1	1	1	-1	1	-1	1			8	0	8	0	50		5	2	0	2	2	50	50
Exp. 1C - early shock/late reward vs. early shock/early reward_without start door	Exp. 1C	107	6	5	+ 19:15.8	+ 00:19:00.2	early	early	early	late		-1	1	-1	1	-1	1	-1	-1	1	-1	1	-1	1	1	-1	1	-1	1	-1	1	-1	1			8	0	8	0	50		5	2	0	2	1	50	50
Exp. 1C - early shock/late reward vs. early shock/early reward_without start door	Exp. 1C	108	7	5	+ 18:35.2	+ 00:18:20.1	early	late	early	early		-1	1	1	1	-1	-1	1	-1	-1	1	-1	1	-1	1	-1	1	1	-1	1	-1	-1	1			8	0	8	0	50		5	2	0	2	3	50	50
Exp. 1C - early shock/late reward vs. early shock/early reward_without start door	Exp. 1C	109	8	5	+ 20:23.9	+ 00:20:06.6	early	late	early	early		-1	1	-1	1	-1	1	-1	1	-1	1	1	-1	-1	-1	-1	1	-1	-1	-1	1	-1	-1			5	0	11	0	31.25		5	2	0	2	1	50	50
Exp. 1C - early shock/early reward vs. early shock/late reward_without start door	Exp. 1C	110	9	5	+ 20:18.8	+ 00:20:02.8	early	early	early	late		1	1	-1	1	-1	-1	1	-1	1	-1	1	-1	1	1	-1	1	-1	1	-1	1	-1	1			9	0	7	0	56.25		5	2	0	2	2	50	50
Exp. 1C - early shock/early reward vs. early shock/late reward_without start door	Exp. 1C	111	10	5	+ 19:14.5	+ 00:18:59.0	early	early	early	late		-1	1	-1	1	1	-1	-1	1	-1	1	-1	-1	-1	-1	-1	-1	-1	1	-1	-1	-1	-1			3	0	13	0	18.75		5	2	0	2	2	50	50
Exp. 1C - early shock/early reward vs. early shock/late reward_without start door	Exp. 1C	112	11	5	+ 19:35.3	+ 00:19:20.1	early	early	early	late		1	1	-1	-1	1	-1	1	-1	1	-1	1	-1	-1	-1	-1	1	-1	-1	-1	1	-1	-1			5	0	11	0	31.25		5	2	0	2	2	50	50
Exp. 1C - early shock/late reward vs. early shock/early reward_without start door	Exp. 1C	113	12	5	+ 19:24.4	+ 00:19:07.9	early	late	early	early		-1	1	-1	1	1	-1	1	1	-1	1	-1	-1	1	-1	-1	-1	1	-1	-1	1	-1	-1			6	0	10	0	37.5		5	3	0	1	2	75	25
Ugo Basile Aversive Discounting Pilot 9
1 = early shock + early reward; -1 = early shock + late reward| 2 = omission early shock + early reward; -2 = omission early shock + late reward																																											Trials 1-4
Trial Control Settings	Condition	Animal ID#	Animal	Session	Trial Time	Recording Time	Left Arm - Shock	Left Arm - Reward	Right Arm - Shock	Right Arm - Reward	Trials	1	2	3	4	5	6	1	2	3	4	5	6	7	8	9	10	11	12	13	14	15	16			early shock + early reward decision	early shock + early reward omission	early + late reward decision	early + late reward omission	%early shock + early reward/early reward + late shock		Session	early shock + early reward decision	early shock + early reward omission	late + late reward decision	late + late reward omission	%early shock + early reward/late reward + late shock	%late reward + late shock/early shock + early reward
Exp. 1C - early shock/early reward vs. early shock/late reward_without start door	Exp. 1C	102	1	6	+ 16:51.9	+ 00:16:36.2	early	early	early	late		-1	-1	1	-1	1	1	-1	1	-1	1	-1	-1	1	-1	1	-1	1	-1	1	-1	1	1			8	0	8	0	50		6	2	0	2	0	50	50
Exp. 1C - early shock/late reward vs. early shock/early reward_without start door	Exp. 1C	103	2	6	+ 18:04.3	+ 00:17:48.1	early	late	early	early		1	-1	1	1	-1	-1	-1	1	-1	1	-1	1	-1	1	1	-1	1	-1	-1	1	-1	1			8	0	8	0	50		6	1	0	3	3	25	75
Exp. 1C - early shock/early reward vs. early shock/late reward_without start door	Exp. 1C	104	3	6	+ 20:01.3	+ 00:19:29.8	early	early	early	late		1	1	1	-1	-1	-1	1	-1	-1	-1	1	-1	1	-1	-1	-1	-1	-1	1	-1	-1	-1			4	0	12	0	25		6	1	0	3	3	25	75
Exp. 1C - early shock/late reward vs. early shock/early reward_without start door	Exp. 1C	105	4	6	+ 18:07.0	+ 00:17:50.8	early	late	early	early		1	1	1	-1	-1	-1	1	-1	-1	1	-1	1	1	1	-1	1	1	-1	-1	1	-1	1			9	0	7	0	56.25		6	2	0	2	3	50	50
Exp. 1C - early shock/late reward vs. early shock/early reward_without start door	Exp. 1C	106	5	6	+ 17:58.1	+ 00:17:41.5	early	late	early	early		1	-1	1	-1	1	-1	1	-1	1	-1	1	-1	1	-1	1	1	-1	1	-1	1	-1	1			9	0	7	0	56.25		6	2	0	2	2	50	50
Exp. 1C - early shock/early reward vs. early shock/late reward_without start door	Exp. 1C	107	6	6	+ 19:12.9	+ 00:18:56.3	early	early	early	late		-1	1	1	1	-1	-1	1	-1	1	-1	1	-1	1	-1	1	-1	1	1	-1	1	-1	1			9	0	7	0	56.25		6	1	0	3	2	25	75
Exp. 1C - early shock/early reward vs. early shock/late reward_without start door	Exp. 1C	108	7	6	+ 20:44.8	+ 00:20:28.1	early	early	early	late		-1	1	-1	-1	1	1	-1	-1	1	-1	1	1	-1	1	-1	1	1	1	-1	1	-1	1			9	0	7	0	56.25		6	1	0	3	2	25	75
Exp. 1C - early shock/early reward vs. early shock/late reward_without start door	Exp. 1C	109	8	6	+ 18:55.2	+ 00:18:37.8	early	early	early	late		1	-1	-1	-1	1	1	-1	-1	1	-1	-1	1	-1	-1	-1	1	-1	-1	-1	-1	-1	-1			3	0	13	0	18.75		6	1	0	3	3	25	75
Exp. 1C - early shock/late reward vs. early shock/early reward_without start door	Exp. 1C	110	9	6	+ 20:43.1	+ 00:20:26.9	early	late	early	early		1	-1	1	-1	1	-1	-1	1	-1	-1	1	-1	1	-1	1	-1	1	-1	-1	1	-1	-1			6	0	10	0	37.5		6	1	0	3	2	25	75
Exp. 1C - early shock/late reward vs. early shock/early reward_without start door	Exp. 1C	111	10	6	+ 18:24.6	+ 00:18:09.2	early	late	early	early		-1	1	-1	-1	1	1	-1	-1	1	1	1	-1	1	-1	1	1	-1	-1	1	-1	1	-1			8	0	8	0	50		6	2	0	2	1	50	50
Exp. 1C - early shock/late reward vs. early shock/early reward_without start door	Exp. 1C	112	11	6	+ 19:03.5	+ 00:18:47.4	early	late	early	early		-1	1	1	1	-1	-1	-1	1	-1	-1	1	-1	-1	-1	1	-1	-1	-1	1	1	-1	1			6	0	10	0	37.5		6	1	0	3	2	25	75
Exp. 1C - early shock/early reward vs. early shock/late reward_without start door	Exp. 1C	113	12	6	+ 20:19.8	+ 00:20:01.6	early	early	early	late		-1	-1	-1	1	1	1	-1	-1	-1	1	1	-1	1	1	1	1	-1	1	-1	-1	-1	-1			7	0	9	0	43.75		6	1	0	3	2	25	75
Ugo Basile Aversive Discounting Pilot 9
1 = early shock + early reward; -1 = early shock + late reward| 2 = omission early shock + early reward; -2 = omission early shock + late reward																																											Trials 1-4
Trial Control Settings	Condition	Animal ID#	Animal	Session	Trial Time	Recording Time	Left Arm - Shock	Left Arm - Reward	Right Arm - Shock	Right Arm - Reward	Trials	1	2	3	4	5	6	1	2	3	4	5	6	7	8	9	10	11	12	13	14	15	16			early shock + early reward decision	early shock + early reward omission	early + late reward decision	early + late reward omission	%early shock + early reward/early reward + late shock		Session	early shock + early reward decision	early shock + early reward omission	late + late reward decision	late + late reward omission	%early shock + early reward/late reward + late shock	%late reward + late shock/early shock + early reward
Exp. 1C - early shock/late reward vs. early shock/early reward_without start door	Exp. 1C	102	1	7	+ 16:34.2	+ 00:16:18.1	early	late	early	early		1	-1	1	-1	1	-1	1	-1	-1	-1	1	-1	-1	1	-1	1	-1	1	-1	1	-1	1			7	0	9	0	43.75		7	1	0	3	0	25	75
Exp. 1C - early shock/late reward vs. early shock/early reward_without start door	Exp. 1C	103	2	7	+ 18:59.0	+ 00:18:39.9	early	early	early	late		1	1	-1	1	-1	-1	1	-1	-1	1	-1	1	-1	-1	-1	1	1	-1	-1	1	-1	1			7	0	9	0	43.75		7	2	0	2	2	50	50
Exp. 1C - early shock/early reward vs. early shock/late reward_without start door	Exp. 1C	104	3	7	+ 21:33.8	+ 00:21:16.0	early	early	early	late		-1	-1	1	-1	1	1	-1	-1	1	-1	-1	1	1	-1	1	-1	1	-1	1	-1	1	-1			7	0	9	0	43.75		7	1	0	3	3	25	75
Exp. 1C - early shock/early reward vs. early shock/late reward_without start door	Exp. 1C	105	4	7	+ 17:59.5	+ 00:17:44.1	early	early	early	late		-1	1	-1	1	-1	1	-1	1	-1	1	-1	1	-1	1	-1	1	-1	1	-1	-1	1	1			8	0	8	0	50		7	2	0	2	2	50	50
Exp. 1C - early shock/early reward vs. early shock/late reward_without start door	Exp. 1C	106	5	7	+ 18:13.0	+ 00:17:52.0	early	early	early	late		-1	-1	-1	1	1	1	-1	1	1	-1	1	-1	1	-1	1	1	-1	1	-1	1	1	1			10	0	6	0	62.5		7	2	0	2	1	50	50
Exp. 1C - early shock/early reward vs. early shock/late reward_without start door	Exp. 1C	107	6	7	+ 18:34.3	+ 00:18:18.9	early	late	early	early		-1	-1	1	-1	1	1	1	-1	1	-1	1	-1	-1	1	-1	-1	1	-1	1	-1	1	-1			7	0	9	0	43.75		7	2	0	2	2	50	50
Exp. 1C - early shock/late reward vs. early shock/early reward_without start door	Exp. 1C	108	7	7	+ 20:14.0	+ 00:19:57.4	early	late	early	early		-1	-1	1	1	-1	1	-1	1	-1	1	-1	1	-1	1	-1	1	1	1	-1	1	-1	1			9	0	7	0	56.25		7	2	0	2	2	50	50
Exp. 1C - early shock/early reward vs. early shock/late reward_without start door	Exp. 1C	109	8	7	+ 18:46.1	+ 00:18:27.6	early	early	early	late		1	1	-1	-1	-1	1	-1	-1	1	-1	1	-1	-1	-1	1	-1	1	-1	-1	-1	-1	-1			4	0	12	0	25		7	1	0	3	2	25	75
Exp. 1C - early shock/late reward vs. early shock/early reward_without start door	Exp. 1C	110	9	7	+ 19:43.4	+ 00:19:26.6	early	late	early	early		1	-1	1	1	-1	-1	1	-1	1	-1	1	-1	1	-1	-1	1	-1	1	-1	1	-1	1			8	0	8	0	50		7	2	0	2	2	50	50
Exp. 1C - early shock/late reward vs. early shock/early reward_without start door	Exp. 1C	111	10	7	+ 17:41.5	+ 00:17:25.6	early	late	early	early		-1	1	-1	-1	1	1	-1	1	-1	1	1	1	1	1	-1	1	-1	1	-1	1	1	-1			10	0	6	0	62.5		7	2	0	2	1	50	50
Exp. 1C - early shock/late reward vs. early shock/early reward_without start door	Exp. 1C	112	11	7	+ 19:25.1	+ 00:19:06.0	early	late	early	early		1	-1	1	1	-1	-1	1	1	-1	1	1	-1	1	-1	1	1	-1	1	-1	1	-1	-1			9	0	7	0	56.25		7	3	0	1	1	75	25
Exp. 1C - early shock/early reward vs. early shock/late reward_without start door	Exp. 1C	113	12	7	+ 19:56.2	+ 00:19:38.2	early	early	early	late		-1	1	-1	-1	1	1	-1	-1	-1	-1	1	-1	-1	-1	1	-1	-1	1	1	-1	1	-1			5	0	11	0	31.25		7	0	0	4	3	0	100
Ugo Basile Aversive Discounting Pilot 9
1 = early shock + early reward; -1 = early shock + late reward| 2 = omission early shock + early reward; -2 = omission early shock + late reward																																											Trials 1-4
Trial Control Settings	Condition	Animal ID#	Animal	Session	Trial Time	Recording Time	Left Arm - Shock	Left Arm - Reward	Right Arm - Shock	Right Arm - Reward	Trials	1	2	3	4	5	6	1	2	3	4	5	6	7	8	9	10	11	12	13	14	15	16			early shock + early reward decision	early shock + early reward omission	early + late reward decision	early + late reward omission	%early shock + early reward/early reward + late shock		Session	early shock + early reward decision	early shock + early reward omission	late + late reward decision	late + late reward omission	%early shock + early reward/late reward + late shock	%late reward + late shock/early shock + early reward
Exp. 1C - early shock/late reward vs. early shock/early reward_without start door	Exp. 1C	102	1	8	+ 16:57.4	+ 00:16:39.8	early	late	early	early		1	1	-1	1	-1	-1	1	-1	-1	1	-1	1	-1	1	-1	1	-1	1	1	1	-1	1			9	0	7	0	56.25		8	2	0	2	0	50	50
Exp. 1C - early shock/early reward vs. early shock/late reward_without start door	Exp. 1C	103	2	8	+ 18:27.8	+ 00:18:12.7	early	late	early	early		-1	-1	-1	1	1	1	-1	1	-1	1	1	-1	1	-1	1	-1	1	-1	1	-1	1	-1			8	0	8	0	50		8	2	0	2	3	50	50
Exp. 1C - early shock/late reward vs. early shock/early reward_without start door	Exp. 1C	104	3	8	+ 18:22.9	+ 00:18:05.2	early	late	early	early		-1	1	1	-1	-1	1	-1	1	-1	1	-1	1	-1	1	1	-1	1	-1	1	-1	-1	1			8	0	8	0	50		8	2	0	2	2	50	50
Exp. 1C - early shock/late reward vs. early shock/early reward_without start door	Exp. 1C	105	4	8	+ 17:45.4	+ 00:17:29.1	early	late	early	early		-1	-1	1	1	1	-1	1	-1	1	-1	-1	-1	1	1	-1	1	1	1	-1	1	-1	-1			8	0	8	0	50		8	2	0	2	3	50	50
Exp. 1C - early shock/early reward vs. early shock/late reward_without start door	Exp. 1C	106	5	8	+ 18:20.9	+ 00:18:00.6	early	early	early	late		-1	-1	-1	1	1	1	-1	1	-1	-1	1	-1	1	-1	1	-1	1	-1	-1	1	-1	-1			6	0	10	0	37.5		8	1	0	3	2	25	75
Exp. 1C - early shock/late reward vs. early shock/early reward_without start door	Exp. 1C	107	6	8	+ 18:31.9	+ 00:18:16.7	early	early	early	late		-1	1	1	1	-1	-1	1	-1	1	-1	1	-1	1	-1	-1	1	-1	1	-1	1	-1	1			8	0	8	0	50		8	2	0	2	2	50	50
Exp. 1C - early shock/late reward vs. early shock/early reward_without start door	Exp. 1C	108	7	8	+ 17:57.3	+ 00:17:42.0	early	late	early	early		-1	1	1	1	-1	-1	1	-1	1	-1	1	-1	1	-1	1	1	-1	1	-1	1	-1	1			9	0	7	0	56.25		8	2	0	2	2	50	50
Exp. 1C - early shock/late reward vs. early shock/early reward_without start door	Exp. 1C	109	8	8	+ 20:17.2	+ 00:19:58.6	early	late	early	early		-1	1	1	-1	1	-1	1	-1	1	-1	-1	1	-1	1	-1	1	1	-1	1	1	-1	1			9	0	7	0	56.25		8	2	0	2	3	50	50
Exp. 1C - early shock/early reward vs. early shock/late reward_without start door	Exp. 1C	110	9	8	+ 22:09.5	+ 00:21:53.7	early	early	early	late		-1	-1	-1	1	1	1	1	-1	1	-1	-1	1	-1	1	-1	-1	1	-1	1	-1	-1	1			7	0	9	0	43.75		8	2	0	2	3	50	50
Exp. 1C - early shock/early reward vs. early shock/late reward_without start door	Exp. 1C	111	10	8	+ 17:08.7	+ 00:16:53.5	early	early	early	late		1	1	-1	-1	-1	1	-1	1	-1	1	-1	-1	1	-1	-1	-1	-1	1	-1	-1	-1	1			5	0	11	0	31.25		8	2	0	2	2	50	50
Exp. 1C - early shock/early reward vs. early shock/late reward_without start door	Exp. 1C	112	11	8	+ 24:34.2	+ 00:24:19.4	early	early	early	late		1	1	-1	-1	1	-1	1	-1	1	-1	1	1	-1	1	-1	1	-1	1	-1	1	-1	1			9	0	7	0	56.25		8	2	0	2	2	50	50
Exp. 1C - early shock/late reward vs. early shock/early reward_without start door	Exp. 1C	113	12	8	+ 19:15.5	+ 00:18:59.8	early	late	early	early		1	-1	1	-1	1	-1	1	-1	-1	-1	-1	-1	1	-1	1	-1	-1	1	-1	1	-1	1			6	0	10	0	37.5		8	1	0	3	4	25	75
Ugo Basile Aversive Discounting Pilot 9
1 = early shock + early reward; -1 = early shock + late reward| 2 = omission early shock + early reward; -2 = omission early shock + late reward																																											Trials 1-4
Trial Control Settings	Condition	Animal ID#	Animal	Session	Trial Time	Recording Time	Left Arm - Shock	Left Arm - Reward	Right Arm - Shock	Right Arm - Reward	Trials	1	2	3	4	5	6	1	2	3	4	5	6	7	8	9	10	11	12	13	14	15	16			early shock + early reward decision	early shock + early reward omission	early + late reward decision	early + late reward omission	%early shock + early reward/early reward + late shock		Session	early shock + early reward decision	early shock + early reward omission	late + late reward decision	late + late reward omission	%early shock + early reward/late reward + late shock	%late reward + late shock/early shock + early reward
Exp. 1C - early shock/early reward vs. early shock/late reward_without start door	Exp. 1C	102	1	9	+ 16:52.7	+ 00:16:23.0	early	early	early	late		-1	-1	1	-1	1	1	-1	1	-1	-1	1	-1	1	-1	-1	1	-1	-1	-1	-1	-1	1			5	0	11	0	31.25		9	1	0	3	0	25	75
Exp. 1C - early shock/late reward vs. early shock/early reward_without start door	Exp. 1C	103	2	9	+ 18:14.9	+ 00:17:57.7	early	early	early	late		1	1	-1	1	-1	-1	-1	-1	-1	1	-1	-1	1	-1	1	-1	-1	1	-1	-1	-1	-1			4	0	12	0	25		9	2	0	2	1	50	50
Exp. 1C - early shock/early reward vs. early shock/late reward_without start door	Exp. 1C	104	3	9	+ 24:02.9	+ 00:23:45.6	early	early	early	late		-1	-1	-1	1	1	1	-1	1	-1	-1	1	-1	1	1	-1	1	-1	1	1	-1	1	1			9	0	7	0	56.25		9	1	0	3	2	25	75
Exp. 1C - early shock/early reward vs. early shock/late reward_without start door	Exp. 1C	105	4	9	+ 19:31.1	+ 00:19:15.8	early	early	early	late		-1	1	1	-1	-1	1	-1	1	-1	-1	1	1	-1	1	-1	1	1	-1	-1	1	1	-1			8	0	8	0	50		9	1	0	3	2	25	75
Exp. 1C - early shock/late reward vs. early shock/early reward_without start door	Exp. 1C	106	5	9	+ 18:18.8	+ 00:18:02.4	early	late	early	early		1	-1	1	-1	-1	1	-1	1	1	-1	1	1	-1	1	-1	1	-1	1	1	-1	1	1			10	0	6	0	62.5		9	2	0	2	1	50	50
Exp. 1C - early shock/early reward vs. early shock/late reward_without start door	Exp. 1C	107	6	9	+ 18:23.1	+ 00:18:05.8	early	early	early	late		-1	1	-1	-1	1	1	-1	1	-1	-1	1	-1	-1	1	-1	-1	1	-1	1	-1	1	-1			6	0	10	0	37.5		9	2	0	2	2	50	50
Exp. 1C - early shock/early reward vs. early shock/late reward_without start door	Exp. 1C	108	7	9	+ 18:00.0	+ 00:17:44.5	early	early	early	late		1	1	1	-1	-1	-1	1	-1	1	-1	1	-1	1	-1	1	-1	1	-1	1	-1	-1	-1			7	0	9	0	43.75		9	2	0	2	2	50	50
Exp. 1C - early shock/late reward vs. early shock/early reward_without start door	Exp. 1C	109	8	9	+ 17:51.6	+ 00:17:35.4	early	late	early	early		-1	1	1	1	-1	-1	1	-1	1	1	-1	-1	1	-1	-1	-1	1	-1	1	-1	-1	-1			6	0	10	0	37.5		9	3	0	1	2	75	25
Exp. 1C - early shock/late reward vs. early shock/early reward_without start door	Exp. 1C	110	9	9	+ 18:27.6	+ 00:18:12.6	early	late	early	early		-1	-1	-1	1	1	1	-1	1	-1	1	-1	1	-1	1	-1	1	-1	1	-1	1	-1	1			8	0	8	0	50		9	2	0	2	2	50	50
Exp. 1C - early shock/late reward vs. early shock/early reward_without start door	Exp. 1C	111	10	9	+ 16:59.7	+ 00:16:42.6	early	late	early	early		1	-1	1	-1	1	-1	1	1	1	1	1	1	1	-1	1	1	1	1	1	1	-1	1			14	0	2	0	87.5		9	4	0	0	0	100	0
Exp. 1C - early shock/early reward vs. early shock/late reward_without start door	Exp. 1C	112	11	9	+ 18:31.2	+ 00:18:16.5	early	early	early	late		-1	1	1	1	-1	-1	1	-1	1	-1	1	-1	1	1	-1	1	1	-1	1	1	-1	1			10	0	6	0	62.5		9	2	0	2	2	50	50
Exp. 1C - early shock/early reward vs. early shock/late reward_without start door	Exp. 1C	113	12	9	+ 18:46.7	+ 00:18:30.4	early	early	early	late		-1	1	1	1	-1	-1	1	-1	1	-1	1	1	1	-1	1	-1	1	1	-1	1	-1	1			10	0	6	0	62.5		9	2	0	2	2	50	50
Ugo Basile Aversive Discounting Pilot 9
1 = early shock + early reward; -1 = early shock + late reward| 2 = omission early shock + early reward; -2 = omission early shock + late reward																																											Trials 1-4
Trial Control Settings	Condition	Animal ID#	Animal	Session	Trial Time	Recording Time	Left Arm - Shock	Left Arm - Reward	Right Arm - Shock	Right Arm - Reward	Trials	1	2	3	4	5	6	1	2	3	4	5	6	7	8	9	10	11	12	13	14	15	16			early shock + early reward decision	early shock + early reward omission	early + late reward decision	early + late reward omission	%early shock + early reward/early reward + late shock		Session	early shock + early reward decision	early shock + early reward omission	late + late reward decision	late + late reward omission	%early shock + early reward/late reward + late shock	%late reward + late shock/early shock + early reward
Exp. 1C - early shock/early reward vs. early shock/late reward_without start door	Exp. 1C	102	1	10	+ 16:37.9	+ 00:16:22.0	early	early	early	late		1	1	-1	1	-1	-1	1	-1	1	-1	1	-1	-1	1	1	-1	-1	-1	1	-1	1	-1			7	0	9	0	43.75		10	2	0	2	0	50	50
Exp. 1C - early shock/early reward vs. early shock/late reward_without start door	Exp. 1C	103	2	10	+ 18:07.0	+ 00:17:48.8	early	early	early	late		1	1	1	-1	-1	-1	1	-1	1	-1	-1	-1	1	-1	1	-1	1	1	1	-1	-1	1			8	0	8	0	50		10	1	0	3	3	25	75
Exp. 1C - early shock/late reward vs. early shock/early reward_without start door	Exp. 1C	104	3	10	+ 21:54.7	+ 00:21:36.7	early	late	early	early		1	-1	-1	1	1	-1	1	-1	1	-1	1	1	-1	-1	1	-1	1	-1	1	1	-1	1			9	0	7	0	56.25		10	2	0	2	2	50	50
Exp. 1C - early shock/late reward vs. early shock/early reward_without start door	Exp. 1C	105	4	10	+ 18:47.8	+ 00:18:31.7	early	late	early	early		1	1	1	-1	-1	-1	1	1	-1	1	1	-1	1	-1	1	-1	-1	-1	1	-1	1	-1			8	0	8	0	50		10	3	0	1	1	75	25
Exp. 1C - early shock/late reward vs. early shock/early reward_without start door	Exp. 1C	106	5	10	+ 17:24.2	+ 00:17:07.5	early	late	early	early		-1	-1	-1	1	1	1	1	-1	-1	1	1	-1	-1	-1	1	1	-1	1	-1	1	-1	1			8	0	8	0	50		10	2	0	2	2	50	50
Exp. 1C - early shock/early reward vs. early shock/late reward_without start door	Exp. 1C	107	6	10	+ 18:04.9	+ 00:17:47.5	early	late	early	early		-1	1	1	-1	1	-1	1	-1	-1	-1	1	-1	1	-1	1	-1	1	-1	1	-1	1	-1			7	0	9	0	43.75		10	1	0	3	2	25	75
Exp. 1C - early shock/early reward vs. early shock/late reward_without start door	Exp. 1C	108	7	10	+ 17:59.2	+ 00:17:28.0	early	early	early	late		1	-1	-1	-1	1	1	-1	1	-1	1	-1	1	-1	1	-1	1	-1	1	1	-1	-1	1			8	0	8	0	50		10	2	0	2	2	50	50
Exp. 1C - early shock/early reward vs. early shock/late reward_without start door	Exp. 1C	109	8	10	+ 18:07.2	+ 00:17:51.6	early	early	early	late		1	1	-1	1	-1	-1	1	-1	1	-1	1	-1	1	-1	1	-1	-1	-1	1	-1	1	-1			7	0	9	0	43.75		10	2	0	2	2	50	50
Exp. 1C - early shock/early reward vs. early shock/late reward_without start door	Exp. 1C	110	9	10	+ 18:36.1	+ 00:18:18.3	early	early	early	late		-1	1	1	-1	-1	1	-1	1	-1	-1	1	-1	-1	1	-1	1	-1	1	-1	1	1	-1			7	0	9	0	43.75		10	1	0	3	2	25	75
Exp. 1C - early shock/early reward vs. early shock/late reward_without start door	Exp. 1C	111	10	10	+ 17:23.0	+ 00:17:06.7	early	early	early	late		-1	-1	1	-1	1	1	-1	-1	-1	1	-1	1	-1	-1	-1	1	-1	-1	-1	1	-1	-1			4	0	12	0	25		10	1	0	3	3	25	75
Exp. 1C - early shock/late reward vs. early shock/early reward_without start door	Exp. 1C	112	11	10	+ 18:41.1	+ 00:18:24.4	early	late	early	early		1	-1	1	-1	-1	1	-1	-1	1	-1	1	1	-1	-1	1	-1	1	-1	-1	1	-1	1			7	0	9	0	43.75		10	1	0	3	2	25	75
Exp. 1C - early shock/late reward vs. early shock/early reward_without start door	Exp. 1C	113	12	10	+ 19:07.8	+ 00:18:51.4	early	late	early	early		-1	-1	1	1	-1	1	-1	-1	1	-1	-1	-1	1	-1	1	-1	1	1	-1	1	-1	1			7	0	9	0	43.75		10	1	0	3	3	25	75
[truncated: 35 more columns]

## Sheet: Tabelle2
Ugo Basile Aversive Discounting Pilot 9
1 = early shock + early reward; -1 = early shock + late reward| 2 = omission early shock + early reward; -2 = omission early shock + late reward
Trial 1-4 per session
Trial Control Settings	Condition	Animal ID#	Animal	Session	Trial Time	Recording Time	Remark	Cumulative Sum	1	2	3	4
Exp. 1C - early shock/early reward vs. early shock/late reward	Exp. 1C	102	1	1	+ 17:52.7	+ 00:17:37.1			0	0	1	2
Exp. 1C - early shock/late reward vs. early shock/early reward	Exp. 1C	103	2	1	+ 18:42.9	+ 00:18:25.7			0	0	0	1
Exp. 1C - early shock/early reward vs. early shock/late reward	Exp. 1C	104	3	1	+ 21:40.4	+ 00:21:24.1			0	0	1	1
Exp. 1C - early shock/late reward vs. early shock/early reward	Exp. 1C	105	4	1	+ 19:49.4	+ 00:19:31.7			1	1	2	2
Exp. 1C - early shock/late reward vs. early shock/early reward	Exp. 1C	106	5	1	+ 19:32.0	+ 00:19:17.0			1	2	2	3
Exp. 1C - early shock/late reward vs. early shock/early reward	Exp. 1C	107	6	1	+ 21:10.0	+ 00:20:54.4			1	1	2	2
Exp. 1C - early shock/late reward vs. early shock/early reward	Exp. 1C	108	7	1	+ 19:44.5	+ 00:19:25.8			0	0	0	0
Exp. 1C - early shock/late reward vs. early shock/early reward	Exp. 1C	109	8	1	+ 22:04.2	+ 00:21:47.5			1	1	1	1
Exp. 1C - early shock/early reward vs. early shock/late reward	Exp. 1C	110	9	1	+ 33:32.7	+ 00:33:15.8			0	0	0	0
Exp. 1C - early shock/early reward vs. early shock/late reward	Exp. 1C	111	10	1	+ 20:20.1	+ 00:19:55.0			1	1	2	2
Exp. 1C - early shock/early reward vs. early shock/late reward	Exp. 1C	112	11	1	+ 21:49.2	+ 00:21:33.0			0	0	1	1
Exp. 1C - early shock/early reward vs. early shock/late reward	Exp. 1C	113	12	1	+ 21:20.4	+ 00:21:05.6			0	1	1	2
Trial 1-4 per session
Trial Control Settings	Condition	Animal ID#	Animal	Session	Trial Time	Recording Time	Remark	Cumulative Sum	1	2	3	4
Exp. 1C - early shock/late reward vs. early shock/early reward	Exp. 1C	102	1	2	+ 17:34.7	+ 00:17:17.6			0	0	1	1
Exp. 1C - early shock/early reward vs. early shock/late reward	Exp. 1C	103	2	2	+ 18:26.7	+ 00:18:11.3			0	0	1	1
Exp. 1C - early shock/late reward vs. early shock/early reward	Exp. 1C	104	3	2	+ 19:15.2	+ 00:18:58.3			1	2	2	3
Exp. 1C - early shock/early reward vs. early shock/late reward	Exp. 1C	105	4	2	+ 18:58.5	+ 00:18:42.5			1	1	1	1
Exp. 1C - early shock/early reward vs. early shock/late reward	Exp. 1C	106	5	2	+ 19:32.6	+ 00:19:15.8			1	1	2	2
Exp. 1C - early shock/early reward vs. early shock/late reward	Exp. 1C	107	6	2	+ 20:10.8	+ 00:19:55.3			1	1	2	2
Exp. 1C - early shock/early reward vs. early shock/late reward	Exp. 1C	108	7	2	+ 19:55.6	+ 00:19:39.0			1	1	2	2
Exp. 1C - early shock/late reward vs. early shock/early reward	Exp. 1C	109	8	2	+ 19:08.0	+ 00:18:51.4			1	1	2	2
Exp. 1C - early shock/early reward vs. early shock/late reward	Exp. 1C	110	9	2	+ 24:04.5	+ 00:23:47.8			0	1	1	1
Exp. 1C - early shock/early reward vs. early shock/late reward	Exp. 1C	111	10	2	+ 18:58.0	+ 00:18:42.2			0	1	1	1
Exp. 1C - early shock/late reward vs. early shock/early reward	Exp. 1C	112	11	2	+ 19:11.4	+ 00:18:54.8			1	1	2	2
Exp. 1C - early shock/late reward vs. early shock/early reward	Exp. 1C	113	12	2	+ 19:24.9	+ 00:19:09.4			0	0	0	0
Trial 1-4 per session
Trial Control Settings	Condition	Animal ID#	Animal	Session	Trial Time	Recording Time	Remark	Cumulative Sum	1	2	3	4
Exp. 1C - early shock/late reward vs. early shock/early reward_without start door	Exp. 1C	102	1	3	+ 17:34.0	+ 00:17:17.0			1	1	2	2
Exp. 1C - early shock/late reward vs. early shock/early reward	Exp. 1C	103	2	3	+ 19:11.9	+ 00:18:55.6			0	0	0	1
Exp. 1C - early shock/early reward vs. early shock/late reward_without start door	Exp. 1C	104	3	3	+ 23:06.5	+ 00:22:50.2			0	0	1	1
Exp. 1C - early shock/late reward vs. early shock/early reward_without start door	Exp. 1C	105	4	3	+ 18:35.6	+ 00:18:18.7			0	1	1	2
Exp. 1C - early shock/early reward vs. early shock/late reward_without start door	Exp. 1C	106	5	3	+ 21:34.5	+ 00:21:18.8			1	1	2	2
Exp. 1C - early shock/late reward vs. early shock/early reward	Exp. 1C	107	6	3	+ 21:23.0	+ 00:21:07.6			1	1	2	2
Exp. 1C - early shock/early reward vs. early shock/late reward_without start door	Exp. 1C	108	7	3	+ 20:38.3	+ 00:20:22.6			1	1	1	2
Exp. 1C - early shock/early reward vs. early shock/late reward_without start door	Exp. 1C	109	8	3	+ 22:18.5	+ 00:22:03.1			1	1	2	3
Exp. 1C - early shock/late reward vs. early shock/early reward_without start door	Exp. 1C	110	9	3	+ 24:46.2	+ 00:24:29.1			0	1	2	2
Exp. 1C - early shock/late reward vs. early shock/early reward_without start door	Exp. 1C	111	10	3	+ 20:38.0	+ 00:20:21.4			1	2	3	3
Exp. 1C - early shock/late reward vs. early shock/early reward_without start door	Exp. 1C	112	11	3	+ 21:15.0	+ 00:21:00.3			0	0	1	1
Exp. 1C - early shock/early reward vs. early shock/late reward_without start door	Exp. 1C	113	12	3	+ 21:53.0	+ 00:21:20.3			1	2	2	3
Trial 1-4 per session
Trial Control Settings	Condition	Animal ID#	Animal	Session	Trial Time	Recording Time	Remark	Cumulative Sum	1	2	3	4
Exp. 1C - early shock/early reward vs. early shock/late reward_without start door	Exp. 1C	102	1	4	+ 17:26.1	+ 00:17:10.4			0	1	1	2
Exp. 1C - early shock/late reward vs. early shock/early reward_without start door	Exp. 1C	103	2	4	+ 19:18.5	+ 00:19:02.0			0	0	0	1
Exp. 1C - early shock/late reward vs. early shock/early reward_without start door	Exp. 1C	104	3	4	+ 22:31.5	+ 00:22:15.1			0	0	0	1
Exp. 1C - early shock/early reward vs. early shock/late reward_without start door	Exp. 1C	105	4	4	+ 19:35.6	+ 00:19:19.8			1	1	1	1
Exp. 1C - early shock/late reward vs. early shock/early reward_without start door	Exp. 1C	106	5	4	+ 18:56.4	+ 00:18:40.4			0	1	1	2
Exp. 1C - early shock/late reward vs. early shock/early reward_without start door	Exp. 1C	107	6	4	+ 21:35.5	+ 00:21:18.7			0	1	1	1
Exp. 1C - early shock/late reward vs. early shock/early reward_without start door	Exp. 1C	108	7	4	+ 18:29.2	+ 00:18:12.2			1	1	2	2
Exp. 1C - early shock/early reward vs. early shock/late reward_without start door	Exp. 1C	109	8	4	+ 19:12.3	+ 00:18:55.4			0	0	1	1
Exp. 1C - early shock/late reward vs. early shock/early reward_without start door	Exp. 1C	110	9	4	+ 26:53.2	+ 00:26:36.6			0	1	1	1
Exp. 1C - early shock/late reward vs. early shock/early reward_without start door	Exp. 1C	111	10	4	+ 21:18.6	+ 00:21:03.3			0	1	1	1
Exp. 1C - early shock/early reward vs. early shock/late reward_without start door	Exp. 1C	112	11	4	+ 20:28.3	+ 00:20:13.3			1	1	1	2
Exp. 1C - early shock/late reward vs. early shock/early reward_without start door	Exp. 1C	113	12	4	+ 20:40.0	+ 00:20:23.9			0	1	1	2
Trial 1-4 per session
Trial Control Settings	Condition	Animal ID#	Animal	Session	Trial Time	Recording Time	Remark	Cumulative Sum	1	2	3	4
Exp. 1C - early shock/late reward vs. early shock/early reward_without start door	Exp. 1C	102	1	5	+ 17:03.2	+ 00:16:47.1			1	1	2	2
Exp. 1C - early shock/early reward vs. early shock/late reward_without start door	Exp. 1C	103	2	5	+ 20:13.2	+ 00:19:57.4			0	0	0	1
Exp. 1C - early shock/late reward vs. early shock/early reward_without start door	Exp. 1C	104	3	5	+ 18:37.0	+ 00:18:21.0			1	2	2	3
Exp. 1C - early shock/early reward vs. early shock/late reward_without start door	Exp. 1C	105	4	5	+ 25:26.8	+ 00:25:10.3			0	0	1	2
Exp. 1C - early shock/early reward vs. early shock/late reward_without start door	Exp. 1C	106	5	5	+ 18:32.6	+ 00:18:15.7			0	1	1	2
Exp. 1C - early shock/late reward vs. early shock/early reward_without start door	Exp. 1C	107	6	5	+ 18:58.8	+ 00:18:41.0			0	1	2	2
Exp. 1C - early shock/late reward vs. early shock/early reward_without start door	Exp. 1C	108	7	5	+ 18:35.2	+ 00:18:20.1			1	1	1	2
Exp. 1C - early shock/late reward vs. early shock/early reward_without start door	Exp. 1C	109	8	5	+ 20:23.9	+ 00:20:06.6			0	1	1	2
Exp. 1C - early shock/early reward vs. early shock/late reward_without start door	Exp. 1C	110	9	5	+ 20:18.8	+ 00:20:02.8			1	1	2	2
Exp. 1C - early shock/early reward vs. early shock/late reward_without start door	Exp. 1C	111	10	5	+ 19:14.5	+ 00:18:59.0			0	1	1	2
Exp. 1C - early shock/early reward vs. early shock/late reward_without start door	Exp. 1C	112	11	5	+ 19:35.3	+ 00:19:20.1			1	1	2	2
Exp. 1C - early shock/late reward vs. early shock/early reward_without start door	Exp. 1C	113	12	5	+ 19:24.4	+ 00:19:07.9			1	2	2	3
Trial 1-4 per session
Trial Control Settings	Condition	Animal ID#	Animal	Session	Trial Time	Recording Time	Remark	Cumulative Sum	1	2	3	4
Exp. 1C - early shock/early reward vs. early shock/late reward_without start door	Exp. 1C	102	1	6	+ 16:51.9	+ 00:16:36.2			0	1	1	2
Exp. 1C - early shock/late reward vs. early shock/early reward_without start door	Exp. 1C	103	2	6	+ 18:08.8	+ 00:17:52.6			0	0	1	1
Exp. 1C - early shock/early reward vs. early shock/late reward_without start door	Exp. 1C	104	3	6	+ 20:01.3	+ 00:19:29.8			1	1	1	1
Exp. 1C - early shock/late reward vs. early shock/early reward_without start door	Exp. 1C	105	4	6	+ 18:07.0	+ 00:17:50.8			1	1	1	2
Exp. 1C - early shock/late reward vs. early shock/early reward_without start door	Exp. 1C	106	5	6	+ 17:58.1	+ 00:17:41.5			1	1	2	2
Exp. 1C - early shock/early reward vs. early shock/late reward_without start door	Exp. 1C	107	6	6	+ 19:15.8	+ 00:19:00.2			0	0	1	1
Exp. 1C - early shock/early reward vs. early shock/late reward_without start door	Exp. 1C	108	7	6	+ 20:44.8	+ 00:20:28.1			0	0	1	1
Exp. 1C - early shock/early reward vs. early shock/late reward_without start door	Exp. 1C	109	8	6	+ 18:55.2	+ 00:18:37.8			0	0	1	1
Exp. 1C - early shock/late reward vs. early shock/early reward_without start door	Exp. 1C	110	9	6	+ 20:43.1	+ 00:20:26.9			0	1	1	1
Exp. 1C - early shock/late reward vs. early shock/early reward_without start door	Exp. 1C	111	10	6	+ 18:24.6	+ 00:18:09.2			0	0	1	2
Exp. 1C - early shock/late reward vs. early shock/early reward_without start door	Exp. 1C	112	11	6	+ 19:03.5	+ 00:18:47.4			0	1	1	1
Exp. 1C - early shock/early reward vs. early shock/late reward_without start door	Exp. 1C	113	12	6	+ 20:19.8	+ 00:20:01.6			0	0	0	1
Trial 1-4 per session
Trial Control Settings	Condition	Animal ID#	Animal	Session	Trial Time	Recording Time	Remark	Cumulative Sum	1	2	3	4
Exp. 1C - early shock/late reward vs. early shock/early reward_without start door	Exp. 1C	102	1	7	+ 16:34.2	+ 00:16:18.1			1	1	1	1
Exp. 1C - early shock/late reward vs. early shock/early reward_without start door	Exp. 1C	103	2	7	+ 18:04.3	+ 00:17:48.1			0	1	1	2
Exp. 1C - early shock/early reward vs. early shock/late reward_without start door	Exp. 1C	104	3	7	+ 21:33.8	+ 00:21:16.0			0	0	1	1
Exp. 1C - early shock/early reward vs. early shock/late reward_without start door	Exp. 1C	105	4	7	+ 17:59.5	+ 00:17:44.1			0	1	1	2
Exp. 1C - early shock/early reward vs. early shock/late reward_without start door	Exp. 1C	106	5	7	+ 18:13.0	+ 00:17:52.0			0	1	2	2
Exp. 1C - early shock/early reward vs. early shock/late reward_without start door	Exp. 1C	107	6	7	+ 19:12.9	+ 00:18:56.3			1	1	2	2
Exp. 1C - early shock/late reward vs. early shock/early reward_without start door	Exp. 1C	108	7	7	+ 20:14.0	+ 00:19:57.4			0	1	1	2
Exp. 1C - early shock/early reward vs. early shock/late reward_without start door	Exp. 1C	109	8	7	+ 18:46.1	+ 00:18:27.6			0	0	1	1
Exp. 1C - early shock/late reward vs. early shock/early reward_without start door	Exp. 1C	110	9	7	+ 19:43.4	+ 00:19:26.6			1	1	2	2
Exp. 1C - early shock/late reward vs. early shock/early reward_without start door	Exp. 1C	111	10	7	+ 17:41.5	+ 00:17:25.6			0	1	1	2
Exp. 1C - early shock/late reward vs. early shock/early reward_without start door	Exp. 1C	112	11	7	+ 19:25.1	+ 00:19:06.0			1	2	2	3
Exp. 1C - early shock/early reward vs. early shock/late reward_without start door	Exp. 1C	113	12	7	+ 19:56.2	+ 00:19:38.2			0	0	0	0
Trial 1-4 per session
Trial Control Settings	Condition	Animal ID#	Animal	Session	Trial Time	Recording Time	Remark	Cumulative Sum	1	2	3	4
Exp. 1C - early shock/late reward vs. early shock/early reward_without start door	Exp. 1C	102	1	8	+ 16:57.4	+ 00:16:39.8			1	1	1	2
Exp. 1C - early shock/early reward vs. early shock/late reward_without start door	Exp. 1C	103	2	8	+ 18:59.0	+ 00:18:39.9			1	1	1	2
Exp. 1C - early shock/late reward vs. early shock/early reward_without start door	Exp. 1C	104	3	8	+ 18:22.9	+ 00:18:05.2			0	1	1	2
Exp. 1C - early shock/late reward vs. early shock/early reward_without start door	Exp. 1C	105	4	8	+ 17:45.4	+ 00:17:29.1			1	1	2	2
Exp. 1C - early shock/early reward vs. early shock/late reward_without start door	Exp. 1C	106	5	8	+ 18:20.9	+ 00:18:00.6			0	1	1	1
Exp. 1C - early shock/late reward vs. early shock/early reward_without start door	Exp. 1C	107	6	8	+ 18:34.3	+ 00:18:18.9			1	1	2	2
Exp. 1C - early shock/late reward vs. early shock/early reward_without start door	Exp. 1C	108	7	8	+ 17:57.3	+ 00:17:42.0			1	1	2	2
Exp. 1C - early shock/late reward vs. early shock/early reward_without start door	Exp. 1C	109	8	8	+ 20:17.2	+ 00:19:58.6			1	1	2	2
Exp. 1C - early shock/early reward vs. early shock/late reward_without start door	Exp. 1C	110	9	8	+ 22:09.5	+ 00:21:53.7			1	1	2	2
Exp. 1C - early shock/early reward vs. early shock/late reward_without start door	Exp. 1C	111	10	8	+ 17:08.7	+ 00:16:53.5			0	1	1	2
Exp. 1C - early shock/early reward vs. early shock/late reward_without start door	Exp. 1C	112	11	8	+ 24:34.2	+ 00:24:19.4			1	1	2	2
Exp. 1C - early shock/late reward vs. early shock/early reward_without start door	Exp. 1C	113	12	8	+ 19:15.5	+ 00:18:59.8			1	1	1	1
Trial 1-4 per session
Trial Control Settings	Condition	Animal ID#	Animal	Session	Trial Time	Recording Time	Remark	Cumulative Sum	1	2	3	4
Exp. 1C - early shock/early reward vs. early shock/late reward_without start door	Exp. 1C	102	1	9	+ 16:52.7	+ 00:16:23.0			0	1	1	1
Exp. 1C - early shock/late reward vs. early shock/early reward_without start door	Exp. 1C	103	2	9	+ 18:27.8	+ 00:18:12.7			0	1	1	2
Exp. 1C - early shock/early reward vs. early shock/late reward_without start door	Exp. 1C	104	3	9	+ 24:02.9	+ 00:23:45.6			0	1	1	1
Exp. 1C - early shock/early reward vs. early shock/late reward_without start door	Exp. 1C	105	4	9	+ 19:31.1	+ 00:19:15.8			0	1	1	1
Exp. 1C - early shock/late reward vs. early shock/early reward_without start door	Exp. 1C	106	5	9	+ 18:18.8	+ 00:18:02.4			0	1	2	2
Exp. 1C - early shock/early reward vs. early shock/late reward_without start door	Exp. 1C	107	6	9	+ 18:31.9	+ 00:18:16.7			1	1	2	2
Exp. 1C - early shock/early reward vs. early shock/late reward_without start door	Exp. 1C	108	7	9	+ 18:00.0	+ 00:17:44.5			1	1	2	2
Exp. 1C - early shock/late reward vs. early shock/early reward_without start door	Exp. 1C	109	8	9	+ 17:51.6	+ 00:17:35.4			1	1	2	3
Exp. 1C - early shock/late reward vs. early shock/early reward_without start door	Exp. 1C	110	9	9	+ 18:27.6	+ 00:18:12.6			0	1	1	2
Exp. 1C - early shock/late reward vs. early shock/early reward_without start door	Exp. 1C	111	10	9	+ 16:59.7	+ 00:16:42.6			1	2	3	4
Exp. 1C - early shock/early reward vs. early shock/late reward_without start door	Exp. 1C	112	11	9	+ 18:31.2	+ 00:18:16.5			1	1	2	2
Exp. 1C - early shock/early reward vs. early shock/late reward_without start door	Exp. 1C	113	12	9	+ 18:46.7	+ 00:18:30.4			1	1	2	2
Trial 1-4 per session
Trial Control Settings	Condition	Animal ID#	Animal	Session	Trial Time	Recording Time	Remark	Cumulative Sum	1	2	3	4
Exp. 1C - early shock/early reward vs. early shock/late reward_without start door	Exp. 1C	102	1	10	+ 16:37.9	+ 00:16:22.0			1	1	2	2
Exp. 1C - early shock/early reward vs. early shock/late reward_without start door	Exp. 1C	103	2	10	+ 18:14.9	+ 00:17:57.7			0	0	0	1
Exp. 1C - early shock/late reward vs. early shock/early reward_without start door	Exp. 1C	104	3	10	+ 21:54.7	+ 00:21:36.7			1	1	2	2
Exp. 1C - early shock/late reward vs. early shock/early reward_without start door	Exp. 1C	105	4	10	+ 18:47.8	+ 00:18:31.7			1	2	2	3
Exp. 1C - early shock/late reward vs. early shock/early reward_without start door	Exp. 1C	106	5	10	+ 17:24.2	+ 00:17:07.5			1	1	1	2
Exp. 1C - early shock/early reward vs. early shock/late reward_without start door	Exp. 1C	107	6	10	+ 18:23.1	+ 00:18:05.8			0	1	1	1
Exp. 1C - early shock/early reward vs. early shock/late reward_without start door	Exp. 1C	108	7	10	+ 17:59.2	+ 00:17:28.0			0	1	1	2
Exp. 1C - early shock/early reward vs. early shock/late reward_without start door	Exp. 1C	109	8	10	+ 18:07.2	+ 00:17:51.6			1	1	2	2
Exp. 1C - early shock/early reward vs. early shock/late reward_without start door	Exp. 1C	110	9	10	+ 18:36.1	+ 00:18:18.3			0	1	1	1
Exp. 1C - early shock/early reward vs. early shock/late reward_without start door	Exp. 1C	111	10	10	+ 17:23.0	+ 00:17:06.7			0	0	0	1
Exp. 1C - early shock/late reward vs. early shock/early reward_without start door	Exp. 1C	112	11	10	+ 18:41.1	+ 00:18:24.4			0	0	1	1
Exp. 1C - early shock/late reward vs. early shock/early reward_without start door	Exp. 1C	113	12	10	+ 19:07.8	+ 00:18:51.4			0	0	1	1
Trial 5-8 per session
Trial Control Settings	Condition	Animal ID#	Animal	Session	Trial Time	Recording Time	Remark	Cumulative Sum	1	2	3	4
Exp. 1C - early shock/early reward vs. early shock/late reward	Exp. 1C	102	1	1	+ 17:52.7	+ 00:17:37.1			1	1	2	3
Exp. 1C - early shock/late reward vs. early shock/early reward	Exp. 1C	103	2	1	+ 18:42.9	+ 00:18:25.7			0	1	1	2
Exp. 1C - early shock/early reward vs. early shock/late reward	Exp. 1C	104	3	1	+ 21:40.4	+ 00:21:24.1			1	1	1	1
Exp. 1C - early shock/late reward vs. early shock/early reward	Exp. 1C	105	4	1	+ 19:49.4	+ 00:19:31.7			0	1	1	1
Exp. 1C - early shock/late reward vs. early shock/early reward	Exp. 1C	106	5	1	+ 19:32.0	+ 00:19:17.0			0	0	1	2
Exp. 1C - early shock/late reward vs. early shock/early reward	Exp. 1C	107	6	1	+ 21:10.0	+ 00:20:54.4			0	1	1	1
Exp. 1C - early shock/late reward vs. early shock/early reward	Exp. 1C	108	7	1	+ 19:44.5	+ 00:19:25.8			0	0	1	1
Exp. 1C - early shock/late reward vs. early shock/early reward	Exp. 1C	109	8	1	+ 22:04.2	+ 00:21:47.5			1	1	1	1
Exp. 1C - early shock/early reward vs. early shock/late reward	Exp. 1C	110	9	1	+ 33:32.7	+ 00:33:15.8			0	0	0	0
Exp. 1C - early shock/early reward vs. early shock/late reward	Exp. 1C	111	10	1	+ 20:20.1	+ 00:19:55.0			0	0	1	1
Exp. 1C - early shock/early reward vs. early shock/late reward	Exp. 1C	112	11	1	+ 21:49.2	+ 00:21:33.0			0	1	2	2
Exp. 1C - early shock/early reward vs. early shock/late reward	Exp. 1C	113	12	1	+ 21:20.4	+ 00:21:05.6			0	1	1	2
Trial 5-8 per session
Trial Control Settings	Condition	Animal ID#	Animal	Session	Trial Time	Recording Time	Remark	Cumulative Sum	1	2	3	4
Exp. 1C - early shock/late reward vs. early shock/early reward	Exp. 1C	102	1	2	+ 17:34.7	+ 00:17:17.6			1	1	2	2
Exp. 1C - early shock/early reward vs. early shock/late reward	Exp. 1C	103	2	2	+ 18:26.7	+ 00:18:11.3			1	1	2	2
Exp. 1C - early shock/late reward vs. early shock/early reward	Exp. 1C	104	3	2	+ 19:15.2	+ 00:18:58.3			1	1	2	3
Exp. 1C - early shock/early reward vs. early shock/late reward	Exp. 1C	105	4	2	+ 18:58.5	+ 00:18:42.5			1	1	2	2
Exp. 1C - early shock/early reward vs. early shock/late reward	Exp. 1C	106	5	2	+ 19:32.6	+ 00:19:15.8			1	1	2	2
Exp. 1C - early shock/early reward vs. early shock/late reward	Exp. 1C	107	6	2	+ 20:10.8	+ 00:19:55.3			1	1	2	2
Exp. 1C - early shock/early reward vs. early shock/late reward	Exp. 1C	108	7	2	+ 19:55.6	+ 00:19:39.0			1	1	2	2
Exp. 1C - early shock/late reward vs. early shock/early reward	Exp. 1C	109	8	2	+ 19:08.0	+ 00:18:51.4			0	1	1	2
Exp. 1C - early shock/early reward vs. early shock/late reward	Exp. 1C	110	9	2	+ 24:04.5	+ 00:23:47.8			1	1	2	2
Exp. 1C - early shock/early reward vs. early shock/late reward	Exp. 1C	111	10	2	+ 18:58.0	+ 00:18:42.2			1	1	1	1
Exp. 1C - early shock/late reward vs. early shock/early reward	Exp. 1C	112	11	2	+ 19:11.4	+ 00:18:54.8			1	1	2	2
Exp. 1C - early shock/late reward vs. early shock/early reward	Exp. 1C	113	12	2	+ 19:24.9	+ 00:19:09.4			0	1	1	2
Trial 5-8 per session
Trial Control Settings	Condition	Animal ID#	Animal	Session	Trial Time	Recording Time	Remark	Cumulative Sum	1	2	3	4
Exp. 1C - early shock/late reward vs. early shock/early reward_without start door	Exp. 1C	102	1	3	+ 17:34.0	+ 00:17:17.0			1	1	2	3
Exp. 1C - early shock/late reward vs. early shock/early reward	Exp. 1C	103	2	3	+ 19:11.9	+ 00:18:55.6			0	1	1	1
Exp. 1C - early shock/early reward vs. early shock/late reward_without start door	Exp. 1C	104	3	3	+ 23:06.5	+ 00:22:50.2			0	0	1	1
Exp. 1C - early shock/late reward vs. early shock/early reward_without start door	Exp. 1C	105	4	3	+ 18:35.6	+ 00:18:18.7			1	1	2	3
Exp. 1C - early shock/early reward vs. early shock/late reward_without start door	Exp. 1C	106	5	3	+ 21:34.5	+ 00:21:18.8			1	2	3	4
Exp. 1C - early shock/late reward vs. early shock/early reward	Exp. 1C	107	6	3	+ 21:23.0	+ 00:21:07.6			0	0	1	1
Exp. 1C - early shock/early reward vs. early shock/late reward_without start door	Exp. 1C	108	7	3	+ 20:38.3	+ 00:20:22.6			0	1	1	2
Exp. 1C - early shock/early reward vs. early shock/late reward_without start door	Exp. 1C	109	8	3	+ 22:18.5	+ 00:22:03.1			0	1	1	2
Exp. 1C - early shock/late reward vs. early shock/early reward_without start door	Exp. 1C	110	9	3	+ 24:46.2	+ 00:24:29.1			1	1	1	1
Exp. 1C - early shock/late reward vs. early shock/early reward_without start door	Exp. 1C	111	10	3	+ 20:38.0	+ 00:20:21.4			1	1	2	2
Exp. 1C - early shock/late reward vs. early shock/early reward_without start door	Exp. 1C	112	11	3	+ 21:15.0	+ 00:21:00.3			0	0	1	1
Exp. 1C - early shock/early reward vs. early shock/late reward_without start door	Exp. 1C	113	12	3	+ 21:53.0	+ 00:21:20.3			0	1	2	2
Trial 5-8 per session
Trial Control Settings	Condition	Animal ID#	Animal	Session	Trial Time	Recording Time	Remark	Cumulative Sum	1	2	3	4
Exp. 1C - early shock/early reward vs. early shock/late reward_without start door	Exp. 1C	102	1	4	+ 17:26.1	+ 00:17:10.4			0	0	1	1
Exp. 1C - early shock/late reward vs. early shock/early reward_without start door	Exp. 1C	103	2	4	+ 19:18.5	+ 00:19:02.0			0	0	1	1
Exp. 1C - early shock/late reward vs. early shock/early reward_without start door	Exp. 1C	104	3	4	+ 22:31.5	+ 00:22:15.1			0	1	2	2
Exp. 1C - early shock/early reward vs. early shock/late reward_without start door	Exp. 1C	105	4	4	+ 19:35.6	+ 00:19:19.8			1	1	1	1
Exp. 1C - early shock/late reward vs. early shock/early reward_without start door	Exp. 1C	106	5	4	+ 18:56.4	+ 00:18:40.4			0	1	1	2
Exp. 1C - early shock/late reward vs. early shock/early reward_without start door	Exp. 1C	107	6	4	+ 21:35.5	+ 00:21:18.7			0	1	1	2
Exp. 1C - early shock/late reward vs. early shock/early reward_without start door	Exp. 1C	108	7	4	+ 18:29.2	+ 00:18:12.2			1	1	1	1
Exp. 1C - early shock/early reward vs. early shock/late reward_without start door	Exp. 1C	109	8	4	+ 19:12.3	+ 00:18:55.4			1	2	2	3
Exp. 1C - early shock/late reward vs. early shock/early reward_without start door	Exp. 1C	110	9	4	+ 26:53.2	+ 00:26:36.6			1	1	2	2
Exp. 1C - early shock/late reward vs. early shock/early reward_without start door	Exp. 1C	111	10	4	+ 21:18.6	+ 00:21:03.3			1	1	1	1
Exp. 1C - early shock/early reward vs. early shock/late reward_without start door	Exp. 1C	112	11	4	+ 20:28.3	+ 00:20:13.3			0	0	0	0
Exp. 1C - early shock/late reward vs. early shock/early reward_without start door	Exp. 1C	113	12	4	+ 20:40.0	+ 00:20:23.9			0	0	0	1
Trial 5-8 per session
Trial Control Settings	Condition	Animal ID#	Animal	Session	Trial Time	Recording Time	Remark	Cumulative Sum	1	2	3	4
Exp. 1C - early shock/late reward vs. early shock/early reward_without start door	Exp. 1C	102	1	5	+ 17:03.2	+ 00:16:47.1			1	1	2	2
Exp. 1C - early shock/early reward vs. early shock/late reward_without start door	Exp. 1C	103	2	5	+ 20:13.2	+ 00:19:57.4			0	1	1	1
Exp. 1C - early shock/late reward vs. early shock/early reward_without start door	Exp. 1C	104	3	5	+ 18:37.0	+ 00:18:21.0			1	1	2	2
Exp. 1C - early shock/early reward vs. early shock/late reward_without start door	Exp. 1C	105	4	5	+ 25:26.8	+ 00:25:10.3			0	0	1	1
Exp. 1C - early shock/early reward vs. early shock/late reward_without start door	Exp. 1C	106	5	5	+ 18:32.6	+ 00:18:15.7			0	1	1	1
Exp. 1C - early shock/late reward vs. early shock/early reward_without start door	Exp. 1C	107	6	5	+ 18:58.8	+ 00:18:41.0			1	1	2	2
Exp. 1C - early shock/late reward vs. early shock/early reward_without start door	Exp. 1C	108	7	5	+ 18:35.2	+ 00:18:20.1			0	1	1	2
Exp. 1C - early shock/late reward vs. early shock/early reward_without start door	Exp. 1C	109	8	5	+ 20:23.9	+ 00:20:06.6			1	1	1	1
Exp. 1C - early shock/early reward vs. early shock/late reward_without start door	Exp. 1C	110	9	5	+ 20:18.8	+ 00:20:02.8			1	1	2	3
Exp. 1C - early shock/early reward vs. early shock/late reward_without start door	Exp. 1C	111	10	5	+ 19:14.5	+ 00:18:59.0			0	0	0	0
Exp. 1C - early shock/early reward vs. early shock/late reward_without start door	Exp. 1C	112	11	5	+ 19:35.3	+ 00:19:20.1			1	1	1	1
Exp. 1C - early shock/late reward vs. early shock/early reward_without start door	Exp. 1C	113	12	5	+ 19:24.4	+ 00:19:07.9			0	0	1	1
Trial 5-8 per session
Trial Control Settings	Condition	Animal ID#	Animal	Session	Trial Time	Recording Time	Remark	Cumulative Sum	1	2	3	4
Exp. 1C - early shock/early reward vs. early shock/late reward_without start door	Exp. 1C	102	1	6	+ 16:51.9	+ 00:16:36.2			0	0	1	1
Exp. 1C - early shock/late reward vs. early shock/early reward_without start door	Exp. 1C	103	2	6	+ 18:08.8	+ 00:17:52.6			0	1	1	2
Exp. 1C - early shock/early reward vs. early shock/late reward_without start door	Exp. 1C	104	3	6	+ 20:01.3	+ 00:19:29.8			1	1	2	2
Exp. 1C - early shock/late reward vs. early shock/early reward_without start door	Exp. 1C	105	4	6	+ 18:07.0	+ 00:17:50.8			0	1	2	3
Exp. 1C - early shock/late reward vs. early shock/early reward_without start door	Exp. 1C	106	5	6	+ 17:58.1	+ 00:17:41.5			1	1	2	2
Exp. 1C - early shock/early reward vs. early shock/late reward_without start door	Exp. 1C	107	6	6	+ 19:15.8	+ 00:19:00.2			1	1	2	3
Exp. 1C - early shock/early reward vs. early shock/late reward_without start door	Exp. 1C	108	7	6	+ 20:44.8	+ 00:20:28.1			1	2	2	3
Exp. 1C - early shock/early reward vs. early shock/late reward_without start door	Exp. 1C	109	8	6	+ 18:55.2	+ 00:18:37.8			0	1	1	1
Exp. 1C - early shock/late reward vs. early shock/early reward_without start door	Exp. 1C	110	9	6	+ 20:43.1	+ 00:20:26.9			1	1	2	2
Exp. 1C - early shock/late reward vs. early shock/early reward_without start door	Exp. 1C	111	10	6	+ 18:24.6	+ 00:18:09.2			1	1	2	2
Exp. 1C - early shock/late reward vs. early shock/early reward_without start door	Exp. 1C	112	11	6	+ 19:03.5	+ 00:18:47.4			1	1	1	1
Exp. 1C - early shock/early reward vs. early shock/late reward_without start door	Exp. 1C	113	12	6	+ 20:19.8	+ 00:20:01.6			1	1	2	3
Trial 5-8 per session
Trial Control Settings	Condition	Animal ID#	Animal	Session	Trial Time	Recording Time	Remark	Cumulative Sum	1	2	3	4
Exp. 1C - early shock/late reward vs. early shock/early reward_without start door	Exp. 1C	102	1	7	+ 16:34.2	+ 00:16:18.1			1	1	1	2
Exp. 1C - early shock/late reward vs. early shock/early reward_without start door	Exp. 1C	103	2	7	+ 18:04.3	+ 00:17:48.1			0	1	1	2
Exp. 1C - early shock/early reward vs. early shock/late reward_without start door	Exp. 1C	104	3	7	+ 21:33.8	+ 00:21:16.0			0	1	2	2
Exp. 1C - early shock/early reward vs. early shock/late reward_without start door	Exp. 1C	105	4	7	+ 17:59.5	+ 00:17:44.1			0	1	1	2
Exp. 1C - early shock/early reward vs. early shock/late reward_without start door	Exp. 1C	106	5	7	+ 18:13.0	+ 00:17:52.0			1	1	2	2
Exp. 1C - early shock/early reward vs. early shock/late reward_without start door	Exp. 1C	107	6	7	+ 19:12.9	+ 00:18:56.3			1	1	2	2
Exp. 1C - early shock/late reward vs. early shock/early reward_without start door	Exp. 1C	108	7	7	+ 20:14.0	+ 00:19:57.4			0	1	1	2
Exp. 1C - early shock/early reward vs. early shock/late reward_without start door	Exp. 1C	109	8	7	+ 18:46.1	+ 00:18:27.6			1	1	1	1
Exp. 1C - early shock/late reward vs. early shock/early reward_without start door	Exp. 1C	110	9	7	+ 19:43.4	+ 00:19:26.6			1	1	2	2
Exp. 1C - early shock/late reward vs. early shock/early reward_without start door	Exp. 1C	111	10	7	+ 17:41.5	+ 00:17:25.6			1	2	3	4
Exp. 1C - early shock/late reward vs. early shock/early reward_without start door	Exp. 1C	112	11	7	+ 19:25.1	+ 00:19:06.0			1	1	2	2
Exp. 1C - early shock/early reward vs. early shock/late reward_without start door	Exp. 1C	113	12	7	+ 19:56.2	+ 00:19:38.2			1	1	1	1
Trial 5-8 per session
Trial Control Settings	Condition	Animal ID#	Animal	Session	Trial Time	Recording Time	Remark	Cumulative Sum	1	2	3	4
Exp. 1C - early shock/late reward vs. early shock/early reward_without start door	Exp. 1C	102	1	8	+ 16:57.4	+ 00:16:39.8			0	1	1	2
Exp. 1C - early shock/early reward vs. early shock/late reward_without start door	Exp. 1C	103	2	8	+ 18:59.0	+ 00:18:39.9			0	1	1	1
Exp. 1C - early shock/late reward vs. early shock/early reward_without start door	Exp. 1C	104	3	8	+ 18:22.9	+ 00:18:05.2			0	1	1	2
Exp. 1C - early shock/late reward vs. early shock/early reward_without start door	Exp. 1C	105	4	8	+ 17:45.4	+ 00:17:29.1			0	0	1	2
Exp. 1C - early shock/early reward vs. early shock/late reward_without start door	Exp. 1C	106	5	8	+ 18:20.9	+ 00:18:00.6			1	1	2	2
Exp. 1C - early shock/late reward vs. early shock/early reward_without start door	Exp. 1C	107	6	8	+ 18:34.3	+ 00:18:18.9			1	1	1	2
Exp. 1C - early shock/late reward vs. early shock/early reward_without start door	Exp. 1C	108	7	8	+ 17:57.3	+ 00:17:42.0			1	1	2	2
Exp. 1C - early shock/late reward vs. early shock/early reward_without start door	Exp. 1C	109	8	8	+ 20:17.2	+ 00:19:58.6			0	1	1	2
Exp. 1C - early shock/early reward vs. early shock/late reward_without start door	Exp. 1C	110	9	8	+ 22:09.5	+ 00:21:53.7			0	1	1	2
Exp. 1C - early shock/early reward vs. early shock/late reward_without start door	Exp. 1C	111	10	8	+ 17:08.7	+ 00:16:53.5			0	0	1	1
Exp. 1C - early shock/early reward vs. early shock/late reward_without start door	Exp. 1C	112	11	8	+ 24:34.2	+ 00:24:19.4			1	2	2	3
Exp. 1C - early shock/late reward vs. early shock/early reward_without start door	Exp. 1C	113	12	8	+ 19:15.5	+ 00:18:59.8			0	0	1	1
Trial 5-8 per session
Trial Control Settings	Condition	Animal ID#	Animal	Session	Trial Time	Recording Time	Remark	Cumulative Sum	1	2	3	4
Exp. 1C - early shock/early reward vs. early shock/late reward_without start door	Exp. 1C	102	1	9	+ 16:52.7	+ 00:16:23.0			1	1	2	2
Exp. 1C - early shock/late reward vs. early shock/early reward_without start door	Exp. 1C	103	2	9	+ 18:27.8	+ 00:18:12.7			1	1	2	2
Exp. 1C - early shock/early reward vs. early shock/late reward_without start door	Exp. 1C	104	3	9	+ 24:02.9	+ 00:23:45.6			1	1	2	3
Exp. 1C - early shock/early reward vs. early shock/late reward_without start door	Exp. 1C	105	4	9	+ 19:31.1	+ 00:19:15.8			1	2	2	3
Exp. 1C - early shock/late reward vs. early shock/early reward_without start door	Exp. 1C	106	5	9	+ 18:18.8	+ 00:18:02.4			1	2	2	3
Exp. 1C - early shock/early reward vs. early shock/late reward_without start door	Exp. 1C	107	6	9	+ 18:31.9	+ 00:18:16.7			1	1	2	2
Exp. 1C - early shock/early reward vs. early shock/late reward_without start door	Exp. 1C	108	7	9	+ 18:00.0	+ 00:17:44.5			1	1	2	2
Exp. 1C - early shock/late reward vs. early shock/early reward_without start door	Exp. 1C	109	8	9	+ 17:51.6	+ 00:17:35.4			0	0	1	1
Exp. 1C - early shock/late reward vs. early shock/early reward_without start door	Exp. 1C	110	9	9	+ 18:27.6	+ 00:18:12.6			0	1	1	2
Exp. 1C - early shock/late reward vs. early shock/early reward_without start door	Exp. 1C	111	10	9	+ 16:59.7	+ 00:16:42.6			1	2	3	3
Exp. 1C - early shock/early reward vs. early shock/late reward_without start door	Exp. 1C	112	11	9	+ 18:31.2	+ 00:18:16.5			1	1	2	3
Exp. 1C - early shock/early reward vs. early shock/late reward_without start door	Exp. 1C	113	12	9	+ 18:46.7	+ 00:18:30.4			1	2	3	3
Trial 5-8 per session
Trial Control Settings	Condition	Animal ID#	Animal	Session	Trial Time	Recording Time	Remark	Cumulative Sum	1	2	3	4
Exp. 1C - early shock/early reward vs. early shock/late reward_without start door	Exp. 1C	102	1	10	+ 16:37.9	+ 00:16:22.0			1	1	1	2
Exp. 1C - early shock/early reward vs. early shock/late reward_without start door	Exp. 1C	103	2	10	+ 18:14.9	+ 00:17:57.7			0	0	1	1
Exp. 1C - early shock/late reward vs. early shock/early reward_without start door	Exp. 1C	104	3	10	+ 21:54.7	+ 00:21:36.7			1	2	2	2
Exp. 1C - early shock/late reward vs. early shock/early reward_without start door	Exp. 1C	105	4	10	+ 18:47.8	+ 00:18:31.7			1	1	2	2
Exp. 1C - early shock/late reward vs. early shock/early reward_without start door	Exp. 1C	106	5	10	+ 17:24.2	+ 00:17:07.5			1	1	1	1
Exp. 1C - early shock/early reward vs. early shock/late reward_without start door	Exp. 1C	107	6	10	+ 18:23.1	+ 00:18:05.8			1	1	1	2
Exp. 1C - early shock/early reward vs. early shock/late reward_without start door	Exp. 1C	108	7	10	+ 17:59.2	+ 00:17:28.0			0	1	1	2
Exp. 1C - early shock/early reward vs. early shock/late reward_without start door	Exp. 1C	109	8	10	+ 18:07.2	+ 00:17:51.6			1	1	2	2
Exp. 1C - early shock/early reward vs. early shock/late reward_without start door	Exp. 1C	110	9	10	+ 18:36.1	+ 00:18:18.3			1	1	1	2
Exp. 1C - early shock/early reward vs. early shock/late reward_without start door	Exp. 1C	111	10	10	+ 17:23.0	+ 00:17:06.7			0	1	1	1
Exp. 1C - early shock/late reward vs. early shock/early reward_without start door	Exp. 1C	112	11	10	+ 18:41.1	+ 00:18:24.4			1	2	2	2
Exp. 1C - early shock/late reward vs. early shock/early reward_without start door	Exp. 1C	113	12	10	+ 19:07.8	+ 00:18:51.4			0	0	1	1
Trial 9-12 per session
Trial Control Settings	Condition	Animal ID#	Animal	Session	Trial Time	Recording Time	Remark	Cumulative Sum	1	2	3	4
Exp. 1C - early shock/early reward vs. early shock/late reward	Exp. 1C	102	1	1	+ 17:52.7	+ 00:17:37.1			0	1	1	2
Exp. 1C - early shock/late reward vs. early shock/early reward	Exp. 1C	103	2	1	+ 18:42.9	+ 00:18:25.7			0	0	0	0
Exp. 1C - early shock/early reward vs. early shock/late reward	Exp. 1C	104	3	1	+ 21:40.4	+ 00:21:24.1			1	1	1	1
Exp. 1C - early shock/late reward vs. early shock/early reward	Exp. 1C	105	4	1	+ 19:49.4	+ 00:19:31.7			1	2	2	3
Exp. 1C - early shock/late reward vs. early shock/early reward	Exp. 1C	106	5	1	+ 19:32.0	+ 00:19:17.0			0	1	2	3
Exp. 1C - early shock/late reward vs. early shock/early reward	Exp. 1C	107	6	1	+ 21:10.0	+ 00:20:54.4			1	1	1	2
Exp. 1C - early shock/late reward vs. early shock/early reward	Exp. 1C	108	7	1	+ 19:44.5	+ 00:19:25.8			0	0	1	1
Exp. 1C - early shock/late reward vs. early shock/early reward	Exp. 1C	109	8	1	+ 22:04.2	+ 00:21:47.5			1	1	1	1
Exp. 1C - early shock/early reward vs. early shock/late reward	Exp. 1C	110	9	1	+ 33:32.7	+ 00:33:15.8			0	1	1	2
Exp. 1C - early shock/early reward vs. early shock/late reward	Exp. 1C	111	10	1	+ 20:20.1	+ 00:19:55.0			0	1	1	1
Exp. 1C - early shock/early reward vs. early shock/late reward	Exp. 1C	112	11	1	+ 21:49.2	+ 00:21:33.0			1	2	2	2
Exp. 1C - early shock/early reward vs. early shock/late reward	Exp. 1C	113	12	1	+ 21:20.4	+ 00:21:05.6			0	1	1	1
Trial 9-12 per session
Trial Control Settings	Condition	Animal ID#	Animal	Session	Trial Time	Recording Time	Remark	Cumulative Sum	1	2	3	4
Exp. 1C - early shock/late reward vs. early shock/early reward	Exp. 1C	102	1	2	+ 17:34.7	+ 00:17:17.6			1	1	2	2
Exp. 1C - early shock/early reward vs. early shock/late reward	Exp. 1C	103	2	2	+ 18:26.7	+ 00:18:11.3			1	1	2	2
Exp. 1C - early shock/late reward vs. early shock/early reward	Exp. 1C	104	3	2	+ 19:15.2	+ 00:18:58.3			0	1	2	3
Exp. 1C - early shock/early reward vs. early shock/late reward	Exp. 1C	105	4	2	+ 18:58.5	+ 00:18:42.5			0	0	1	1
Exp. 1C - early shock/early reward vs. early shock/late reward	Exp. 1C	106	5	2	+ 19:32.6	+ 00:19:15.8			1	1	2	2
Exp. 1C - early shock/early reward vs. early shock/late reward	Exp. 1C	107	6	2	+ 20:10.8	+ 00:19:55.3			1	1	1	2
Exp. 1C - early shock/early reward vs. early shock/late reward	Exp. 1C	108	7	2	+ 19:55.6	+ 00:19:39.0			0	1	1	2
Exp. 1C - early shock/late reward vs. early shock/early reward	Exp. 1C	109	8	2	+ 19:08.0	+ 00:18:51.4			0	0	1	1
Exp. 1C - early shock/early reward vs. early shock/late reward	Exp. 1C	110	9	2	+ 24:04.5	+ 00:23:47.8			0	1	1	1
Exp. 1C - early shock/early reward vs. early shock/late reward	Exp. 1C	111	10	2	+ 18:58.0	+ 00:18:42.2			1	1	1	1
Exp. 1C - early shock/late reward vs. early shock/early reward	Exp. 1C	112	11	2	+ 19:11.4	+ 00:18:54.8			1	1	1	1
Exp. 1C - early shock/late reward vs. early shock/early reward	Exp. 1C	113	12	2	+ 19:24.9	+ 00:19:09.4			0	0	0	0
Trial 9-12 per session
Trial Control Settings	Condition	Animal ID#	Animal	Session	Trial Time	Recording Time	Remark	Cumulative Sum	1	2	3	4
Exp. 1C - early shock/late reward vs. early shock/early reward_without start door	Exp. 1C	102	1	3	+ 17:34.0	+ 00:17:17.0			0	1	1	1
Exp. 1C - early shock/late reward vs. early shock/early reward	Exp. 1C	103	2	3	+ 19:11.9	+ 00:18:55.6			1	1	1	2
Exp. 1C - early shock/early reward vs. early shock/late reward_without start door	Exp. 1C	104	3	3	+ 23:06.5	+ 00:22:50.2			0	1	1	1
Exp. 1C - early shock/late reward vs. early shock/early reward_without start door	Exp. 1C	105	4	3	+ 18:35.6	+ 00:18:18.7			0	1	2	3
Exp. 1C - early shock/early reward vs. early shock/late reward_without start door	Exp. 1C	106	5	3	+ 21:34.5	+ 00:21:18.8			0	1	1	2
Exp. 1C - early shock/late reward vs. early shock/early reward	Exp. 1C	107	6	3	+ 21:23.0	+ 00:21:07.6			1	1	1	2
Exp. 1C - early shock/early reward vs. early shock/late reward_without start door	Exp. 1C	108	7	3	+ 20:38.3	+ 00:20:22.6			0	1	1	2
Exp. 1C - early shock/early reward vs. early shock/late reward_without start door	Exp. 1C	109	8	3	+ 22:18.5	+ 00:22:03.1			1	2	2	3
Exp. 1C - early shock/late reward vs. early shock/early reward_without start door	Exp. 1C	110	9	3	+ 24:46.2	+ 00:24:29.1			1	1	1	2
Exp. 1C - early shock/late reward vs. early shock/early reward_without start door	Exp. 1C	111	10	3	+ 20:38.0	+ 00:20:21.4			0	1	1	2
Exp. 1C - early shock/late reward vs. early shock/early reward_without start door	Exp. 1C	112	11	3	+ 21:15.0	+ 00:21:00.3			0	1	2	2
Exp. 1C - early shock/early reward vs. early shock/late reward_without start door	Exp. 1C	113	12	3	+ 21:53.0	+ 00:21:20.3			0	1	1	2
Trial 9-12 per session
Trial Control Settings	Condition	Animal ID#	Animal	Session	Trial Time	Recording Time	Remark	Cumulative Sum	1	2	3	4
Exp. 1C - early shock/early reward vs. early shock/late reward_without start door	Exp. 1C	102	1	4	+ 17:26.1	+ 00:17:10.4			1	1	1	2
Exp. 1C - early shock/late reward vs. early shock/early reward_without start door	Exp. 1C	103	2	4	+ 19:18.5	+ 00:19:02.0			0	1	1	2
Exp. 1C - early shock/late reward vs. early shock/early reward_without start door	Exp. 1C	104	3	4	+ 22:31.5	+ 00:22:15.1			0	1	2	2
Exp. 1C - early shock/early reward vs. early shock/late reward_without start door	Exp. 1C	105	4	4	+ 19:35.6	+ 00:19:19.8			0	0	0	1
Exp. 1C - early shock/late reward vs. early shock/early reward_without start door	Exp. 1C	106	5	4	+ 18:56.4	+ 00:18:40.4			0	1	2	3
Exp. 1C - early shock/late reward vs. early shock/early reward_without start door	Exp. 1C	107	6	4	+ 21:35.5	+ 00:21:18.7			0	1	2	2
Exp. 1C - early shock/late reward vs. early shock/early reward_without start door	Exp. 1C	108	7	4	+ 18:29.2	+ 00:18:12.2			1	1	2	2
Exp. 1C - early shock/early reward vs. early shock/late reward_without start door	Exp. 1C	109	8	4	+ 19:12.3	+ 00:18:55.4			0	0	0	1
Exp. 1C - early shock/late reward vs. early shock/early reward_without start door	Exp. 1C	110	9	4	+ 26:53.2	+ 00:26:36.6			0	1	1	2
Exp. 1C - early shock/late reward vs. early shock/early reward_without start door	Exp. 1C	111	10	4	+ 21:18.6	+ 00:21:03.3			1	1	2	3
Exp. 1C - early shock/early reward vs. early shock/late reward_without start door	Exp. 1C	112	11	4	+ 20:28.3	+ 00:20:13.3			1	1	2	2
Exp. 1C - early shock/late reward vs. early shock/early reward_without start door	Exp. 1C	113	12	4	+ 20:40.0	+ 00:20:23.9			0	1	1	1
Trial 9-12 per session
Trial Control Settings	Condition	Animal ID#	Animal	Session	Trial Time	Recording Time	Remark	Cumulative Sum	1	2	3	4
Exp. 1C - early shock/late reward vs. early shock/early reward_without start door	Exp. 1C	102	1	5	+ 17:03.2	+ 00:16:47.1			0	1	1	2
Exp. 1C - early shock/early reward vs. early shock/late reward_without start door	Exp. 1C	103	2	5	+ 20:13.2	+ 00:19:57.4			1	1	2	2
Exp. 1C - early shock/late reward vs. early shock/early reward_without start door	Exp. 1C	104	3	5	+ 18:37.0	+ 00:18:21.0			1	2	2	3
Exp. 1C - early shock/early reward vs. early shock/late reward_without start door	Exp. 1C	105	4	5	+ 25:26.8	+ 00:25:10.3			0	1	1	1
Exp. 1C - early shock/early reward vs. early shock/late reward_without start door	Exp. 1C	106	5	5	+ 18:32.6	+ 00:18:15.7			1	1	2	3
Exp. 1C - early shock/late reward vs. early shock/early reward_without start door	Exp. 1C	107	6	5	+ 18:58.8	+ 00:18:41.0			1	1	2	2
Exp. 1C - early shock/late reward vs. early shock/early reward_without start door	Exp. 1C	108	7	5	+ 18:35.2	+ 00:18:20.1			0	1	2	2
Exp. 1C - early shock/late reward vs. early shock/early reward_without start door	Exp. 1C	109	8	5	+ 20:23.9	+ 00:20:06.6			0	1	1	1
Exp. 1C - early shock/early reward vs. early shock/late reward_without start door	Exp. 1C	110	9	5	+ 20:18.8	+ 00:20:02.8			0	1	1	2
Exp. 1C - early shock/early reward vs. early shock/late reward_without start door	Exp. 1C	111	10	5	+ 19:14.5	+ 00:18:59.0			0	0	0	1
Exp. 1C - early shock/early reward vs. early shock/late reward_without start door	Exp. 1C	112	11	5	+ 19:35.3	+ 00:19:20.1			0	1	1	1
Exp. 1C - early shock/late reward vs. early shock/early reward_without start door	Exp. 1C	113	12	5	+ 19:24.4	+ 00:19:07.9			0	0	1	1
Trial 9-12 per session
Trial Control Settings	Condition	Animal ID#	Animal	Session	Trial Time	Recording Time	Remark	Cumulative Sum	1	2	3	4
Exp. 1C - early shock/early reward vs. early shock/late reward_without start door	Exp. 1C	102	1	6	+ 16:51.9	+ 00:16:36.2			1	1	2	2
Exp. 1C - early shock/late reward vs. early shock/early reward_without start door	Exp. 1C	103	2	6	+ 18:08.8	+ 00:17:52.6			0	1	1	2
Exp. 1C - early shock/early reward vs. early shock/late reward_without start door	Exp. 1C	104	3	6	+ 20:01.3	+ 00:19:29.8			0	0	0	0
Exp. 1C - early shock/late reward vs. early shock/early reward_without start door	Exp. 1C	105	4	6	+ 18:07.0	+ 00:17:50.8			0	1	2	2
Exp. 1C - early shock/late reward vs. early shock/early reward_without start door	Exp. 1C	106	5	6	+ 17:58.1	+ 00:17:41.5			1	2	2	3
Exp. 1C - early shock/early reward vs. early shock/late reward_without start door	Exp. 1C	107	6	6	+ 19:15.8	+ 00:19:00.2			0	1	1	2
Exp. 1C - early shock/early reward vs. early shock/late reward_without start door	Exp. 1C	108	7	6	+ 20:44.8	+ 00:20:28.1			0	1	2	3
Exp. 1C - early shock/early reward vs. early shock/late reward_without start door	Exp. 1C	109	8	6	+ 18:55.2	+ 00:18:37.8			0	1	1	1
Exp. 1C - early shock/late reward vs. early shock/early reward_without start door	Exp. 1C	110	9	6	+ 20:43.1	+ 00:20:26.9			1	1	2	2
Exp. 1C - early shock/late reward vs. early shock/early reward_without start door	Exp. 1C	111	10	6	+ 18:24.6	+ 00:18:09.2			1	2	2	2
Exp. 1C - early shock/late reward vs. early shock/early reward_without start door	Exp. 1C	112	11	6	+ 19:03.5	+ 00:18:47.4			1	1	1	1
Exp. 1C - early shock/early reward vs. early shock/late reward_without start door	Exp. 1C	113	12	6	+ 20:19.8	+ 00:20:01.6			1	2	2	3
Trial 9-12 per session
Trial Control Settings	Condition	Animal ID#	Animal	Session	Trial Time	Recording Time	Remark	Cumulative Sum	1	2	3	4
Exp. 1C - early shock/late reward vs. early shock/early reward_without start door	Exp. 1C	102	1	7	+ 16:34.2	+ 00:16:18.1			0	1	1	2
Exp. 1C - early shock/late reward vs. early shock/early reward_without start door	Exp. 1C	103	2	7	+ 18:04.3	+ 00:17:48.1			1	1	2	2
Exp. 1C - early shock/early reward vs. early shock/late reward_without start door	Exp. 1C	104	3	7	+ 21:33.8	+ 00:21:16.0			1	1	2	2
Exp. 1C - early shock/early reward vs. early shock/late reward_without start door	Exp. 1C	105	4	7	+ 17:59.5	+ 00:17:44.1			0	1	1	2
Exp. 1C - early shock/early reward vs. early shock/late reward_without start door	Exp. 1C	106	5	7	+ 18:13.0	+ 00:17:52.0			1	2	2	3
Exp. 1C - early shock/early reward vs. early shock/late reward_without start door	Exp. 1C	107	6	7	+ 19:12.9	+ 00:18:56.3			1	1	2	3
Exp. 1C - early shock/late reward vs. early shock/early reward_without start door	Exp. 1C	108	7	7	+ 20:14.0	+ 00:19:57.4			0	1	2	3
Exp. 1C - early shock/early reward vs. early shock/late reward_without start door	Exp. 1C	109	8	7	+ 18:46.1	+ 00:18:27.6			1	1	2	2
Exp. 1C - early shock/late reward vs. early shock/early reward_without start door	Exp. 1C	110	9	7	+ 19:43.4	+ 00:19:26.6			0	1	1	2
Exp. 1C - early shock/late reward vs. early shock/early reward_without start door	Exp. 1C	111	10	7	+ 17:41.5	+ 00:17:25.6			0	1	1	2
Exp. 1C - early shock/late reward vs. early shock/early reward_without start door	Exp. 1C	112	11	7	+ 19:25.1	+ 00:19:06.0			1	2	2	3
Exp. 1C - early shock/early reward vs. early shock/late reward_without start door	Exp. 1C	113	12	7	+ 19:56.2	+ 00:19:38.2			1	1	1	2
Trial 9-12 per session
Trial Control Settings	Condition	Animal ID#	Animal	Session	Trial Time	Recording Time	Remark	Cumulative Sum	1	2	3	4
Exp. 1C - early shock/late reward vs. early shock/early reward_without start door	Exp. 1C	102	1	8	+ 16:57.4	+ 00:16:39.8			0	1	1	2
Exp. 1C - early shock/early reward vs. early shock/late reward_without start door	Exp. 1C	103	2	8	+ 18:59.0	+ 00:18:39.9			0	1	2	2
Exp. 1C - early shock/late reward vs. early shock/early reward_without start door	Exp. 1C	104	3	8	+ 18:22.9	+ 00:18:05.2			1	1	2	2
Exp. 1C - early shock/late reward vs. early shock/early reward_without start door	Exp. 1C	105	4	8	+ 17:45.4	+ 00:17:29.1			0	1	2	3
Exp. 1C - early shock/early reward vs. early shock/late reward_without start door	Exp. 1C	106	5	8	+ 18:20.9	+ 00:18:00.6			1	1	2	2
Exp. 1C - early shock/late reward vs. early shock/early reward_without start door	Exp. 1C	107	6	8	+ 18:34.3	+ 00:18:18.9			0	0	1	1
Exp. 1C - early shock/late reward vs. early shock/early reward_without start door	Exp. 1C	108	7	8	+ 17:57.3	+ 00:17:42.0			1	2	2	3
Exp. 1C - early shock/late reward vs. early shock/early reward_without start door	Exp. 1C	109	8	8	+ 20:17.2	+ 00:19:58.6			0	1	2	2
Exp. 1C - early shock/early reward vs. early shock/late reward_without start door	Exp. 1C	110	9	8	+ 22:09.5	+ 00:21:53.7			0	0	1	1
Exp. 1C - early shock/early reward vs. early shock/late reward_without start door	Exp. 1C	111	10	8	+ 17:08.7	+ 00:16:53.5			0	0	0	1
Exp. 1C - early shock/early reward vs. early shock/late reward_without start door	Exp. 1C	112	11	8	+ 24:34.2	+ 00:24:19.4			0	1	1	2
Exp. 1C - early shock/late reward vs. early shock/early reward_without start door	Exp. 1C	113	12	8	+ 19:15.5	+ 00:18:59.8			1	1	1	2
Trial 9-12 per session
Trial Control Settings	Condition	Animal ID#	Animal	Session	Trial Time	Recording Time	Remark	Cumulative Sum	1	2	3	4
Exp. 1C - early shock/early reward vs. early shock/late reward_without start door	Exp. 1C	102	1	9	+ 16:52.7	+ 00:16:23.0			0	1	1	1
Exp. 1C - early shock/late reward vs. early shock/early reward_without start door	Exp. 1C	103	2	9	+ 18:27.8	+ 00:18:12.7			1	1	2	2
Exp. 1C - early shock/early reward vs. early shock/late reward_without start door	Exp. 1C	104	3	9	+ 24:02.9	+ 00:23:45.6			0	1	1	2
Exp. 1C - early shock/early reward vs. early shock/late reward_without start door	Exp. 1C	105	4	9	+ 19:31.1	+ 00:19:15.8			0	1	2	2
Exp. 1C - early shock/late reward vs. early shock/early reward_without start door	Exp. 1C	106	5	9	+ 18:18.8	+ 00:18:02.4			0	1	1	2
Exp. 1C - early shock/early reward vs. early shock/late reward_without start door	Exp. 1C	107	6	9	+ 18:31.9	+ 00:18:16.7			0	1	1	2
Exp. 1C - early shock/early reward vs. early shock/late reward_without start door	Exp. 1C	108	7	9	+ 18:00.0	+ 00:17:44.5			1	1	2	2
Exp. 1C - early shock/late reward vs. early shock/early reward_without start door	Exp. 1C	109	8	9	+ 17:51.6	+ 00:17:35.4			0	0	1	1
Exp. 1C - early shock/late reward vs. early shock/early reward_without start door	Exp. 1C	110	9	9	+ 18:27.6	+ 00:18:12.6			0	1	1	2
Exp. 1C - early shock/late reward vs. early shock/early reward_without start door	Exp. 1C	111	10	9	+ 16:59.7	+ 00:16:42.6			1	2	3	4
Exp. 1C - early shock/early reward vs. early shock/late reward_without start door	Exp. 1C	112	11	9	+ 18:31.2	+ 00:18:16.5			0	1	2	2
Exp. 1C - early shock/early reward vs. early shock/late reward_without start door	Exp. 1C	113	12	9	+ 18:46.7	+ 00:18:30.4			1	1	2	3
Trial 9-12 per session
Trial Control Settings	Condition	Animal ID#	Animal	Session	Trial Time	Recording Time	Remark	Cumulative Sum	1	2	3	4
Exp. 1C - early shock/early reward vs. early shock/late reward_without start door	Exp. 1C	102	1	10	+ 16:37.9	+ 00:16:22.0			1	1	1	1
Exp. 1C - early shock/early reward vs. early shock/late reward_without start door	Exp. 1C	103	2	10	+ 18:14.9	+ 00:17:57.7			1	1	1	2
Exp. 1C - early shock/late reward vs. early shock/early reward_without start door	Exp. 1C	104	3	10	+ 21:54.7	+ 00:21:36.7			1	1	2	2
Exp. 1C - early shock/late reward vs. early shock/early reward_without start door	Exp. 1C	105	4	10	+ 18:47.8	+ 00:18:31.7			1	1	1	1
Exp. 1C - early shock/late reward vs. early shock/early reward_without start door	Exp. 1C	106	5	10	+ 17:24.2	+ 00:17:07.5			1	2	2	3
Exp. 1C - early shock/early reward vs. early shock/late reward_without start door	Exp. 1C	107	6	10	+ 18:23.1	+ 00:18:05.8			0	0	1	1
Exp. 1C - early shock/early reward vs. early shock/late reward_without start door	Exp. 1C	108	7	10	+ 17:59.2	+ 00:17:28.0			0	1	1	2
Exp. 1C - early shock/early reward vs. early shock/late reward_without start door	Exp. 1C	109	8	10	+ 18:07.2	+ 00:17:51.6			1	1	1	1
Exp. 1C - early shock/early reward vs. early shock/late reward_without start door	Exp. 1C	110	9	10	+ 18:36.1	+ 00:18:18.3			0	1	1	2
Exp. 1C - early shock/early reward vs. early shock/late reward_without start door	Exp. 1C	111	10	10	+ 17:23.0	+ 00:17:06.7			0	1	1	1
Exp. 1C - early shock/late reward vs. early shock/early reward_without start door	Exp. 1C	112	11	10	+ 18:41.1	+ 00:18:24.4			1	1	2	2
Exp. 1C - early shock/late reward vs. early shock/early reward_without start door	Exp. 1C	113	12	10	+ 19:07.8	+ 00:18:51.4			1	1	2	3
Trial 13-16 per session
Trial Control Settings	Condition	Animal ID#	Animal	Session	Trial Time	Recording Time	Remark	Cumulative Sum	1	2	3	4
Exp. 1C - early shock/early reward vs. early shock/late reward	Exp. 1C	102	1	1	+ 17:52.7	+ 00:17:37.1			1	1	2	2
Exp. 1C - early shock/late reward vs. early shock/early reward	Exp. 1C	103	2	1	+ 18:42.9	+ 00:18:25.7			0	0	0	1
Exp. 1C - early shock/early reward vs. early shock/late reward	Exp. 1C	104	3	1	+ 21:40.4	+ 00:21:24.1			1	1	1	1
Exp. 1C - early shock/late reward vs. early shock/early reward	Exp. 1C	105	4	1	+ 19:49.4	+ 00:19:31.7			0	0	1	1
Exp. 1C - early shock/late reward vs. early shock/early reward	Exp. 1C	106	5	1	+ 19:32.0	+ 00:19:17.0			0	1	2	3
Exp. 1C - early shock/late reward vs. early shock/early reward	Exp. 1C	107	6	1	+ 21:10.0	+ 00:20:54.4			0	1	2	2
Exp. 1C - early shock/late reward vs. early shock/early reward	Exp. 1C	108	7	1	+ 19:44.5	+ 00:19:25.8			0	1	1	2
Exp. 1C - early shock/late reward vs. early shock/early reward	Exp. 1C	109	8	1	+ 22:04.2	+ 00:21:47.5			0	1	1	2
Exp. 1C - early shock/early reward vs. early shock/late reward	Exp. 1C	110	9	1	+ 33:32.7	+ 00:33:15.8			0	0	0	0
Exp. 1C - early shock/early reward vs. early shock/late reward	Exp. 1C	111	10	1	+ 20:20.1	+ 00:19:55.0			0	1	1	1
Exp. 1C - early shock/early reward vs. early shock/late reward	Exp. 1C	112	11	1	+ 21:49.2	+ 00:21:33.0			0	0	0	0
Exp. 1C - early shock/early reward vs. early shock/late reward	Exp. 1C	113	12	1	+ 21:20.4	+ 00:21:05.6			1	2	3	3
Trial 13-16 per session
Trial Control Settings	Condition	Animal ID#	Animal	Session	Trial Time	Recording Time	Remark	Cumulative Sum	1	2	3	4
Exp. 1C - early shock/late reward vs. early shock/early reward	Exp. 1C	102	1	2	+ 17:34.7	+ 00:17:17.6			1	1	2	2
Exp. 1C - early shock/early reward vs. early shock/late reward	Exp. 1C	103	2	2	+ 18:26.7	+ 00:18:11.3			1	2	3	3
Exp. 1C - early shock/late reward vs. early shock/early reward	Exp. 1C	104	3	2	+ 19:15.2	+ 00:18:58.3			0	1	1	2
Exp. 1C - early shock/early reward vs. early shock/late reward	Exp. 1C	105	4	2	+ 18:58.5	+ 00:18:42.5			1	1	2	2
Exp. 1C - early shock/early reward vs. early shock/late reward	Exp. 1C	106	5	2	+ 19:32.6	+ 00:19:15.8			0	1	1	2
Exp. 1C - early shock/early reward vs. early shock/late reward	Exp. 1C	107	6	2	+ 20:10.8	+ 00:19:55.3			0	1	1	1
Exp. 1C - early shock/early reward vs. early shock/late reward	Exp. 1C	108	7	2	+ 19:55.6	+ 00:19:39.0			0	0	0	1
Exp. 1C - early shock/late reward vs. early shock/early reward	Exp. 1C	109	8	2	+ 19:08.0	+ 00:18:51.4			1	1	2	2
Exp. 1C - early shock/early reward vs. early shock/late reward	Exp. 1C	110	9	2	+ 24:04.5	+ 00:23:47.8			0	1	1	2
Exp. 1C - early shock/early reward vs. early shock/late reward	Exp. 1C	111	10	2	+ 18:58.0	+ 00:18:42.2			0	0	0	0
Exp. 1C - early shock/late reward vs. early shock/early reward	Exp. 1C	112	11	2	+ 19:11.4	+ 00:18:54.8			1	1	2	2
Exp. 1C - early shock/late reward vs. early shock/early reward	Exp. 1C	113	12	2	+ 19:24.9	+ 00:19:09.4			0	1	1	1
Trial 13-16 per session
Trial Control Settings	Condition	Animal ID#	Animal	Session	Trial Time	Recording Time	Remark	Cumulative Sum	1	2	3	4
Exp. 1C - early shock/late reward vs. early shock/early reward_without start door	Exp. 1C	102	1	3	+ 17:34.0	+ 00:17:17.0			1	1	2	2
Exp. 1C - early shock/late reward vs. early shock/early reward	Exp. 1C	103	2	3	+ 19:11.9	+ 00:18:55.6			0	0	0	0
Exp. 1C - early shock/early reward vs. early shock/late reward_without start door	Exp. 1C	104	3	3	+ 23:06.5	+ 00:22:50.2			0	1	2	2
Exp. 1C - early shock/late reward vs. early shock/early reward_without start door	Exp. 1C	105	4	3	+ 18:35.6	+ 00:18:18.7			0	1	2	2
Exp. 1C - early shock/early reward vs. early shock/late reward_without start door	Exp. 1C	106	5	3	+ 21:34.5	+ 00:21:18.8			0	1	1	2
Exp. 1C - early shock/late reward vs. early shock/early reward	Exp. 1C	107	6	3	+ 21:23.0	+ 00:21:07.6			0	0	0	0
Exp. 1C - early shock/early reward vs. early shock/late reward_without start door	Exp. 1C	108	7	3	+ 20:38.3	+ 00:20:22.6			1	1	1	2
Exp. 1C - early shock/early reward vs. early shock/late reward_without start door	Exp. 1C	109	8	3	+ 22:18.5	+ 00:22:03.1			1	1	1	1
Exp. 1C - early shock/late reward vs. early shock/early reward_without start door	Exp. 1C	110	9	3	+ 24:46.2	+ 00:24:29.1			0	0	1	1
Exp. 1C - early shock/late reward vs. early shock/early reward_without start door	Exp. 1C	111	10	3	+ 20:38.0	+ 00:20:21.4			1	1	2	2
Exp. 1C - early shock/late reward vs. early shock/early reward_without start door	Exp. 1C	112	11	3	+ 21:15.0	+ 00:21:00.3			0	1	2	2
Exp. 1C - early shock/early reward vs. early shock/late reward_without start door	Exp. 1C	113	12	3	+ 21:53.0	+ 00:21:20.3			1	1	2	2
Trial 13-16 per session
Trial Control Settings	Condition	Animal ID#	Animal	Session	Trial Time	Recording Time	Remark	Cumulative Sum	1	2	3	4
Exp. 1C - early shock/early reward vs. early shock/late reward_without start door	Exp. 1C	102	1	4	+ 17:26.1	+ 00:17:10.4			0	0	0	1
Exp. 1C - early shock/late reward vs. early shock/early reward_without start door	Exp. 1C	103	2	4	+ 19:18.5	+ 00:19:02.0			0	1	1	1
Exp. 1C - early shock/late reward vs. early shock/early reward_without start door	Exp. 1C	104	3	4	+ 22:31.5	+ 00:22:15.1			0	0	1	2
Exp. 1C - early shock/early reward vs. early shock/late reward_without start door	Exp. 1C	105	4	4	+ 19:35.6	+ 00:19:19.8			0	0	1	1
Exp. 1C - early shock/late reward vs. early shock/early reward_without start door	Exp. 1C	106	5	4	+ 18:56.4	+ 00:18:40.4			0	1	2	2
Exp. 1C - early shock/late reward vs. early shock/early reward_without start door	Exp. 1C	107	6	4	+ 21:35.5	+ 00:21:18.7			1	1	1	1
Exp. 1C - early shock/late reward vs. early shock/early reward_without start door	Exp. 1C	108	7	4	+ 18:29.2	+ 00:18:12.2			1	1	1	1
Exp. 1C - early shock/early reward vs. early shock/late reward_without start door	Exp. 1C	109	8	4	+ 19:12.3	+ 00:18:55.4			1	1	2	2
Exp. 1C - early shock/late reward vs. early shock/early reward_without start door	Exp. 1C	110	9	4	+ 26:53.2	+ 00:26:36.6			0	0	0	1
Exp. 1C - early shock/late reward vs. early shock/early reward_without start door	Exp. 1C	111	10	4	+ 21:18.6	+ 00:21:03.3			1	2	2	3
Exp. 1C - early shock/early reward vs. early shock/late reward_without start door	Exp. 1C	112	11	4	+ 20:28.3	+ 00:20:13.3			1	1	1	1
Exp. 1C - early shock/late reward vs. early shock/early reward_without start door	Exp. 1C	113	12	4	+ 20:40.0	+ 00:20:23.9			0	1	1	1
Trial 13-16 per session
Trial Control Settings	Condition	Animal ID#	Animal	Session	Trial Time	Recording Time	Remark	Cumulative Sum	1	2	3	4
Exp. 1C - early shock/late reward vs. early shock/early reward_without start door	Exp. 1C	102	1	5	+ 17:03.2	+ 00:16:47.1			1	1	2	2
Exp. 1C - early shock/early reward vs. early shock/late reward_without start door	Exp. 1C	103	2	5	+ 20:13.2	+ 00:19:57.4			1	1	2	2
Exp. 1C - early shock/late reward vs. early shock/early reward_without start door	Exp. 1C	104	3	5	+ 18:37.0	+ 00:18:21.0			1	1	2	3
Exp. 1C - early shock/early reward vs. early shock/late reward_without start door	Exp. 1C	105	4	5	+ 25:26.8	+ 00:25:10.3			1	1	2	2
Exp. 1C - early shock/early reward vs. early shock/late reward_without start door	Exp. 1C	106	5	5	+ 18:32.6	+ 00:18:15.7			0	1	1	2
Exp. 1C - early shock/late reward vs. early shock/early reward_without start door	Exp. 1C	107	6	5	+ 18:58.8	+ 00:18:41.0			0	1	1	2
Exp. 1C - early shock/late reward vs. early shock/early reward_without start door	Exp. 1C	108	7	5	+ 18:35.2	+ 00:18:20.1			1	1	1	2
Exp. 1C - early shock/late reward vs. early shock/early reward_without start door	Exp. 1C	109	8	5	+ 20:23.9	+ 00:20:06.6			0	1	1	1
Exp. 1C - early shock/early reward vs. early shock/late reward_without start door	Exp. 1C	110	9	5	+ 20:18.8	+ 00:20:02.8			0	1	1	2
Exp. 1C - early shock/early reward vs. early shock/late reward_without start door	Exp. 1C	111	10	5	+ 19:14.5	+ 00:18:59.0			0	0	0	0
Exp. 1C - early shock/early reward vs. early shock/late reward_without start door	Exp. 1C	112	11	5	+ 19:35.3	+ 00:19:20.1			0	1	1	1
Exp. 1C - early shock/late reward vs. early shock/early reward_without start door	Exp. 1C	113	12	5	+ 19:24.4	+ 00:19:07.9			0	1	1	1
Trial 13-16 per session
Trial Control Settings	Condition	Animal ID#	Animal	Session	Trial Time	Recording Time	Remark	Cumulative Sum	1	2	3	4
Exp. 1C - early shock/early reward vs. early shock/late reward_without start door	Exp. 1C	102	1	6	+ 16:51.9	+ 00:16:36.2			1	1	2	3
Exp. 1C - early shock/late reward vs. early shock/early reward_without start door	Exp. 1C	103	2	6	+ 18:08.8	+ 00:17:52.6			0	0	1	2
Exp. 1C - early shock/early reward vs. early shock/late reward_without start door	Exp. 1C	104	3	6	+ 20:01.3	+ 00:19:29.8			1	1	1	1
Exp. 1C - early shock/late reward vs. early shock/early reward_without start door	Exp. 1C	105	4	6	+ 18:07.0	+ 00:17:50.8			0	1	1	2
Exp. 1C - early shock/late reward vs. early shock/early reward_without start door	Exp. 1C	106	5	6	+ 17:58.1	+ 00:17:41.5			0	1	1	2
Exp. 1C - early shock/early reward vs. early shock/late reward_without start door	Exp. 1C	107	6	6	+ 19:15.8	+ 00:19:00.2			0	1	1	2
Exp. 1C - early shock/early reward vs. early shock/late reward_without start door	Exp. 1C	108	7	6	+ 20:44.8	+ 00:20:28.1			0	1	1	2
Exp. 1C - early shock/early reward vs. early shock/late reward_without start door	Exp. 1C	109	8	6	+ 18:55.2	+ 00:18:37.8			0	0	0	0
Exp. 1C - early shock/late reward vs. early shock/early reward_without start door	Exp. 1C	110	9	6	+ 20:43.1	+ 00:20:26.9			0	1	1	1
Exp. 1C - early shock/late reward vs. early shock/early reward_without start door	Exp. 1C	111	10	6	+ 18:24.6	+ 00:18:09.2			1	1	2	2
Exp. 1C - early shock/late reward vs. early shock/early reward_without start door	Exp. 1C	112	11	6	+ 19:03.5	+ 00:18:47.4			1	2	2	3
Exp. 1C - early shock/early reward vs. early shock/late reward_without start door	Exp. 1C	113	12	6	+ 20:19.8	+ 00:20:01.6			0	0	0	0
Trial 13-16 per session
Trial Control Settings	Condition	Animal ID#	Animal	Session	Trial Time	Recording Time	Remark	Cumulative Sum	1	2	3	4
Exp. 1C - early shock/late reward vs. early shock/early reward_without start door	Exp. 1C	102	1	7	+ 16:34.2	+ 00:16:18.1			0	1	1	2
Exp. 1C - early shock/late reward vs. early shock/early reward_without start door	Exp. 1C	103	2	7	+ 18:04.3	+ 00:17:48.1			0	1	1	2
Exp. 1C - early shock/early reward vs. early shock/late reward_without start door	Exp. 1C	104	3	7	+ 21:33.8	+ 00:21:16.0			1	1	2	2
Exp. 1C - early shock/early reward vs. early shock/late reward_without start door	Exp. 1C	105	4	7	+ 17:59.5	+ 00:17:44.1			0	0	1	2
Exp. 1C - early shock/early reward vs. early shock/late reward_without start door	Exp. 1C	106	5	7	+ 18:13.0	+ 00:17:52.0			0	1	2	3
Exp. 1C - early shock/early reward vs. early shock/late reward_without start door	Exp. 1C	107	6	7	+ 19:12.9	+ 00:18:56.3			0	1	1	2
Exp. 1C - early shock/late reward vs. early shock/early reward_without start door	Exp. 1C	108	7	7	+ 20:14.0	+ 00:19:57.4			0	1	1	2
Exp. 1C - early shock/early reward vs. early shock/late reward_without start door	Exp. 1C	109	8	7	+ 18:46.1	+ 00:18:27.6			0	0	0	0
Exp. 1C - early shock/late reward vs. early shock/early reward_without start door	Exp. 1C	110	9	7	+ 19:43.4	+ 00:19:26.6			0	1	1	2
Exp. 1C - early shock/late reward vs. early shock/early reward_without start door	Exp. 1C	111	10	7	+ 17:41.5	+ 00:17:25.6			0	1	2	2
Exp. 1C - early shock/late reward vs. early shock/early reward_without start door	Exp. 1C	112	11	7	+ 19:25.1	+ 00:19:06.0			0	1	1	1
Exp. 1C - early shock/early reward vs. early shock/late reward_without start door	Exp. 1C	113	12	7	+ 19:56.2	+ 00:19:38.2			1	1	2	2
Trial 13-16 per session
Trial Control Settings	Condition	Animal ID#	Animal	Session	Trial Time	Recording Time	Remark	Cumulative Sum	1	2	3	4
Exp. 1C - early shock/late reward vs. early shock/early reward_without start door	Exp. 1C	102	1	8	+ 16:57.4	+ 00:16:39.8			1	2	2	3
Exp. 1C - early shock/early reward vs. early shock/late reward_without start door	Exp. 1C	103	2	8	+ 18:59.0	+ 00:18:39.9			0	1	1	2
Exp. 1C - early shock/late reward vs. early shock/early reward_without start door	Exp. 1C	104	3	8	+ 18:22.9	+ 00:18:05.2			1	1	1	2
Exp. 1C - early shock/late reward vs. early shock/early reward_without start door	Exp. 1C	105	4	8	+ 17:45.4	+ 00:17:29.1			0	1	1	1
Exp. 1C - early shock/early reward vs. early shock/late reward_without start door	Exp. 1C	106	5	8	+ 18:20.9	+ 00:18:00.6			0	1	1	1
Exp. 1C - early shock/late reward vs. early shock/early reward_without start door	Exp. 1C	107	6	8	+ 18:34.3	+ 00:18:18.9			1	1	2	2
Exp. 1C - early shock/late reward vs. early shock/early reward_without start door	Exp. 1C	108	7	8	+ 17:57.3	+ 00:17:42.0			0	1	1	2
Exp. 1C - early shock/late reward vs. early shock/early reward_without start door	Exp. 1C	109	8	8	+ 20:17.2	+ 00:19:58.6			1	2	2	3
Exp. 1C - early shock/early reward vs. early shock/late reward_without start door	Exp. 1C	110	9	8	+ 22:09.5	+ 00:21:53.7			1	1	1	2
Exp. 1C - early shock/early reward vs. early shock/late reward_without start door	Exp. 1C	111	10	8	+ 17:08.7	+ 00:16:53.5			0	0	0	1
Exp. 1C - early shock/early reward vs. early shock/late reward_without start door	Exp. 1C	112	11	8	+ 24:34.2	+ 00:24:19.4			0	1	1	2
Exp. 1C - early shock/late reward vs. early shock/early reward_without start door	Exp. 1C	113	12	8	+ 19:15.5	+ 00:18:59.8			0	1	1	2
Trial 13-16 per session
Trial Control Settings	Condition	Animal ID#	Animal	Session	Trial Time	Recording Time	Remark	Cumulative Sum	1	2	3	4
Exp. 1C - early shock/early reward vs. early shock/late reward_without start door	Exp. 1C	102	1	9	+ 16:52.7	+ 00:16:23.0			0	0	0	1
Exp. 1C - early shock/late reward vs. early shock/early reward_without start door	Exp. 1C	103	2	9	+ 18:27.8	+ 00:18:12.7			1	1	2	2
Exp. 1C - early shock/early reward vs. early shock/late reward_without start door	Exp. 1C	104	3	9	+ 24:02.9	+ 00:23:45.6			1	1	2	3
Exp. 1C - early shock/early reward vs. early shock/late reward_without start door	Exp. 1C	105	4	9	+ 19:31.1	+ 00:19:15.8			0	1	2	2
Exp. 1C - early shock/late reward vs. early shock/early reward_without start door	Exp. 1C	106	5	9	+ 18:18.8	+ 00:18:02.4			1	1	2	3
Exp. 1C - early shock/early reward vs. early shock/late reward_without start door	Exp. 1C	107	6	9	+ 18:31.9	+ 00:18:16.7			0	1	1	2
Exp. 1C - early shock/early reward vs. early shock/late reward_without start door	Exp. 1C	108	7	9	+ 18:00.0	+ 00:17:44.5			1	1	1	1
Exp. 1C - early shock/late reward vs. early shock/early reward_without start door	Exp. 1C	109	8	9	+ 17:51.6	+ 00:17:35.4			1	1	1	1
Exp. 1C - early shock/late reward vs. early shock/early reward_without start door	Exp. 1C	110	9	9	+ 18:27.6	+ 00:18:12.6			0	1	1	2
Exp. 1C - early shock/late reward vs. early shock/early reward_without start door	Exp. 1C	111	10	9	+ 16:59.7	+ 00:16:42.6			1	2	2	3
Exp. 1C - early shock/early reward vs. early shock/late reward_without start door	Exp. 1C	112	11	9	+ 18:31.2	+ 00:18:16.5			1	2	2	3
Exp. 1C - early shock/early reward vs. early shock/late reward_without start door	Exp. 1C	113	12	9	+ 18:46.7	+ 00:18:30.4			0	1	1	2
Trial 13-16 per session
Trial Control Settings	Condition	Animal ID#	Animal	Session	Trial Time	Recording Time	Remark	Cumulative Sum	1	2	3	4
Exp. 1C - early shock/early reward vs. early shock/late reward_without start door	Exp. 1C	102	1	10	+ 16:37.9	+ 00:16:22.0			1	1	2	2
Exp. 1C - early shock/early reward vs. early shock/late reward_without start door	Exp. 1C	103	2	10	+ 18:14.9	+ 00:17:57.7			0	0	0	0
Exp. 1C - early shock/late reward vs. early shock/early reward_without start door	Exp. 1C	104	3	10	+ 21:54.7	+ 00:21:36.7			1	2	2	3
Exp. 1C - early shock/late reward vs. early shock/early reward_without start door	Exp. 1C	105	4	10	+ 18:47.8	+ 00:18:31.7			1	1	2	2
Exp. 1C - early shock/late reward vs. early shock/early reward_without start door	Exp. 1C	106	5	10	+ 17:24.2	+ 00:17:07.5			0	1	1	2
Exp. 1C - early shock/early reward vs. early shock/late reward_without start door	Exp. 1C	107	6	10	+ 18:23.1	+ 00:18:05.8			1	1	2	2
Exp. 1C - early shock/early reward vs. early shock/late reward_without start door	Exp. 1C	108	7	10	+ 17:59.2	+ 00:17:28.0			1	1	1	2
Exp. 1C - early shock/early reward vs. early shock/late reward_without start door	Exp. 1C	109	8	10	+ 18:07.2	+ 00:17:51.6			1	1	2	2
Exp. 1C - early shock/early reward vs. early shock/late reward_without start door	Exp. 1C	110	9	10	+ 18:36.1	+ 00:18:18.3			0	1	2	2
Exp. 1C - early shock/early reward vs. early shock/late reward_without start door	Exp. 1C	111	10	10	+ 17:23.0	+ 00:17:06.7			0	1	1	1
Exp. 1C - early shock/late reward vs. early shock/early reward_without start door	Exp. 1C	112	11	10	+ 18:41.1	+ 00:18:24.4			0	1	1	2
Exp. 1C - early shock/late reward vs. early shock/early reward_without start door	Exp. 1C	113	12	10	+ 19:07.8	+ 00:18:51.4			0	1	1	2
Trial 1-8 per session
Trial Control Settings	Condition	Animal ID#	Animal	Session	Trial Time	Recording Time	Remark	Cumulative Sum	1	2	3	4	5	6	7	8
Exp. 1C - early shock/early reward vs. early shock/late reward	Exp. 1C	102	1	1	+ 17:52.7	+ 00:17:37.1			0	0	1	2	3	3	4	5
Exp. 1C - early shock/late reward vs. early shock/early reward	Exp. 1C	103	2	1	+ 18:42.9	+ 00:18:25.7			0	0	0	1	1	2	2	3
Exp. 1C - early shock/early reward vs. early shock/late reward	Exp. 1C	104	3	1	+ 21:40.4	+ 00:21:24.1			0	0	1	1	2	2	2	2
Exp. 1C - early shock/late reward vs. early shock/early reward	Exp. 1C	105	4	1	+ 19:49.4	+ 00:19:31.7			1	1	2	2	2	3	3	3
Exp. 1C - early shock/late reward vs. early shock/early reward	Exp. 1C	106	5	1	+ 19:32.0	+ 00:19:17.0			1	2	2	3	3	3	4	5
Exp. 1C - early shock/late reward vs. early shock/early reward	Exp. 1C	107	6	1	+ 21:10.0	+ 00:20:54.4			1	1	2	2	2	3	3	3
Exp. 1C - early shock/late reward vs. early shock/early reward	Exp. 1C	108	7	1	+ 19:44.5	+ 00:19:25.8			0	0	0	0	0	0	1	1
Exp. 1C - early shock/late reward vs. early shock/early reward	Exp. 1C	109	8	1	+ 22:04.2	+ 00:21:47.5			1	1	1	1	2	2	2	2
Exp. 1C - early shock/early reward vs. early shock/late reward	Exp. 1C	110	9	1	+ 33:32.7	+ 00:33:15.8			0	0	0	0	0	0	0	0
Exp. 1C - early shock/early reward vs. early shock/late reward	Exp. 1C	111	10	1	+ 20:20.1	+ 00:19:55.0			1	1	2	2	2	2	3	3
Exp. 1C - early shock/early reward vs. early shock/late reward	Exp. 1C	112	11	1	+ 21:49.2	+ 00:21:33.0			0	0	1	1	1	2	3	3
Exp. 1C - early shock/early reward vs. early shock/late reward	Exp. 1C	113	12	1	+ 21:20.4	+ 00:21:05.6			0	1	1	2	2	3	3	4
Trial 1-8 per session
Trial Control Settings	Condition	Animal ID#	Animal	Session	Trial Time	Recording Time	Remark	Cumulative Sum	1	2	3	4	5	6	7	8
Exp. 1C - early shock/late reward vs. early shock/early reward	Exp. 1C	102	1	2	+ 17:34.7	+ 00:17:17.6			0	0	1	1	2	2	3	3
Exp. 1C - early shock/early reward vs. early shock/late reward	Exp. 1C	103	2	2	+ 18:26.7	+ 00:18:11.3			0	0	1	1	2	2	3	3
Exp. 1C - early shock/late reward vs. early shock/early reward	Exp. 1C	104	3	2	+ 19:15.2	+ 00:18:58.3			1	2	2	3	4	4	5	6
Exp. 1C - early shock/early reward vs. early shock/late reward	Exp. 1C	105	4	2	+ 18:58.5	+ 00:18:42.5			1	1	1	1	2	2	3	3
Exp. 1C - early shock/early reward vs. early shock/late reward	Exp. 1C	106	5	2	+ 19:32.6	+ 00:19:15.8			1	1	2	2	3	3	4	4
Exp. 1C - early shock/early reward vs. early shock/late reward	Exp. 1C	107	6	2	+ 20:10.8	+ 00:19:55.3			1	1	2	2	3	3	4	4
Exp. 1C - early shock/early reward vs. early shock/late reward	Exp. 1C	108	7	2	+ 19:55.6	+ 00:19:39.0			1	1	2	2	3	3	4	4
Exp. 1C - early shock/late reward vs. early shock/early reward	Exp. 1C	109	8	2	+ 19:08.0	+ 00:18:51.4			1	1	2	2	2	3	3	4
Exp. 1C - early shock/early reward vs. early shock/late reward	Exp. 1C	110	9	2	+ 24:04.5	+ 00:23:47.8			0	1	1	1	2	2	3	3
Exp. 1C - early shock/early reward vs. early shock/late reward	Exp. 1C	111	10	2	+ 18:58.0	+ 00:18:42.2			0	1	1	1	2	2	2	2
Exp. 1C - early shock/late reward vs. early shock/early reward	Exp. 1C	112	11	2	+ 19:11.4	+ 00:18:54.8			1	1	2	2	3	3	4	4
Exp. 1C - early shock/late reward vs. early shock/early reward	Exp. 1C	113	12	2	+ 19:24.9	+ 00:19:09.4			0	0	0	0	0	1	1	2
Trial 1-8 per session
Trial Control Settings	Condition	Animal ID#	Animal	Session	Trial Time	Recording Time	Remark	Cumulative Sum	1	2	3	4	5	6	7	8
Exp. 1C - early shock/late reward vs. early shock/early reward_without start door	Exp. 1C	102	1	3	+ 17:34.0	+ 00:17:17.0			1	1	2	2	3	3	4	5
Exp. 1C - early shock/late reward vs. early shock/early reward	Exp. 1C	103	2	3	+ 19:11.9	+ 00:18:55.6			0	0	0	1	1	2	2	2
Exp. 1C - early shock/early reward vs. early shock/late reward_without start door	Exp. 1C	104	3	3	+ 23:06.5	+ 00:22:50.2			0	0	1	1	1	1	2	2
Exp. 1C - early shock/late reward vs. early shock/early reward_without start door	Exp. 1C	105	4	3	+ 18:35.6	+ 00:18:18.7			0	1	1	2	3	3	4	5
Exp. 1C - early shock/early reward vs. early shock/late reward_without start door	Exp. 1C	106	5	3	+ 21:34.5	+ 00:21:18.8			1	1	2	2	3	4	5	6
Exp. 1C - early shock/late reward vs. early shock/early reward	Exp. 1C	107	6	3	+ 21:23.0	+ 00:21:07.6			1	1	2	2	2	2	3	3
Exp. 1C - early shock/early reward vs. early shock/late reward_without start door	Exp. 1C	108	7	3	+ 20:38.3	+ 00:20:22.6			1	1	1	2	2	3	3	4
Exp. 1C - early shock/early reward vs. early shock/late reward_without start door	Exp. 1C	109	8	3	+ 22:18.5	+ 00:22:03.1			1	1	2	3	3	4	4	5
Exp. 1C - early shock/late reward vs. early shock/early reward_without start door	Exp. 1C	110	9	3	+ 24:46.2	+ 00:24:29.1			0	1	2	2	3	3	3	3
Exp. 1C - early shock/late reward vs. early shock/early reward_without start door	Exp. 1C	111	10	3	+ 20:38.0	+ 00:20:21.4			1	2	3	3	4	4	5	5
Exp. 1C - early shock/late reward vs. early shock/early reward_without start door	Exp. 1C	112	11	3	+ 21:15.0	+ 00:21:00.3			0	0	1	1	1	1	2	2
Exp. 1C - early shock/early reward vs. early shock/late reward_without start door	Exp. 1C	113	12	3	+ 21:53.0	+ 00:21:20.3			1	2	2	3	3	4	5	5
Trial 1-8 per session
Trial Control Settings	Condition	Animal ID#	Animal	Session	Trial Time	Recording Time	Remark	Cumulative Sum	1	2	3	4	5	6	7	8
Exp. 1C - early shock/early reward vs. early shock/late reward_without start door	Exp. 1C	102	1	4	+ 17:26.1	+ 00:17:10.4			0	1	1	2	2	2	3	3
Exp. 1C - early shock/late reward vs. early shock/early reward_without start door	Exp. 1C	103	2	4	+ 19:18.5	+ 00:19:02.0			0	0	0	1	1	1	2	2
Exp. 1C - early shock/late reward vs. early shock/early reward_without start door	Exp. 1C	104	3	4	+ 22:31.5	+ 00:22:15.1			0	0	0	1	1	2	3	3
Exp. 1C - early shock/early reward vs. early shock/late reward_without start door	Exp. 1C	105	4	4	+ 19:35.6	+ 00:19:19.8			1	1	1	1	2	2	2	2
Exp. 1C - early shock/late reward vs. early shock/early reward_without start door	Exp. 1C	106	5	4	+ 18:56.4	+ 00:18:40.4			0	1	1	2	2	3	3	4
Exp. 1C - early shock/late reward vs. early shock/early reward_without start door	Exp. 1C	107	6	4	+ 21:35.5	+ 00:21:18.7			0	1	1	1	1	2	2	3
Exp. 1C - early shock/late reward vs. early shock/early reward_without start door	Exp. 1C	108	7	4	+ 18:29.2	+ 00:18:12.2			1	1	2	2	3	3	3	3
Exp. 1C - early shock/early reward vs. early shock/late reward_without start door	Exp. 1C	109	8	4	+ 19:12.3	+ 00:18:55.4			0	0	1	1	2	3	3	4
Exp. 1C - early shock/late reward vs. early shock/early reward_without start door	Exp. 1C	110	9	4	+ 26:53.2	+ 00:26:36.6			0	1	1	1	2	2	3	3
Exp. 1C - early shock/late reward vs. early shock/early reward_without start door	Exp. 1C	111	10	4	+ 21:18.6	+ 00:21:03.3			0	1	1	1	2	2	2	2
Exp. 1C - early shock/early reward vs. early shock/late reward_without start door	Exp. 1C	112	11	4	+ 20:28.3	+ 00:20:13.3			1	1	1	2	2	2	2	2
Exp. 1C - early shock/late reward vs. early shock/early reward_without start door	Exp. 1C	113	12	4	+ 20:40.0	+ 00:20:23.9			0	1	1	2	2	2	2	3
Trial 1-8 per session
Trial Control Settings	Condition	Animal ID#	Animal	Session	Trial Time	Recording Time	Remark	Cumulative Sum	1	2	3	4	5	6	7	8
Exp. 1C - early shock/late reward vs. early shock/early reward_without start door	Exp. 1C	102	1	5	+ 17:03.2	+ 00:16:47.1			1	1	2	2	3	3	4	4
Exp. 1C - early shock/early reward vs. early shock/late reward_without start door	Exp. 1C	103	2	5	+ 20:13.2	+ 00:19:57.4			0	0	0	1	1	2	2	2
Exp. 1C - early shock/late reward vs. early shock/early reward_without start door	Exp. 1C	104	3	5	+ 18:37.0	+ 00:18:21.0			1	2	2	3	4	4	5	5
Exp. 1C - early shock/early reward vs. early shock/late reward_without start door	Exp. 1C	105	4	5	+ 25:26.8	+ 00:25:10.3			0	0	1	2	2	2	3	3
Exp. 1C - early shock/early reward vs. early shock/late reward_without start door	Exp. 1C	106	5	5	+ 18:32.6	+ 00:18:15.7			0	1	1	2	2	3	3	3
Exp. 1C - early shock/late reward vs. early shock/early reward_without start door	Exp. 1C	107	6	5	+ 18:58.8	+ 00:18:41.0			0	1	2	2	3	3	4	4
Exp. 1C - early shock/late reward vs. early shock/early reward_without start door	Exp. 1C	108	7	5	+ 18:35.2	+ 00:18:20.1			1	1	1	2	2	3	3	4
Exp. 1C - early shock/late reward vs. early shock/early reward_without start door	Exp. 1C	109	8	5	+ 20:23.9	+ 00:20:06.6			0	1	1	2	3	3	3	3
Exp. 1C - early shock/early reward vs. early shock/late reward_without start door	Exp. 1C	110	9	5	+ 20:18.8	+ 00:20:02.8			1	1	2	2	3	3	4	5
Exp. 1C - early shock/early reward vs. early shock/late reward_without start door	Exp. 1C	111	10	5	+ 19:14.5	+ 00:18:59.0			0	1	1	2	2	2	2	2
Exp. 1C - early shock/early reward vs. early shock/late reward_without start door	Exp. 1C	112	11	5	+ 19:35.3	+ 00:19:20.1			1	1	2	2	3	3	3	3
Exp. 1C - early shock/late reward vs. early shock/early reward_without start door	Exp. 1C	113	12	5	+ 19:24.4	+ 00:19:07.9			1	2	2	3	3	3	4	4
Trial 1-8 per session
Trial Control Settings	Condition	Animal ID#	Animal	Session	Trial Time	Recording Time	Remark	Cumulative Sum	1	2	3	4	5	6	7	8
Exp. 1C - early shock/early reward vs. early shock/late reward_without start door	Exp. 1C	102	1	6	+ 16:51.9	+ 00:16:36.2			0	1	1	2	2	2	3	3
Exp. 1C - early shock/late reward vs. early shock/early reward_without start door	Exp. 1C	103	2	6	+ 18:08.8	+ 00:17:52.6			0	0	1	1	1	2	2	3
Exp. 1C - early shock/early reward vs. early shock/late reward_without start door	Exp. 1C	104	3	6	+ 20:01.3	+ 00:19:29.8			1	1	1	1	2	2	3	3
Exp. 1C - early shock/late reward vs. early shock/early reward_without start door	Exp. 1C	105	4	6	+ 18:07.0	+ 00:17:50.8			1	1	1	2	2	3	4	5
Exp. 1C - early shock/late reward vs. early shock/early reward_without start door	Exp. 1C	106	5	6	+ 17:58.1	+ 00:17:41.5			1	1	2	2	3	3	4	4
Exp. 1C - early shock/early reward vs. early shock/late reward_without start door	Exp. 1C	107	6	6	+ 19:15.8	+ 00:19:00.2			0	0	1	1	2	2	3	4
Exp. 1C - early shock/early reward vs. early shock/late reward_without start door	Exp. 1C	108	7	6	+ 20:44.8	+ 00:20:28.1			0	0	1	1	2	3	3	4
Exp. 1C - early shock/early reward vs. early shock/late reward_without start door	Exp. 1C	109	8	6	+ 18:55.2	+ 00:18:37.8			0	0	1	1	1	2	2	2
Exp. 1C - early shock/late reward vs. early shock/early reward_without start door	Exp. 1C	110	9	6	+ 20:43.1	+ 00:20:26.9			0	1	1	1	2	2	3	3
Exp. 1C - early shock/late reward vs. early shock/early reward_without start door	Exp. 1C	111	10	6	+ 18:24.6	+ 00:18:09.2			0	0	1	2	3	3	4	4
Exp. 1C - early shock/late reward vs. early shock/early reward_without start door	Exp. 1C	112	11	6	+ 19:03.5	+ 00:18:47.4			0	1	1	1	2	2	2	2
Exp. 1C - early shock/early reward vs. early shock/late reward_without start door	Exp. 1C	113	12	6	+ 20:19.8	+ 00:20:01.6			0	0	0	1	2	2	3	4
Trial 1-8 per session
Trial Control Settings	Condition	Animal ID#	Animal	Session	Trial Time	Recording Time	Remark	Cumulative Sum	1	2	3	4	5	6	7	8
Exp. 1C - early shock/late reward vs. early shock/early reward_without start door	Exp. 1C	102	1	7	+ 16:34.2	+ 00:16:18.1			1	1	1	1	2	2	2	3
Exp. 1C - early shock/late reward vs. early shock/early reward_without start door	Exp. 1C	103	2	7	+ 18:04.3	+ 00:17:48.1			0	1	1	2	2	3	3	4
Exp. 1C - early shock/early reward vs. early shock/late reward_without start door	Exp. 1C	104	3	7	+ 21:33.8	+ 00:21:16.0			0	0	1	1	1	2	3	3
Exp. 1C - early shock/early reward vs. early shock/late reward_without start door	Exp. 1C	105	4	7	+ 17:59.5	+ 00:17:44.1			0	1	1	2	2	3	3	4
Exp. 1C - early shock/early reward vs. early shock/late reward_without start door	Exp. 1C	106	5	7	+ 18:13.0	+ 00:17:52.0			0	1	2	2	3	3	4	4
Exp. 1C - early shock/early reward vs. early shock/late reward_without start door	Exp. 1C	107	6	7	+ 19:12.9	+ 00:18:56.3			1	1	2	2	3	3	4	4
Exp. 1C - early shock/late reward vs. early shock/early reward_without start door	Exp. 1C	108	7	7	+ 20:14.0	+ 00:19:57.4			0	1	1	2	2	3	3	4
Exp. 1C - early shock/early reward vs. early shock/late reward_without start door	Exp. 1C	109	8	7	+ 18:46.1	+ 00:18:27.6			0	0	1	1	2	2	2	2
Exp. 1C - early shock/late reward vs. early shock/early reward_without start door	Exp. 1C	110	9	7	+ 19:43.4	+ 00:19:26.6			1	1	2	2	3	3	4	4
Exp. 1C - early shock/late reward vs. early shock/early reward_without start door	Exp. 1C	111	10	7	+ 17:41.5	+ 00:17:25.6			0	1	1	2	3	4	5	6
Exp. 1C - early shock/late reward vs. early shock/early reward_without start door	Exp. 1C	112	11	7	+ 19:25.1	+ 00:19:06.0			1	2	2	3	4	4	5	5
Exp. 1C - early shock/early reward vs. early shock/late reward_without start door	Exp. 1C	113	12	7	+ 19:56.2	+ 00:19:38.2			0	0	0	0	1	1	1	1
Trial 1-8 per session
Trial Control Settings	Condition	Animal ID#	Animal	Session	Trial Time	Recording Time	Remark	Cumulative Sum	1	2	3	4	5	6	7	8
Exp. 1C - early shock/late reward vs. early shock/early reward_without start door	Exp. 1C	102	1	8	+ 16:57.4	+ 00:16:39.8			1	1	1	2	2	3	3	4
Exp. 1C - early shock/early reward vs. early shock/late reward_without start door	Exp. 1C	103	2	8	+ 18:59.0	+ 00:18:39.9			1	1	1	2	2	3	3	3
Exp. 1C - early shock/late reward vs. early shock/early reward_without start door	Exp. 1C	104	3	8	+ 18:22.9	+ 00:18:05.2			0	1	1	2	2	3	3	4
Exp. 1C - early shock/late reward vs. early shock/early reward_without start door	Exp. 1C	105	4	8	+ 17:45.4	+ 00:17:29.1			1	1	2	2	2	2	3	4
Exp. 1C - early shock/early reward vs. early shock/late reward_without start door	Exp. 1C	106	5	8	+ 18:20.9	+ 00:18:00.6			0	1	1	1	2	2	3	3
Exp. 1C - early shock/late reward vs. early shock/early reward_without start door	Exp. 1C	107	6	8	+ 18:34.3	+ 00:18:18.9			1	1	2	2	3	3	3	4
Exp. 1C - early shock/late reward vs. early shock/early reward_without start door	Exp. 1C	108	7	8	+ 17:57.3	+ 00:17:42.0			1	1	2	2	3	3	4	4
Exp. 1C - early shock/late reward vs. early shock/early reward_without start door	Exp. 1C	109	8	8	+ 20:17.2	+ 00:19:58.6			1	1	2	2	2	3	3	4
Exp. 1C - early shock/early reward vs. early shock/late reward_without start door	Exp. 1C	110	9	8	+ 22:09.5	+ 00:21:53.7			1	1	2	2	2	3	3	4
Exp. 1C - early shock/early reward vs. early shock/late reward_without start door	Exp. 1C	111	10	8	+ 17:08.7	+ 00:16:53.5			0	1	1	2	2	2	3	3
Exp. 1C - early shock/early reward vs. early shock/late reward_without start door	Exp. 1C	112	11	8	+ 24:34.2	+ 00:24:19.4			1	1	2	2	3	4	4	5
Exp. 1C - early shock/late reward vs. early shock/early reward_without start door	Exp. 1C	113	12	8	+ 19:15.5	+ 00:18:59.8			1	1	1	1	1	1	2	2
Trial 1-8 per session
Trial Control Settings	Condition	Animal ID#	Animal	Session	Trial Time	Recording Time	Remark	Cumulative Sum	1	2	3	4	5	6	7	8
Exp. 1C - early shock/early reward vs. early shock/late reward_without start door	Exp. 1C	102	1	9	+ 16:52.7	+ 00:16:23.0			0	1	1	1	2	2	3	3
Exp. 1C - early shock/late reward vs. early shock/early reward_without start door	Exp. 1C	103	2	9	+ 18:27.8	+ 00:18:12.7			0	1	1	2	3	3	4	4
Exp. 1C - early shock/early reward vs. early shock/late reward_without start door	Exp. 1C	104	3	9	+ 24:02.9	+ 00:23:45.6			0	1	1	1	2	2	3	4
Exp. 1C - early shock/early reward vs. early shock/late reward_without start door	Exp. 1C	105	4	9	+ 19:31.1	+ 00:19:15.8			0	1	1	1	2	3	3	4
Exp. 1C - early shock/late reward vs. early shock/early reward_without start door	Exp. 1C	106	5	9	+ 18:18.8	+ 00:18:02.4			0	1	2	2	3	4	4	5
Exp. 1C - early shock/early reward vs. early shock/late reward_without start door	Exp. 1C	107	6	9	+ 18:31.9	+ 00:18:16.7			1	1	2	2	3	3	4	4
Exp. 1C - early shock/early reward vs. early shock/late reward_without start door	Exp. 1C	108	7	9	+ 18:00.0	+ 00:17:44.5			1	1	2	2	3	3	4	4
Exp. 1C - early shock/late reward vs. early shock/early reward_without start door	Exp. 1C	109	8	9	+ 17:51.6	+ 00:17:35.4			1	1	2	3	3	3	4	4
Exp. 1C - early shock/late reward vs. early shock/early reward_without start door	Exp. 1C	110	9	9	+ 18:27.6	+ 00:18:12.6			0	1	1	2	2	3	3	4
Exp. 1C - early shock/late reward vs. early shock/early reward_without start door	Exp. 1C	111	10	9	+ 16:59.7	+ 00:16:42.6			1	2	3	4	5	6	7	7
Exp. 1C - early shock/early reward vs. early shock/late reward_without start door	Exp. 1C	112	11	9	+ 18:31.2	+ 00:18:16.5			1	1	2	2	3	3	4	5
Exp. 1C - early shock/early reward vs. early shock/late reward_without start door	Exp. 1C	113	12	9	+ 18:46.7	+ 00:18:30.4			1	1	2	2	3	4	5	5
Trial 1-8 per session
Trial Control Settings	Condition	Animal ID#	Animal	Session	Trial Time	Recording Time	Remark	Cumulative Sum	1	2	3	4	5	6	7	8
Exp. 1C - early shock/early reward vs. early shock/late reward_without start door	Exp. 1C	102	1	10	+ 16:37.9	+ 00:16:22.0			1	1	2	2	3	3	3	4
Exp. 1C - early shock/early reward vs. early shock/late reward_without start door	Exp. 1C	103	2	10	+ 18:14.9	+ 00:17:57.7			0	0	0	1	1	1	2	2
Exp. 1C - early shock/late reward vs. early shock/early reward_without start door	Exp. 1C	104	3	10	+ 21:54.7	+ 00:21:36.7			1	1	2	2	3	4	4	4
Exp. 1C - early shock/late reward vs. early shock/early reward_without start door	Exp. 1C	105	4	10	+ 18:47.8	+ 00:18:31.7			1	2	2	3	4	4	5	5
Exp. 1C - early shock/late reward vs. early shock/early reward_without start door	Exp. 1C	106	5	10	+ 17:24.2	+ 00:17:07.5			1	1	1	2	3	3	3	3
Exp. 1C - early shock/early reward vs. early shock/late reward_without start door	Exp. 1C	107	6	10	+ 18:23.1	+ 00:18:05.8			0	1	1	1	2	2	2	3
Exp. 1C - early shock/early reward vs. early shock/late reward_without start door	Exp. 1C	108	7	10	+ 17:59.2	+ 00:17:28.0			0	1	1	2	2	3	3	4
Exp. 1C - early shock/early reward vs. early shock/late reward_without start door	Exp. 1C	109	8	10	+ 18:07.2	+ 00:17:51.6			1	1	2	2	3	3	4	4
Exp. 1C - early shock/early reward vs. early shock/late reward_without start door	Exp. 1C	110	9	10	+ 18:36.1	+ 00:18:18.3			0	1	1	1	2	2	2	3
Exp. 1C - early shock/early reward vs. early shock/late reward_without start door	Exp. 1C	111	10	10	+ 17:23.0	+ 00:17:06.7			0	0	0	1	1	2	2	2
Exp. 1C - early shock/late reward vs. early shock/early reward_without start door	Exp. 1C	112	11	10	+ 18:41.1	+ 00:18:24.4			0	0	1	1	2	3	3	3
Exp. 1C - early shock/late reward vs. early shock/early reward_without start door	Exp. 1C	113	12	10	+ 19:07.8	+ 00:18:51.4			0	0	1	1	1	1	2	2
Trial 9-16 per session
Trial Control Settings	Condition	Animal ID#	Animal	Session	Trial Time	Recording Time	Remark	Cumulative Sum	1	2	3	4	5	6	7	8
Exp. 1C - early shock/early reward vs. early shock/late reward	Exp. 1C	102	1	1	+ 17:52.7	+ 00:17:37.1			0	1	1	2	3	3	4	4
Exp. 1C - early shock/late reward vs. early shock/early reward	Exp. 1C	103	2	1	+ 18:42.9	+ 00:18:25.7			0	0	0	0	0	0	0	1
Exp. 1C - early shock/early reward vs. early shock/late reward	Exp. 1C	104	3	1	+ 21:40.4	+ 00:21:24.1			1	1	1	1	2	2	2	2
Exp. 1C - early shock/late reward vs. early shock/early reward	Exp. 1C	105	4	1	+ 19:49.4	+ 00:19:31.7			1	2	2	3	3	3	4	4
Exp. 1C - early shock/late reward vs. early shock/early reward	Exp. 1C	106	5	1	+ 19:32.0	+ 00:19:17.0			0	1	2	3	3	4	5	6
Exp. 1C - early shock/late reward vs. early shock/early reward	Exp. 1C	107	6	1	+ 21:10.0	+ 00:20:54.4			1	1	1	2	2	3	4	4
Exp. 1C - early shock/late reward vs. early shock/early reward	Exp. 1C	108	7	1	+ 19:44.5	+ 00:19:25.8			0	0	1	1	1	2	2	3
Exp. 1C - early shock/late reward vs. early shock/early reward	Exp. 1C	109	8	1	+ 22:04.2	+ 00:21:47.5			1	1	1	1	1	2	2	3
Exp. 1C - early shock/early reward vs. early shock/late reward	Exp. 1C	110	9	1	+ 33:32.7	+ 00:33:15.8			0	1	1	2	2	2	2	2
Exp. 1C - early shock/early reward vs. early shock/late reward	Exp. 1C	111	10	1	+ 20:20.1	+ 00:19:55.0			0	1	1	1	1	2	2	2
Exp. 1C - early shock/early reward vs. early shock/late reward	Exp. 1C	112	11	1	+ 21:49.2	+ 00:21:33.0			1	2	2	2	2	2	2	2
Exp. 1C - early shock/early reward vs. early shock/late reward	Exp. 1C	113	12	1	+ 21:20.4	+ 00:21:05.6			0	1	1	1	2	3	4	4
Trial 9-16 per session
Trial Control Settings	Condition	Animal ID#	Animal	Session	Trial Time	Recording Time	Remark	Cumulative Sum	1	2	3	4	5	6	7	8
Exp. 1C - early shock/late reward vs. early shock/early reward	Exp. 1C	102	1	2	+ 17:34.7	+ 00:17:17.6			1	1	2	2	3	3	4	4
Exp. 1C - early shock/early reward vs. early shock/late reward	Exp. 1C	103	2	2	+ 18:26.7	+ 00:18:11.3			1	1	2	2	3	4	5	5
Exp. 1C - early shock/late reward vs. early shock/early reward	Exp. 1C	104	3	2	+ 19:15.2	+ 00:18:58.3			0	1	2	3	3	4	4	5
Exp. 1C - early shock/early reward vs. early shock/late reward	Exp. 1C	105	4	2	+ 18:58.5	+ 00:18:42.5			0	0	1	1	2	2	3	3
Exp. 1C - early shock/early reward vs. early shock/late reward	Exp. 1C	106	5	2	+ 19:32.6	+ 00:19:15.8			1	1	2	2	2	3	3	4
Exp. 1C - early shock/early reward vs. early shock/late reward	Exp. 1C	107	6	2	+ 20:10.8	+ 00:19:55.3			1	1	1	2	2	3	3	3
Exp. 1C - early shock/early reward vs. early shock/late reward	Exp. 1C	108	7	2	+ 19:55.6	+ 00:19:39.0			0	1	1	2	2	2	2	3
Exp. 1C - early shock/late reward vs. early shock/early reward	Exp. 1C	109	8	2	+ 19:08.0	+ 00:18:51.4			0	0	1	1	2	2	3	3
Exp. 1C - early shock/early reward vs. early shock/late reward	Exp. 1C	110	9	2	+ 24:04.5	+ 00:23:47.8			0	1	1	1	1	2	2	3
Exp. 1C - early shock/early reward vs. early shock/late reward	Exp. 1C	111	10	2	+ 18:58.0	+ 00:18:42.2			1	1	1	1	1	1	1	1
Exp. 1C - early shock/late reward vs. early shock/early reward	Exp. 1C	112	11	2	+ 19:11.4	+ 00:18:54.8			1	1	1	1	2	2	3	3
Exp. 1C - early shock/late reward vs. early shock/early reward	Exp. 1C	113	12	2	+ 19:24.9	+ 00:19:09.4			0	0	0	0	0	1	1	1
Trial 9-16 per session
Trial Control Settings	Condition	Animal ID#	Animal	Session	Trial Time	Recording Time	Remark	Cumulative Sum	1	2	3	4	5	6	7	8
Exp. 1C - early shock/late reward vs. early shock/early reward_without start door	Exp. 1C	102	1	3	+ 17:34.0	+ 00:17:17.0			0	1	1	1	2	2	3	3
Exp. 1C - early shock/late reward vs. early shock/early reward	Exp. 1C	103	2	3	+ 19:11.9	+ 00:18:55.6			1	1	1	2	2	2	2	2
Exp. 1C - early shock/early reward vs. early shock/late reward_without start door	Exp. 1C	104	3	3	+ 23:06.5	+ 00:22:50.2			0	1	1	1	1	2	3	3
Exp. 1C - early shock/late reward vs. early shock/early reward_without start door	Exp. 1C	105	4	3	+ 18:35.6	+ 00:18:18.7			0	1	2	3	3	4	5	5
Exp. 1C - early shock/early reward vs. early shock/late reward_without start door	Exp. 1C	106	5	3	+ 21:34.5	+ 00:21:18.8			0	1	1	2	2	3	3	4
Exp. 1C - early shock/late reward vs. early shock/early reward	Exp. 1C	107	6	3	+ 21:23.0	+ 00:21:07.6			1	1	1	2	2	2	2	2
Exp. 1C - early shock/early reward vs. early shock/late reward_without start door	Exp. 1C	108	7	3	+ 20:38.3	+ 00:20:22.6			0	1	1	2	3	3	3	4
Exp. 1C - early shock/early reward vs. early shock/late reward_without start door	Exp. 1C	109	8	3	+ 22:18.5	+ 00:22:03.1			1	2	2	3	4	4	4	4
Exp. 1C - early shock/late reward vs. early shock/early reward_without start door	Exp. 1C	110	9	3	+ 24:46.2	+ 00:24:29.1			1	1	1	2	2	2	3	3
Exp. 1C - early shock/late reward vs. early shock/early reward_without start door	Exp. 1C	111	10	3	+ 20:38.0	+ 00:20:21.4			0	1	1	2	3	3	4	4
Exp. 1C - early shock/late reward vs. early shock/early reward_without start door	Exp. 1C	112	11	3	+ 21:15.0	+ 00:21:00.3			0	1	2	2	2	3	4	4
Exp. 1C - early shock/early reward vs. early shock/late reward_without start door	Exp. 1C	113	12	3	+ 21:53.0	+ 00:21:20.3			0	1	1	2	3	3	4	4
Trial 9-16 per session
Trial Control Settings	Condition	Animal ID#	Animal	Session	Trial Time	Recording Time	Remark	Cumulative Sum	1	2	3	4	5	6	7	8
Exp. 1C - early shock/early reward vs. early shock/late reward_without start door	Exp. 1C	102	1	4	+ 17:26.1	+ 00:17:10.4			1	1	1	2	2	2	2	3
Exp. 1C - early shock/late reward vs. early shock/early reward_without start door	Exp. 1C	103	2	4	+ 19:18.5	+ 00:19:02.0			0	1	1	2	2	3	3	3
Exp. 1C - early shock/late reward vs. early shock/early reward_without start door	Exp. 1C	104	3	4	+ 22:31.5	+ 00:22:15.1			0	1	2	2	2	2	3	4
Exp. 1C - early shock/early reward vs. early shock/late reward_without start door	Exp. 1C	105	4	4	+ 19:35.6	+ 00:19:19.8			0	0	0	1	1	1	2	2
Exp. 1C - early shock/late reward vs. early shock/early reward_without start door	Exp. 1C	106	5	4	+ 18:56.4	+ 00:18:40.4			0	1	2	3	3	4	5	5
Exp. 1C - early shock/late reward vs. early shock/early reward_without start door	Exp. 1C	107	6	4	+ 21:35.5	+ 00:21:18.7			0	1	2	2	3	3	3	3
Exp. 1C - early shock/late reward vs. early shock/early reward_without start door	Exp. 1C	108	7	4	+ 18:29.2	+ 00:18:12.2			1	1	2	2	3	3	3	3
Exp. 1C - early shock/early reward vs. early shock/late reward_without start door	Exp. 1C	109	8	4	+ 19:12.3	+ 00:18:55.4			0	0	0	1	2	2	3	3
Exp. 1C - early shock/late reward vs. early shock/early reward_without start door	Exp. 1C	110	9	4	+ 26:53.2	+ 00:26:36.6			0	1	1	2	2	2	2	3
Exp. 1C - early shock/late reward vs. early shock/early reward_without start door	Exp. 1C	111	10	4	+ 21:18.6	+ 00:21:03.3			1	1	2	3	4	5	5	6
Exp. 1C - early shock/early reward vs. early shock/late reward_without start door	Exp. 1C	112	11	4	+ 20:28.3	+ 00:20:13.3			1	1	2	2	3	3	3	3
Exp. 1C - early shock/late reward vs. early shock/early reward_without start door	Exp. 1C	113	12	4	+ 20:40.0	+ 00:20:23.9			0	1	1	1	1	2	2	2
Trial 9-16 per session
Trial Control Settings	Condition	Animal ID#	Animal	Session	Trial Time	Recording Time	Remark	Cumulative Sum	1	2	3	4	5	6	7	8
Exp. 1C - early shock/late reward vs. early shock/early reward_without start door	Exp. 1C	102	1	5	+ 17:03.2	+ 00:16:47.1			0	1	1	2	3	3	4	4
Exp. 1C - early shock/early reward vs. early shock/late reward_without start door	Exp. 1C	103	2	5	+ 20:13.2	+ 00:19:57.4			1	1	2	2	3	3	4	4
Exp. 1C - early shock/late reward vs. early shock/early reward_without start door	Exp. 1C	104	3	5	+ 18:37.0	+ 00:18:21.0			1	2	2	3	4	4	5	6
Exp. 1C - early shock/early reward vs. early shock/late reward_without start door	Exp. 1C	105	4	5	+ 25:26.8	+ 00:25:10.3			0	1	1	1	2	2	3	3
Exp. 1C - early shock/early reward vs. early shock/late reward_without start door	Exp. 1C	106	5	5	+ 18:32.6	+ 00:18:15.7			1	1	2	3	3	4	4	5
Exp. 1C - early shock/late reward vs. early shock/early reward_without start door	Exp. 1C	107	6	5	+ 18:58.8	+ 00:18:41.0			1	1	2	2	2	3	3	4
Exp. 1C - early shock/late reward vs. early shock/early reward_without start door	Exp. 1C	108	7	5	+ 18:35.2	+ 00:18:20.1			0	1	2	2	3	3	3	4
Exp. 1C - early shock/late reward vs. early shock/early reward_without start door	Exp. 1C	109	8	5	+ 20:23.9	+ 00:20:06.6			0	1	1	1	1	2	2	2
Exp. 1C - early shock/early reward vs. early shock/late reward_without start door	Exp. 1C	110	9	5	+ 20:18.8	+ 00:20:02.8			0	1	1	2	2	3	3	4
Exp. 1C - early shock/early reward vs. early shock/late reward_without start door	Exp. 1C	111	10	5	+ 19:14.5	+ 00:18:59.0			0	0	0	1	1	1	1	1
Exp. 1C - early shock/early reward vs. early shock/late reward_without start door	Exp. 1C	112	11	5	+ 19:35.3	+ 00:19:20.1			0	1	1	1	1	2	2	2
Exp. 1C - early shock/late reward vs. early shock/early reward_without start door	Exp. 1C	113	12	5	+ 19:24.4	+ 00:19:07.9			0	0	1	1	1	2	2	2
Trial 9-16 per session
Trial Control Settings	Condition	Animal ID#	Animal	Session	Trial Time	Recording Time	Remark	Cumulative Sum	1	2	3	4	5	6	7	8
Exp. 1C - early shock/early reward vs. early shock/late reward_without start door	Exp. 1C	102	1	6	+ 16:51.9	+ 00:16:36.2			1	1	2	2	3	3	4	5
Exp. 1C - early shock/late reward vs. early shock/early reward_without start door	Exp. 1C	103	2	6	+ 18:08.8	+ 00:17:52.6			0	1	1	2	2	2	3	4
Exp. 1C - early shock/early reward vs. early shock/late reward_without start door	Exp. 1C	104	3	6	+ 20:01.3	+ 00:19:29.8			0	0	0	0	1	1	1	1
Exp. 1C - early shock/late reward vs. early shock/early reward_without start door	Exp. 1C	105	4	6	+ 18:07.0	+ 00:17:50.8			0	1	2	2	2	3	3	4
Exp. 1C - early shock/late reward vs. early shock/early reward_without start door	Exp. 1C	106	5	6	+ 17:58.1	+ 00:17:41.5			1	2	2	3	3	4	4	5
Exp. 1C - early shock/early reward vs. early shock/late reward_without start door	Exp. 1C	107	6	6	+ 19:15.8	+ 00:19:00.2			0	1	1	2	2	3	3	4
Exp. 1C - early shock/early reward vs. early shock/late reward_without start door	Exp. 1C	108	7	6	+ 20:44.8	+ 00:20:28.1			0	1	2	3	3	4	4	5
Exp. 1C - early shock/early reward vs. early shock/late reward_without start door	Exp. 1C	109	8	6	+ 18:55.2	+ 00:18:37.8			0	1	1	1	1	1	1	1
Exp. 1C - early shock/late reward vs. early shock/early reward_without start door	Exp. 1C	110	9	6	+ 20:43.1	+ 00:20:26.9			1	1	2	2	2	3	3	3
Exp. 1C - early shock/late reward vs. early shock/early reward_without start door	Exp. 1C	111	10	6	+ 18:24.6	+ 00:18:09.2			1	2	2	2	3	3	4	4
Exp. 1C - early shock/late reward vs. early shock/early reward_without start door	Exp. 1C	112	11	6	+ 19:03.5	+ 00:18:47.4			1	1	1	1	2	3	3	4
Exp. 1C - early shock/early reward vs. early shock/late reward_without start door	Exp. 1C	113	12	6	+ 20:19.8	+ 00:20:01.6			1	2	2	3	3	3	3	3
Trial 9-16 per session
Trial Control Settings	Condition	Animal ID#	Animal	Session	Trial Time	Recording Time	Remark	Cumulative Sum	1	2	3	4	5	6	7	8
Exp. 1C - early shock/late reward vs. early shock/early reward_without start door	Exp. 1C	102	1	7	+ 16:34.2	+ 00:16:18.1			0	1	1	2	2	3	3	4
Exp. 1C - early shock/late reward vs. early shock/early reward_without start door	Exp. 1C	103	2	7	+ 18:04.3	+ 00:17:48.1			1	1	2	2	2	3	3	4
Exp. 1C - early shock/early reward vs. early shock/late reward_without start door	Exp. 1C	104	3	7	+ 21:33.8	+ 00:21:16.0			1	1	2	2	3	3	4	4
Exp. 1C - early shock/early reward vs. early shock/late reward_without start door	Exp. 1C	105	4	7	+ 17:59.5	+ 00:17:44.1			0	1	1	2	2	2	3	4
Exp. 1C - early shock/early reward vs. early shock/late reward_without start door	Exp. 1C	106	5	7	+ 18:13.0	+ 00:17:52.0			1	2	2	3	3	4	5	6
Exp. 1C - early shock/early reward vs. early shock/late reward_without start door	Exp. 1C	107	6	7	+ 19:12.9	+ 00:18:56.3			1	1	2	3	3	4	4	5
Exp. 1C - early shock/late reward vs. early shock/early reward_without start door	Exp. 1C	108	7	7	+ 20:14.0	+ 00:19:57.4			0	1	2	3	3	4	4	5
Exp. 1C - early shock/early reward vs. early shock/late reward_without start door	Exp. 1C	109	8	7	+ 18:46.1	+ 00:18:27.6			1	1	2	2	2	2	2	2
Exp. 1C - early shock/late reward vs. early shock/early reward_without start door	Exp. 1C	110	9	7	+ 19:43.4	+ 00:19:26.6			0	1	1	2	2	3	3	4
Exp. 1C - early shock/late reward vs. early shock/early reward_without start door	Exp. 1C	111	10	7	+ 17:41.5	+ 00:17:25.6			0	1	1	2	2	3	4	4
Exp. 1C - early shock/late reward vs. early shock/early reward_without start door	Exp. 1C	112	11	7	+ 19:25.1	+ 00:19:06.0			1	2	2	3	3	4	4	4
Exp. 1C - early shock/early reward vs. early shock/late reward_without start door	Exp. 1C	113	12	7	+ 19:56.2	+ 00:19:38.2			1	1	1	2	3	3	4	4
Trial 9-16 per session
Trial Control Settings	Condition	Animal ID#	Animal	Session	Trial Time	Recording Time	Remark	Cumulative Sum	1	2	3	4	5	6	7	8
Exp. 1C - early shock/late reward vs. early shock/early reward_without start door	Exp. 1C	102	1	8	+ 16:57.4	+ 00:16:39.8			0	1	1	2	3	4	4	5
Exp. 1C - early shock/early reward vs. early shock/late reward_without start door	Exp. 1C	103	2	8	+ 18:59.0	+ 00:18:39.9			0	1	2	2	2	3	3	4
Exp. 1C - early shock/late reward vs. early shock/early reward_without start door	Exp. 1C	104	3	8	+ 18:22.9	+ 00:18:05.2			1	1	2	2	3	3	3	4
Exp. 1C - early shock/late reward vs. early shock/early reward_without start door	Exp. 1C	105	4	8	+ 17:45.4	+ 00:17:29.1			0	1	2	3	3	4	4	4
Exp. 1C - early shock/early reward vs. early shock/late reward_without start door	Exp. 1C	106	5	8	+ 18:20.9	+ 00:18:00.6			1	1	2	2	2	3	3	3
Exp. 1C - early shock/late reward vs. early shock/early reward_without start door	Exp. 1C	107	6	8	+ 18:34.3	+ 00:18:18.9			0	0	1	1	2	2	3	3
Exp. 1C - early shock/late reward vs. early shock/early reward_without start door	Exp. 1C	108	7	8	+ 17:57.3	+ 00:17:42.0			1	2	2	3	3	4	4	5
Exp. 1C - early shock/late reward vs. early shock/early reward_without start door	Exp. 1C	109	8	8	+ 20:17.2	+ 00:19:58.6			0	1	2	2	3	4	4	5
Exp. 1C - early shock/early reward vs. early shock/late reward_without start door	Exp. 1C	110	9	8	+ 22:09.5	+ 00:21:53.7			0	0	1	1	2	2	2	3
Exp. 1C - early shock/early reward vs. early shock/late reward_without start door	Exp. 1C	111	10	8	+ 17:08.7	+ 00:16:53.5			0	0	0	1	1	1	1	2
Exp. 1C - early shock/early reward vs. early shock/late reward_without start door	Exp. 1C	112	11	8	+ 24:34.2	+ 00:24:19.4			0	1	1	2	2	3	3	4
Exp. 1C - early shock/late reward vs. early shock/early reward_without start door	Exp. 1C	113	12	8	+ 19:15.5	+ 00:18:59.8			1	1	1	2	2	3	3	4
Trial 9-16 per session
Trial Control Settings	Condition	Animal ID#	Animal	Session	Trial Time	Recording Time	Remark	Cumulative Sum	1	2	3	4	5	6	7	8
Exp. 1C - early shock/early reward vs. early shock/late reward_without start door	Exp. 1C	102	1	9	+ 16:52.7	+ 00:16:23.0			0	1	1	1	1	1	1	2
Exp. 1C - early shock/late reward vs. early shock/early reward_without start door	Exp. 1C	103	2	9	+ 18:27.8	+ 00:18:12.7			1	1	2	2	3	3	4	4
Exp. 1C - early shock/early reward vs. early shock/late reward_without start door	Exp. 1C	104	3	9	+ 24:02.9	+ 00:23:45.6			0	1	1	2	3	3	4	5
Exp. 1C - early shock/early reward vs. early shock/late reward_without start door	Exp. 1C	105	4	9	+ 19:31.1	+ 00:19:15.8			0	1	2	2	2	3	4	4
Exp. 1C - early shock/late reward vs. early shock/early reward_without start door	Exp. 1C	106	5	9	+ 18:18.8	+ 00:18:02.4			0	1	1	2	3	3	4	5
Exp. 1C - early shock/early reward vs. early shock/late reward_without start door	Exp. 1C	107	6	9	+ 18:31.9	+ 00:18:16.7			0	1	1	2	2	3	3	4
Exp. 1C - early shock/early reward vs. early shock/late reward_without start door	Exp. 1C	108	7	9	+ 18:00.0	+ 00:17:44.5			1	1	2	2	3	3	3	3
Exp. 1C - early shock/late reward vs. early shock/early reward_without start door	Exp. 1C	109	8	9	+ 17:51.6	+ 00:17:35.4			0	0	1	1	2	2	2	2
Exp. 1C - early shock/late reward vs. early shock/early reward_without start door	Exp. 1C	110	9	9	+ 18:27.6	+ 00:18:12.6			0	1	1	2	2	3	3	4
Exp. 1C - early shock/late reward vs. early shock/early reward_without start door	Exp. 1C	111	10	9	+ 16:59.7	+ 00:16:42.6			1	2	3	4	5	6	6	7
Exp. 1C - early shock/early reward vs. early shock/late reward_without start door	Exp. 1C	112	11	9	+ 18:31.2	+ 00:18:16.5			0	1	2	2	3	4	4	5
Exp. 1C - early shock/early reward vs. early shock/late reward_without start door	Exp. 1C	113	12	9	+ 18:46.7	+ 00:18:30.4			1	1	2	3	3	4	4	5
Trial 9-16 per session
Trial Control Settings	Condition	Animal ID#	Animal	Session	Trial Time	Recording Time	Remark	Cumulative Sum	1	2	3	4	5	6	7	8
Exp. 1C - early shock/early reward vs. early shock/late reward_without start door	Exp. 1C	102	1	10	+ 16:37.9	+ 00:16:22.0			1	1	1	1	2	2	3	3
Exp. 1C - early shock/early reward vs. early shock/late reward_without start door	Exp. 1C	103	2	10	+ 18:14.9	+ 00:17:57.7			1	1	1	2	2	2	2	2
Exp. 1C - early shock/late reward vs. early shock/early reward_without start door	Exp. 1C	104	3	10	+ 21:54.7	+ 00:21:36.7			1	1	2	2	3	4	4	5
Exp. 1C - early shock/late reward vs. early shock/early reward_without start door	Exp. 1C	105	4	10	+ 18:47.8	+ 00:18:31.7			1	1	1	1	2	2	3	3
Exp. 1C - early shock/late reward vs. early shock/early reward_without start door	Exp. 1C	106	5	10	+ 17:24.2	+ 00:17:07.5			1	2	2	3	3	4	4	5
Exp. 1C - early shock/early reward vs. early shock/late reward_without start door	Exp. 1C	107	6	10	+ 18:23.1	+ 00:18:05.8			0	0	1	1	2	2	3	3
Exp. 1C - early shock/early reward vs. early shock/late reward_without start door	Exp. 1C	108	7	10	+ 17:59.2	+ 00:17:28.0			0	1	1	2	3	3	3	4
Exp. 1C - early shock/early reward vs. early shock/late reward_without start door	Exp. 1C	109	8	10	+ 18:07.2	+ 00:17:51.6			1	1	1	1	2	2	3	3
Exp. 1C - early shock/early reward vs. early shock/late reward_without start door	Exp. 1C	110	9	10	+ 18:36.1	+ 00:18:18.3			0	1	1	2	2	3	4	4
Exp. 1C - early shock/early reward vs. early shock/late reward_without start door	Exp. 1C	111	10	10	+ 17:23.0	+ 00:17:06.7			0	1	1	1	1	2	2	2
Exp. 1C - early shock/late reward vs. early shock/early reward_without start door	Exp. 1C	112	11	10	+ 18:41.1	+ 00:18:24.4			1	1	2	2	2	3	3	4
Exp. 1C - early shock/late reward vs. early shock/early reward_without start door	Exp. 1C	113	12	10	+ 19:07.8	+ 00:18:51.4			1	1	2	3	3	4	4	5
Trial 1-16 per session
Trial Control Settings	Condition	Animal ID#	Animal	Session	Trial Time	Recording Time	Remark	Cumulative Sum	1	2	3	4	5	6	7	8	9	10	11	12	13	14	15	16
Exp. 1C - early shock/early reward vs. early shock/late reward	Exp. 1C	102	1	1	+ 17:52.7	+ 00:17:37.1			0	0	1	2	3	3	4	5	5	6	6	7	8	8	9	9
Exp. 1C - early shock/late reward vs. early shock/early reward	Exp. 1C	103	2	1	+ 18:42.9	+ 00:18:25.7			0	0	0	1	1	2	2	3	3	3	3	3	3	3	3	4
Exp. 1C - early shock/early reward vs. early shock/late reward	Exp. 1C	104	3	1	+ 21:40.4	+ 00:21:24.1			0	0	1	1	2	2	2	2	3	3	3	3	4	4	4	4
Exp. 1C - early shock/late reward vs. early shock/early reward	Exp. 1C	105	4	1	+ 19:49.4	+ 00:19:31.7			1	1	2	2	2	3	3	3	4	5	5	6	6	6	7	7
Exp. 1C - early shock/late reward vs. early shock/early reward	Exp. 1C	106	5	1	+ 19:32.0	+ 00:19:17.0			1	2	2	3	3	3	4	5	5	6	7	8	8	9	10	11
Exp. 1C - early shock/late reward vs. early shock/early reward	Exp. 1C	107	6	1	+ 21:10.0	+ 00:20:54.4			1	1	2	2	2	3	3	3	4	4	4	5	5	6	7	7
Exp. 1C - early shock/late reward vs. early shock/early reward	Exp. 1C	108	7	1	+ 19:44.5	+ 00:19:25.8			0	0	0	0	0	0	1	1	1	1	2	2	2	3	3	4
Exp. 1C - early shock/late reward vs. early shock/early reward	Exp. 1C	109	8	1	+ 22:04.2	+ 00:21:47.5			1	1	1	1	2	2	2	2	3	3	3	3	3	4	4	5
Exp. 1C - early shock/early reward vs. early shock/late reward	Exp. 1C	110	9	1	+ 33:32.7	+ 00:33:15.8			0	0	0	0	0	0	0	0	0	1	1	2	2	2	2	2
Exp. 1C - early shock/early reward vs. early shock/late reward	Exp. 1C	111	10	1	+ 20:20.1	+ 00:19:55.0			1	1	2	2	2	2	3	3	3	4	4	4	4	5	5	5
Exp. 1C - early shock/early reward vs. early shock/late reward	Exp. 1C	112	11	1	+ 21:49.2	+ 00:21:33.0			0	0	1	1	1	2	3	3	4	5	5	5	5	5	5	5
Exp. 1C - early shock/early reward vs. early shock/late reward	Exp. 1C	113	12	1	+ 21:20.4	+ 00:21:05.6			0	1	1	2	2	3	3	4	4	5	5	5	6	7	8	8
Trial 1-16 per session
Trial Control Settings	Condition	Animal ID#	Animal	Session	Trial Time	Recording Time	Remark	Cumulative Sum	1	2	3	4	5	6	7	8	9	10	11	12	13	14	15	16
Exp. 1C - early shock/late reward vs. early shock/early reward	Exp. 1C	102	1	2	+ 17:34.7	+ 00:17:17.6			0	0	1	1	2	2	3	3	4	4	5	5	6	6	7	7
Exp. 1C - early shock/early reward vs. early shock/late reward	Exp. 1C	103	2	2	+ 18:26.7	+ 00:18:11.3			0	0	1	1	2	2	3	3	4	4	5	5	6	7	8	8
Exp. 1C - early shock/late reward vs. early shock/early reward	Exp. 1C	104	3	2	+ 19:15.2	+ 00:18:58.3			1	2	2	3	4	4	5	6	6	7	8	9	9	10	10	11
Exp. 1C - early shock/early reward vs. early shock/late reward	Exp. 1C	105	4	2	+ 18:58.5	+ 00:18:42.5			1	1	1	1	2	2	3	3	3	3	4	4	5	5	6	6
Exp. 1C - early shock/early reward vs. early shock/late reward	Exp. 1C	106	5	2	+ 19:32.6	+ 00:19:15.8			1	1	2	2	3	3	4	4	5	5	6	6	6	7	7	8
Exp. 1C - early shock/early reward vs. early shock/late reward	Exp. 1C	107	6	2	+ 20:10.8	+ 00:19:55.3			1	1	2	2	3	3	4	4	5	5	5	6	6	7	7	7
Exp. 1C - early shock/early reward vs. early shock/late reward	Exp. 1C	108	7	2	+ 19:55.6	+ 00:19:39.0			1	1	2	2	3	3	4	4	4	5	5	6	6	6	6	7
Exp. 1C - early shock/late reward vs. early shock/early reward	Exp. 1C	109	8	2	+ 19:08.0	+ 00:18:51.4			1	1	2	2	2	3	3	4	4	4	5	5	6	6	7	7
Exp. 1C - early shock/early reward vs. early shock/late reward	Exp. 1C	110	9	2	+ 24:04.5	+ 00:23:47.8			0	1	1	1	2	2	3	3	3	4	4	4	4	5	5	6
Exp. 1C - early shock/early reward vs. early shock/late reward	Exp. 1C	111	10	2	+ 18:58.0	+ 00:18:42.2			0	1	1	1	2	2	2	2	3	3	3	3	3	3	3	3
Exp. 1C - early shock/late reward vs. early shock/early reward	Exp. 1C	112	11	2	+ 19:11.4	+ 00:18:54.8			1	1	2	2	3	3	4	4	5	5	5	5	6	6	7	7
Exp. 1C - early shock/late reward vs. early shock/early reward	Exp. 1C	113	12	2	+ 19:24.9	+ 00:19:09.4			0	0	0	0	0	1	1	2	2	2	2	2	2	3	3	3
Trial 1-16 per session
Trial Control Settings	Condition	Animal ID#	Animal	Session	Trial Time	Recording Time	Remark	Cumulative Sum	1	2	3	4	5	6	7	8	9	10	11	12	13	14	15	16
Exp. 1C - early shock/late reward vs. early shock/early reward_without start door	Exp. 1C	102	1	3	+ 17:34.0	+ 00:17:17.0			1	1	2	2	3	3	4	5	5	6	6	6	7	7	8	8
Exp. 1C - early shock/late reward vs. early shock/early reward	Exp. 1C	103	2	3	+ 19:11.9	+ 00:18:55.6			0	0	0	1	1	2	2	2	3	3	3	4	4	4	4	4
Exp. 1C - early shock/early reward vs. early shock/late reward_without start door	Exp. 1C	104	3	3	+ 23:06.5	+ 00:22:50.2			0	0	1	1	1	1	2	2	2	3	3	3	3	4	5	5
Exp. 1C - early shock/late reward vs. early shock/early reward_without start door	Exp. 1C	105	4	3	+ 18:35.6	+ 00:18:18.7			0	1	1	2	3	3	4	5	5	6	7	8	8	9	10	10
Exp. 1C - early shock/early reward vs. early shock/late reward_without start door	Exp. 1C	106	5	3	+ 21:34.5	+ 00:21:18.8			1	1	2	2	3	4	5	6	6	7	7	8	8	9	9	10
Exp. 1C - early shock/late reward vs. early shock/early reward	Exp. 1C	107	6	3	+ 21:23.0	+ 00:21:07.6			1	1	2	2	2	2	3	3	4	4	4	5	5	5	5	5
Exp. 1C - early shock/early reward vs. early shock/late reward_without start door	Exp. 1C	108	7	3	+ 20:38.3	+ 00:20:22.6			1	1	1	2	2	3	3	4	4	5	5	6	7	7	7	8
Exp. 1C - early shock/early reward vs. early shock/late reward_without start door	Exp. 1C	109	8	3	+ 22:18.5	+ 00:22:03.1			1	1	2	3	3	4	4	5	6	7	7	8	9	9	9	9
Exp. 1C - early shock/late reward vs. early shock/early reward_without start door	Exp. 1C	110	9	3	+ 24:46.2	+ 00:24:29.1			0	1	2	2	3	3	3	3	4	4	4	5	5	5	6	6
Exp. 1C - early shock/late reward vs. early shock/early reward_without start door	Exp. 1C	111	10	3	+ 20:38.0	+ 00:20:21.4			1	2	3	3	4	4	5	5	5	6	6	7	8	8	9	9
Exp. 1C - early shock/late reward vs. early shock/early reward_without start door	Exp. 1C	112	11	3	+ 21:15.0	+ 00:21:00.3			0	0	1	1	1	1	2	2	2	3	4	4	4	5	6	6
Exp. 1C - early shock/early reward vs. early shock/late reward_without start door	Exp. 1C	113	12	3	+ 21:53.0	+ 00:21:20.3			1	2	2	3	3	4	5	5	5	6	6	7	8	8	9	9
Trial 1-16 per session
Trial Control Settings	Condition	Animal ID#	Animal	Session	Trial Time	Recording Time	Remark	Cumulative Sum	1	2	3	4	5	6	7	8	9	10	11	12	13	14	15	16
Exp. 1C - early shock/early reward vs. early shock/late reward_without start door	Exp. 1C	102	1	4	+ 17:26.1	+ 00:17:10.4			0	1	1	2	2	2	3	3	4	4	4	5	5	5	5	6
Exp. 1C - early shock/late reward vs. early shock/early reward_without start door	Exp. 1C	103	2	4	+ 19:18.5	+ 00:19:02.0			0	0	0	1	1	1	2	2	2	3	3	4	4	5	5	5
Exp. 1C - early shock/late reward vs. early shock/early reward_without start door	Exp. 1C	104	3	4	+ 22:31.5	+ 00:22:15.1			0	0	0	1	1	2	3	3	3	4	5	5	5	5	6	7
Exp. 1C - early shock/early reward vs. early shock/late reward_without start door	Exp. 1C	105	4	4	+ 19:35.6	+ 00:19:19.8			1	1	1	1	2	2	2	2	2	2	2	3	3	3	4	4
Exp. 1C - early shock/late reward vs. early shock/early reward_without start door	Exp. 1C	106	5	4	+ 18:56.4	+ 00:18:40.4			0	1	1	2	2	3	3	4	4	5	6	7	7	8	9	9
Exp. 1C - early shock/late reward vs. early shock/early reward_without start door	Exp. 1C	107	6	4	+ 21:35.5	+ 00:21:18.7			0	1	1	1	1	2	2	3	3	4	5	5	6	6	6	6
Exp. 1C - early shock/late reward vs. early shock/early reward_without start door	Exp. 1C	108	7	4	+ 18:29.2	+ 00:18:12.2			1	1	2	2	3	3	3	3	4	4	5	5	6	6	6	6
Exp. 1C - early shock/early reward vs. early shock/late reward_without start door	Exp. 1C	109	8	4	+ 19:12.3	+ 00:18:55.4			0	0	1	1	2	3	3	4	4	4	4	5	6	6	7	7
Exp. 1C - early shock/late reward vs. early shock/early reward_without start door	Exp. 1C	110	9	4	+ 26:53.2	+ 00:26:36.6			0	1	1	1	2	2	3	3	3	4	4	5	5	5	5	6
Exp. 1C - early shock/late reward vs. early shock/early reward_without start door	Exp. 1C	111	10	4	+ 21:18.6	+ 00:21:03.3			0	1	1	1	2	2	2	2	3	3	4	5	6	7	7	8
Exp. 1C - early shock/early reward vs. early shock/late reward_without start door	Exp. 1C	112	11	4	+ 20:28.3	+ 00:20:13.3			1	1	1	2	2	2	2	2	3	3	4	4	5	5	5	5
Exp. 1C - early shock/late reward vs. early shock/early reward_without start door	Exp. 1C	113	12	4	+ 20:40.0	+ 00:20:23.9			0	1	1	2	2	2	2	3	3	4	4	4	4	5	5	5
Trial 1-16 per session
Trial Control Settings	Condition	Animal ID#	Animal	Session	Trial Time	Recording Time	Remark	Cumulative Sum	1	2	3	4	5	6	7	8	9	10	11	12	13	14	15	16
Exp. 1C - early shock/late reward vs. early shock/early reward_without start door	Exp. 1C	102	1	5	+ 17:03.2	+ 00:16:47.1			1	1	2	2	3	3	4	4	4	5	5	6	7	7	8	8
Exp. 1C - early shock/early reward vs. early shock/late reward_without start door	Exp. 1C	103	2	5	+ 20:13.2	+ 00:19:57.4			0	0	0	1	1	2	2	2	3	3	4	4	5	5	6	6
Exp. 1C - early shock/late reward vs. early shock/early reward_without start door	Exp. 1C	104	3	5	+ 18:37.0	+ 00:18:21.0			1	2	2	3	4	4	5	5	6	7	7	8	9	9	10	11
Exp. 1C - early shock/early reward vs. early shock/late reward_without start door	Exp. 1C	105	4	5	+ 25:26.8	+ 00:25:10.3			0	0	1	2	2	2	3	3	3	4	4	4	5	5	6	6
Exp. 1C - early shock/early reward vs. early shock/late reward_without start door	Exp. 1C	106	5	5	+ 18:32.6	+ 00:18:15.7			0	1	1	2	2	3	3	3	4	4	5	6	6	7	7	8
Exp. 1C - early shock/late reward vs. early shock/early reward_without start door	Exp. 1C	107	6	5	+ 18:58.8	+ 00:18:41.0			0	1	2	2	3	3	4	4	5	5	6	6	6	7	7	8
Exp. 1C - early shock/late reward vs. early shock/early reward_without start door	Exp. 1C	108	7	5	+ 18:35.2	+ 00:18:20.1			1	1	1	2	2	3	3	4	4	5	6	6	7	7	7	8
Exp. 1C - early shock/late reward vs. early shock/early reward_without start door	Exp. 1C	109	8	5	+ 20:23.9	+ 00:20:06.6			0	1	1	2	3	3	3	3	3	4	4	4	4	5	5	5
Exp. 1C - early shock/early reward vs. early shock/late reward_without start door	Exp. 1C	110	9	5	+ 20:18.8	+ 00:20:02.8			1	1	2	2	3	3	4	5	5	6	6	7	7	8	8	9
Exp. 1C - early shock/early reward vs. early shock/late reward_without start door	Exp. 1C	111	10	5	+ 19:14.5	+ 00:18:59.0			0	1	1	2	2	2	2	2	2	2	2	3	3	3	3	3
Exp. 1C - early shock/early reward vs. early shock/late reward_without start door	Exp. 1C	112	11	5	+ 19:35.3	+ 00:19:20.1			1	1	2	2	3	3	3	3	3	4	4	4	4	5	5	5
Exp. 1C - early shock/late reward vs. early shock/early reward_without start door	Exp. 1C	113	12	5	+ 19:24.4	+ 00:19:07.9			1	2	2	3	3	3	4	4	4	4	5	5	5	6	6	6
Trial 1-16 per session
Trial Control Settings	Condition	Animal ID#	Animal	Session	Trial Time	Recording Time	Remark	Cumulative Sum	1	2	3	4	5	6	7	8	9	10	11	12	13	14	15	16
Exp. 1C - early shock/early reward vs. early shock/late reward_without start door	Exp. 1C	102	1	6	+ 16:51.9	+ 00:16:36.2			0	1	1	2	2	2	3	3	4	4	5	5	6	6	7	8
Exp. 1C - early shock/late reward vs. early shock/early reward_without start door	Exp. 1C	103	2	6	+ 18:08.8	+ 00:17:52.6			0	0	1	1	1	2	2	3	3	4	4	5	5	5	6	7
Exp. 1C - early shock/early reward vs. early shock/late reward_without start door	Exp. 1C	104	3	6	+ 20:01.3	+ 00:19:29.8			1	1	1	1	2	2	3	3	3	3	3	3	4	4	4	4
Exp. 1C - early shock/late reward vs. early shock/early reward_without start door	Exp. 1C	105	4	6	+ 18:07.0	+ 00:17:50.8			1	1	1	2	2	3	4	5	5	6	7	7	7	8	8	9
Exp. 1C - early shock/late reward vs. early shock/early reward_without start door	Exp. 1C	106	5	6	+ 17:58.1	+ 00:17:41.5			1	1	2	2	3	3	4	4	5	6	6	7	7	8	8	9
Exp. 1C - early shock/early reward vs. early shock/late reward_without start door	Exp. 1C	107	6	6	+ 19:15.8	+ 00:19:00.2			0	0	1	1	2	2	3	4	4	5	5	6	6	7	7	8
Exp. 1C - early shock/early reward vs. early shock/late reward_without start door	Exp. 1C	108	7	6	+ 20:44.8	+ 00:20:28.1			0	0	1	1	2	3	3	4	4	5	6	7	7	8	8	9
Exp. 1C - early shock/early reward vs. early shock/late reward_without start door	Exp. 1C	109	8	6	+ 18:55.2	+ 00:18:37.8			0	0	1	1	1	2	2	2	2	3	3	3	3	3	3	3
Exp. 1C - early shock/late reward vs. early shock/early reward_without start door	Exp. 1C	110	9	6	+ 20:43.1	+ 00:20:26.9			0	1	1	1	2	2	3	3	4	4	5	5	5	6	6	6
Exp. 1C - early shock/late reward vs. early shock/early reward_without start door	Exp. 1C	111	10	6	+ 18:24.6	+ 00:18:09.2			0	0	1	2	3	3	4	4	5	6	6	6	7	7	8	8
Exp. 1C - early shock/late reward vs. early shock/early reward_without start door	Exp. 1C	112	11	6	+ 19:03.5	+ 00:18:47.4			0	1	1	1	2	2	2	2	3	3	3	3	4	5	5	6
Exp. 1C - early shock/early reward vs. early shock/late reward_without start door	Exp. 1C	113	12	6	+ 20:19.8	+ 00:20:01.6			0	0	0	1	2	2	3	4	5	6	6	7	7	7	7	7
Trial 1-16 per session
Trial Control Settings	Condition	Animal ID#	Animal	Session	Trial Time	Recording Time	Remark	Cumulative Sum	1	2	3	4	5	6	7	8	9	10	11	12	13	14	15	16
Exp. 1C - early shock/late reward vs. early shock/early reward_without start door	Exp. 1C	102	1	7	+ 16:34.2	+ 00:16:18.1			1	1	1	1	2	2	2	3	3	4	4	5	5	6	6	7
Exp. 1C - early shock/late reward vs. early shock/early reward_without start door	Exp. 1C	103	2	7	+ 18:04.3	+ 00:17:48.1			0	1	1	2	2	3	3	4	5	5	6	6	6	7	7	8
Exp. 1C - early shock/early reward vs. early shock/late reward_without start door	Exp. 1C	104	3	7	+ 21:33.8	+ 00:21:16.0			0	0	1	1	1	2	3	3	4	4	5	5	6	6	7	7
Exp. 1C - early shock/early reward vs. early shock/late reward_without start door	Exp. 1C	105	4	7	+ 17:59.5	+ 00:17:44.1			0	1	1	2	2	3	3	4	4	5	5	6	6	6	7	8
Exp. 1C - early shock/early reward vs. early shock/late reward_without start door	Exp. 1C	106	5	7	+ 18:13.0	+ 00:17:52.0			0	1	2	2	3	3	4	4	5	6	6	7	7	8	9	10
Exp. 1C - early shock/early reward vs. early shock/late reward_without start door	Exp. 1C	107	6	7	+ 19:12.9	+ 00:18:56.3			1	1	2	2	3	3	4	4	5	5	6	7	7	8	8	9
Exp. 1C - early shock/late reward vs. early shock/early reward_without start door	Exp. 1C	108	7	7	+ 20:14.0	+ 00:19:57.4			0	1	1	2	2	3	3	4	4	5	6	7	7	8	8	9
Exp. 1C - early shock/early reward vs. early shock/late reward_without start door	Exp. 1C	109	8	7	+ 18:46.1	+ 00:18:27.6			0	0	1	1	2	2	2	2	3	3	4	4	4	4	4	4
Exp. 1C - early shock/late reward vs. early shock/early reward_without start door	Exp. 1C	110	9	7	+ 19:43.4	+ 00:19:26.6			1	1	2	2	3	3	4	4	4	5	5	6	6	7	7	8
Exp. 1C - early shock/late reward vs. early shock/early reward_without start door	Exp. 1C	111	10	7	+ 17:41.5	+ 00:17:25.6			0	1	1	2	3	4	5	6	6	7	7	8	8	9	10	10
Exp. 1C - early shock/late reward vs. early shock/early reward_without start door	Exp. 1C	112	11	7	+ 19:25.1	+ 00:19:06.0			1	2	2	3	4	4	5	5	6	7	7	8	8	9	9	9
Exp. 1C - early shock/early reward vs. early shock/late reward_without start door	Exp. 1C	113	12	7	+ 19:56.2	+ 00:19:38.2			0	0	0	0	1	1	1	1	2	2	2	3	4	4	5	5
Trial 1-16 per session
Trial Control Settings	Condition	Animal ID#	Animal	Session	Trial Time	Recording Time	Remark	Cumulative Sum	1	2	3	4	5	6	7	8	9	10	11	12	13	14	15	16
Exp. 1C - early shock/late reward vs. early shock/early reward_without start door	Exp. 1C	102	1	8	+ 16:57.4	+ 00:16:39.8			1	1	1	2	2	3	3	4	4	5	5	6	7	8	8	9
Exp. 1C - early shock/early reward vs. early shock/late reward_without start door	Exp. 1C	103	2	8	+ 18:59.0	+ 00:18:39.9			1	1	1	2	2	3	3	3	3	4	5	5	5	6	6	7
Exp. 1C - early shock/late reward vs. early shock/early reward_without start door	Exp. 1C	104	3	8	+ 18:22.9	+ 00:18:05.2			0	1	1	2	2	3	3	4	5	5	6	6	7	7	7	8
Exp. 1C - early shock/late reward vs. early shock/early reward_without start door	Exp. 1C	105	4	8	+ 17:45.4	+ 00:17:29.1			1	1	2	2	2	2	3	4	4	5	6	7	7	8	8	8
Exp. 1C - early shock/early reward vs. early shock/late reward_without start door	Exp. 1C	106	5	8	+ 18:20.9	+ 00:18:00.6			0	1	1	1	2	2	3	3	4	4	5	5	5	6	6	6
Exp. 1C - early shock/late reward vs. early shock/early reward_without start door	Exp. 1C	107	6	8	+ 18:34.3	+ 00:18:18.9			1	1	2	2	3	3	3	4	4	4	5	5	6	6	7	7
Exp. 1C - early shock/late reward vs. early shock/early reward_without start door	Exp. 1C	108	7	8	+ 17:57.3	+ 00:17:42.0			1	1	2	2	3	3	4	4	5	6	6	7	7	8	8	9
Exp. 1C - early shock/late reward vs. early shock/early reward_without start door	Exp. 1C	109	8	8	+ 20:17.2	+ 00:19:58.6			1	1	2	2	2	3	3	4	4	5	6	6	7	8	8	9
Exp. 1C - early shock/early reward vs. early shock/late reward_without start door	Exp. 1C	110	9	8	+ 22:09.5	+ 00:21:53.7			1	1	2	2	2	3	3	4	4	4	5	5	6	6	6	7
Exp. 1C - early shock/early reward vs. early shock/late reward_without start door	Exp. 1C	111	10	8	+ 17:08.7	+ 00:16:53.5			0	1	1	2	2	2	3	3	3	3	3	4	4	4	4	5
Exp. 1C - early shock/early reward vs. early shock/late reward_without start door	Exp. 1C	112	11	8	+ 24:34.2	+ 00:24:19.4			1	1	2	2	3	4	4	5	5	6	6	7	7	8	8	9
Exp. 1C - early shock/late reward vs. early shock/early reward_without start door	Exp. 1C	113	12	8	+ 19:15.5	+ 00:18:59.8			1	1	1	1	1	1	2	2	3	3	3	4	4	5	5	6
Trial 1-16 per session
Trial Control Settings	Condition	Animal ID#	Animal	Session	Trial Time	Recording Time	Remark	Cumulative Sum	1	2	3	4	5	6	7	8	9	10	11	12	13	14	15	16
Exp. 1C - early shock/early reward vs. early shock/late reward_without start door	Exp. 1C	102	1	9	+ 16:52.7	+ 00:16:23.0			0	1	1	1	2	2	3	3	3	4	4	4	4	4	4	5
Exp. 1C - early shock/late reward vs. early shock/early reward_without start door	Exp. 1C	103	2	9	+ 18:27.8	+ 00:18:12.7			0	1	1	2	3	3	4	4	5	5	6	6	7	7	8	8
Exp. 1C - early shock/early reward vs. early shock/late reward_without start door	Exp. 1C	104	3	9	+ 24:02.9	+ 00:23:45.6			0	1	1	1	2	2	3	4	4	5	5	6	7	7	8	9
Exp. 1C - early shock/early reward vs. early shock/late reward_without start door	Exp. 1C	105	4	9	+ 19:31.1	+ 00:19:15.8			0	1	1	1	2	3	3	4	4	5	6	6	6	7	8	8
Exp. 1C - early shock/late reward vs. early shock/early reward_without start door	Exp. 1C	106	5	9	+ 18:18.8	+ 00:18:02.4			0	1	2	2	3	4	4	5	5	6	6	7	8	8	9	10
Exp. 1C - early shock/early reward vs. early shock/late reward_without start door	Exp. 1C	107	6	9	+ 18:31.9	+ 00:18:16.7			1	1	2	2	3	3	4	4	4	5	5	6	6	7	7	8
Exp. 1C - early shock/early reward vs. early shock/late reward_without start door	Exp. 1C	108	7	9	+ 18:00.0	+ 00:17:44.5			1	1	2	2	3	3	4	4	5	5	6	6	7	7	7	7
Exp. 1C - early shock/late reward vs. early shock/early reward_without start door	Exp. 1C	109	8	9	+ 17:51.6	+ 00:17:35.4			1	1	2	3	3	3	4	4	4	4	5	5	6	6	6	6
Exp. 1C - early shock/late reward vs. early shock/early reward_without start door	Exp. 1C	110	9	9	+ 18:27.6	+ 00:18:12.6			0	1	1	2	2	3	3	4	4	5	5	6	6	7	7	8
Exp. 1C - early shock/late reward vs. early shock/early reward_without start door	Exp. 1C	111	10	9	+ 16:59.7	+ 00:16:42.6			1	2	3	4	5	6	7	7	8	9	10	11	12	13	13	14
Exp. 1C - early shock/early reward vs. early shock/late reward_without start door	Exp. 1C	112	11	9	+ 18:31.2	+ 00:18:16.5			1	1	2	2	3	3	4	5	5	6	7	7	8	9	9	10
Exp. 1C - early shock/early reward vs. early shock/late reward_without start door	Exp. 1C	113	12	9	+ 18:46.7	+ 00:18:30.4			1	1	2	2	3	4	5	5	6	6	7	8	8	9	9	10
Trial 1-16 per session
Trial Control Settings	Condition	Animal ID#	Animal	Session	Trial Time	Recording Time	Remark	Cumulative Sum	1	2	3	4	5	6	7	8	9	10	11	12	13	14	15	16
Exp. 1C - early shock/early reward vs. early shock/late reward_without start door	Exp. 1C	102	1	10	+ 16:37.9	+ 00:16:22.0			1	1	2	2	3	3	3	4	5	5	5	5	6	6	7	7
Exp. 1C - early shock/early reward vs. early shock/late reward_without start door	Exp. 1C	103	2	10	+ 18:14.9	+ 00:17:57.7			0	0	0	1	1	1	2	2	3	3	3	4	4	4	4	4
Exp. 1C - early shock/late reward vs. early shock/early reward_without start door	Exp. 1C	104	3	10	+ 21:54.7	+ 00:21:36.7			1	1	2	2	3	4	4	4	5	5	6	6	7	8	8	9
Exp. 1C - early shock/late reward vs. early shock/early reward_without start door	Exp. 1C	105	4	10	+ 18:47.8	+ 00:18:31.7			1	2	2	3	4	4	5	5	6	6	6	6	7	7	8	8
Exp. 1C - early shock/late reward vs. early shock/early reward_without start door	Exp. 1C	106	5	10	+ 17:24.2	+ 00:17:07.5			1	1	1	2	3	3	3	3	4	5	5	6	6	7	7	8
Exp. 1C - early shock/early reward vs. early shock/late reward_without start door	Exp. 1C	107	6	10	+ 18:23.1	+ 00:18:05.8			0	1	1	1	2	2	2	3	3	3	4	4	5	5	6	6
Exp. 1C - early shock/early reward vs. early shock/late reward_without start door	Exp. 1C	108	7	10	+ 17:59.2	+ 00:17:28.0			0	1	1	2	2	3	3	4	4	5	5	6	7	7	7	8
Exp. 1C - early shock/early reward vs. early shock/late reward_without start door	Exp. 1C	109	8	10	+ 18:07.2	+ 00:17:51.6			1	1	2	2	3	3	4	4	5	5	5	5	6	6	7	7
Exp. 1C - early shock/early reward vs. early shock/late reward_without start door	Exp. 1C	110	9	10	+ 18:36.1	+ 00:18:18.3			0	1	1	1	2	2	2	3	3	4	4	5	5	6	7	7
Exp. 1C - early shock/early reward vs. early shock/late reward_without start door	Exp. 1C	111	10	10	+ 17:23.0	+ 00:17:06.7			0	0	0	1	1	2	2	2	2	3	3	3	3	4	4	4
Exp. 1C - early shock/late reward vs. early shock/early reward_without start door	Exp. 1C	112	11	10	+ 18:41.1	+ 00:18:24.4			0	0	1	1	2	3	3	3	4	4	5	5	5	6	6	7
Exp. 1C - early shock/late reward vs. early shock/early reward_without start door	Exp. 1C	113	12	10	+ 19:07.8	+ 00:18:51.4			0	0	1	1	1	1	2	2	3	3	4	5	5	6	6	7
Trial 1-4 all Sessions
Trial Control Settings	Condition	Animal ID#	Animal	Cumulative Sum	1	2	3	4	5	6	7	8	9	10	11	12	13	14	15	16	17	18	19	20	21	22	23	24	25	26	27	28	29	30	31	32	33	34	35	36	37	38	39	40	41	42	43	44
Exp. 1C - early shock/early reward vs. early shock/late reward		102	1		0	0	1	2	2	2	3	3	4	4	5	5	5	6	6	7	8	8	9	9	9	10	10	11	12	12	12	12	13	13	13	14	14	15	15	15	16	16	17	17	17	17	17	17
Exp. 1C - early shock/late reward vs. early shock/early reward		103	2		0	0	0	1	1	1	2	2	2	2	2	3	3	3	3	4	4	4	4	5	5	5	6	6	6	7	7	8	9	9	9	10	10	11	11	12	12	12	12	13	14	14	15	15
Exp. 1C - early shock/early reward vs. early shock/late reward		104	3		0	0	1	1	2	3	3	4	4	4	5	5	5	5	5	6	7	8	8	9	10	10	10	10	10	10	11	11	11	12	12	13	13	14	14	14	15	15	16	16	16	16	16	16
Exp. 1C - early shock/late reward vs. early shock/early reward		105	4		1	1	2	2	3	3	3	3	3	4	4	5	6	6	6	6	6	6	7	8	9	9	9	10	10	11	11	12	13	13	14	14	14	15	15	15	16	17	17	18	18	18	18	18
Exp. 1C - early shock/late reward vs. early shock/early reward		106	5		1	2	2	3	4	4	5	5	6	6	7	7	7	8	8	9	9	10	10	11	12	12	13	13	13	14	15	15	15	16	16	16	16	17	18	18	19	19	19	20	20	20	20	20
Exp. 1C - early shock/late reward vs. early shock/early reward		107	6		1	1	2	2	3	3	4	4	5	5	6	6	6	7	7	7	7	8	9	9	9	9	10	10	11	11	12	12	13	13	14	14	15	15	16	16	16	17	17	17	18	18	18	18
Exp. 1C - early shock/late reward vs. early shock/early reward		108	7		0	0	0	0	1	1	2	2	3	3	3	4	5	5	6	6	7	7	7	8	8	8	9	9	9	10	10	11	12	12	13	13	14	14	15	15	15	16	16	17	17	17	17	17
Exp. 1C - early shock/late reward vs. early shock/early reward		109	8		1	1	1	1	2	2	3	3	4	4	5	6	6	6	7	7	7	8	8	9	9	9	10	10	10	10	11	11	12	12	13	13	14	14	15	16	17	17	18	18	18	18	18	18
Exp. 1C - early shock/early reward vs. early shock/late reward		110	9		0	0	0	0	0	1	1	1	1	2	3	3	3	4	4	4	5	5	6	6	6	7	7	7	8	8	9	9	10	10	11	11	11	12	12	13	13	14	14	14	14	14	14	14
Exp. 1C - early shock/early reward vs. early shock/late reward		111	10		1	1	2	2	2	3	3	3	4	5	6	6	6	7	7	7	7	8	8	9	9	9	10	11	11	12	12	13	14	15	16	17	17	17	17	17	17	17	17	18	18	18	18	18
Exp. 1C - early shock/early reward vs. early shock/late reward		112	11		0	0	1	1	2	2	3	3	3	3	4	4	5	5	5	6	7	7	8	8	8	9	9	9	10	11	11	12	13	13	14	14	15	15	16	16	16	16	17	17	17	17	17	17
Exp. 1C - early shock/early reward vs. early shock/late reward		113	12		0	1	1	2	2	2	2	2	3	4	4	5	5	6	6	7	8	9	9	10	10	10	10	11	11	11	11	11	12	12	12	12	13	13	14	14	14	14	15	15	15	15	15	15
Trial 5-8 all Sessions
Trial Control Settings	Condition	Animal ID#	Animal	Cumulative Sum	1	2	3	4	5	6	7	8	9	10	11	12	13	14	15	16	17	18	19	20	21	22	23	24	25	26	27	28	29	30	31	32	33	34	35	36	37	38	39	40	41	42	43	44
Exp. 1C - early shock/early reward vs. early shock/late reward		102	1		1	1	2	3	4	4	5	5	6	6	7	8	8	8	9	9	10	10	11	11	11	11	12	12	13	13	13	14	14	15	15	16	17	17	18	18	19	19	19	20	20	20	20	20
Exp. 1C - early shock/late reward vs. early shock/early reward		103	2		0	1	1	2	3	3	4	4	4	5	5	5	5	5	6	6	6	7	7	7	7	8	8	9	9	10	10	11	11	12	12	12	13	13	14	14	14	14	15	15	15	15	16	16
Exp. 1C - early shock/early reward vs. early shock/late reward		104	3		1	1	1	1	2	2	3	4	4	4	5	5	5	6	7	7	8	8	9	9	10	10	11	11	11	12	13	13	13	14	14	15	16	16	17	18	19	20	20	20	20	20	20	20
Exp. 1C - early shock/late reward vs. early shock/early reward		105	4		0	1	1	1	2	2	3	3	4	4	5	6	7	7	7	7	7	7	8	8	8	9	10	11	11	12	12	13	13	13	14	15	16	17	17	18	19	19	20	20	20	20	20	20
Exp. 1C - early shock/late reward vs. early shock/early reward		106	5		0	0	1	2	3	3	4	4	5	6	7	8	8	9	9	10	10	11	11	11	12	12	13	13	14	14	15	15	16	16	17	17	18	19	19	20	21	21	21	21	21	21	21	21
Exp. 1C - early shock/late reward vs. early shock/early reward		107	6		0	1	1	1	2	2	3	3	3	3	4	4	4	5	5	6	7	7	8	8	9	9	10	11	12	12	13	13	14	14	14	15	16	16	17	17	18	18	18	19	20	20	21	21
Exp. 1C - early shock/late reward vs. early shock/early reward		108	7		0	0	1	1	2	2	3	3	3	4	4	5	6	6	6	6	6	7	7	8	9	10	10	11	11	12	12	13	14	14	15	15	16	16	17	17	17	18	18	19	19	19	19	19
Exp. 1C - early shock/late reward vs. early shock/early reward		109	8		1	1	1	1	1	2	2	3	3	4	4	5	6	7	7	8	9	9	9	9	9	10	10	10	11	11	11	11	11	12	12	13	13	13	14	14	15	15	16	16	16	16	16	16
Exp. 1C - early shock/early reward vs. early shock/late reward		110	9		0	0	0	0	1	1	2	2	3	3	3	3	4	4	5	5	6	6	7	8	9	9	10	10	11	11	12	12	12	13	13	14	14	15	15	16	17	17	17	18	18	18	18	18
Exp. 1C - early shock/early reward vs. early shock/late reward		111	10		0	0	1	1	2	2	2	2	3	3	4	4	5	5	5	5	5	5	5	5	6	6	7	7	8	9	10	11	12	13	14	14	14	14	14	14	14	15	15	15	15	15	15	15
Exp. 1C - early shock/early reward vs. early shock/late reward		112	11		0	1	2	2	3	3	4	4	4	4	5	5	5	5	5	5	6	6	6	6	7	7	7	7	8	8	9	9	10	11	11	12	13	13	14	15	16	17	17	17	17	17	17	17
Exp. 1C - early shock/early reward vs. early shock/late reward		113	12		0	1	1	2	2	3	3	4	4	5	6	6	6	6	6	7	7	7	8	8	9	9	10	11	12	12	12	12	12	12	13	13	14	15	16	16	16	16	17	17	17	17	17	17
Trial 9-12 all Sessions
Trial Control Settings	Condition	Animal ID#	Animal	Cumulative Sum	1	2	3	4	5	6	7	8	9	10	11	12	13	14	15	16	17	18	19	20	21	22	23	24	25	26	27	28	29	30	31	32	33	34	35	36	37	38	39	40	41	42	43	44
Exp. 1C - early shock/early reward vs. early shock/late reward		102	1		0	1	1	2	3	3	4	4	4	5	5	5	6	6	6	7	7	8	8	9	10	10	11	11	11	12	12	13	13	14	14	15	15	16	16	16	17	17	17	17	17	17	17	17
Exp. 1C - early shock/late reward vs. early shock/early reward		103	2		0	0	0	0	1	1	2	2	3	3	3	4	4	5	5	6	7	7	8	8	8	9	9	10	11	11	12	12	12	13	14	14	15	15	16	16	17	17	17	18	19	19	20	21
Exp. 1C - early shock/early reward vs. early shock/late reward		104	3		1	1	1	1	1	2	3	4	4	5	5	5	5	6	7	7	8	9	9	10	10	10	10	10	11	11	12	12	13	13	14	14	14	15	15	16	17	17	18	18	18	18	18	18
Exp. 1C - early shock/late reward vs. early shock/early reward		105	4		1	2	2	3	3	3	4	4	4	5	6	7	7	7	7	8	8	9	9	9	9	10	11	11	11	12	12	13	13	14	15	16	16	17	18	18	19	19	19	19	19	19	19	19
Exp. 1C - early shock/late reward vs. early shock/early reward		106	5		0	1	2	3	4	4	5	5	5	6	6	7	7	8	9	10	11	11	12	13	14	15	15	16	17	18	18	19	20	20	21	21	21	22	22	23	24	25	25	26	26	26	26	26
Exp. 1C - early shock/late reward vs. early shock/early reward		107	6		1	1	1	2	3	3	3	4	5	5	5	6	6	7	8	8	9	9	10	10	10	11	11	12	13	13	14	15	15	15	16	16	16	17	17	18	18	18	19	19	20	20	21	21
Exp. 1C - early shock/late reward vs. early shock/early reward		108	7		0	0	1	1	1	2	2	3	3	4	4	5	6	6	7	7	7	8	9	9	9	10	11	12	12	13	14	15	16	17	17	18	19	19	20	20	20	21	21	22	22	22	22	22
Exp. 1C - early shock/late reward vs. early shock/early reward		109	8		1	1	1	1	1	1	2	2	3	4	4	5	5	5	5	6	6	7	7	7	7	8	8	8	9	9	10	10	10	11	12	12	12	12	13	13	14	14	14	14	14	14	14	14
Exp. 1C - early shock/early reward vs. early shock/late reward		110	9		0	1	1	2	2	3	3	3	4	4	4	5	5	6	6	7	7	8	8	9	10	10	11	11	11	12	12	13	13	13	14	14	14	15	15	16	16	17	17	18	18	18	18	18
Exp. 1C - early shock/early reward vs. early shock/late reward		111	10		0	1	1	1	2	2	2	2	2	3	3	4	5	5	6	7	7	7	7	8	9	10	10	10	10	11	11	12	13	14	15	16	16	16	16	16	16	17	17	17	17	17	17	17
Exp. 1C - early shock/early reward vs. early shock/late reward		112	11		1	2	2	2	3	3	3	3	3	4	5	5	6	6	7	7	7	8	8	8	9	9	9	9	10	11	11	12	12	13	13	14	14	15	16	16	17	17	18	18	18	18	18	18
Exp. 1C - early shock/early reward vs. early shock/late reward		113	12		0	1	1	1	1	1	1	1	1	2	2	3	3	4	4	4	4	4	5	5	6	7	7	8	9	9	9	10	11	11	11	12	13	13	14	15	16	16	17	18	18	18	18	18
Trial 13-16 all Sessions
Trial Control Settings	Condition	Animal ID#	Animal	Cumulative Sum	1	2	3	4	5	6	7	8	9	10	11	12	13	14	15	16	17	18	19	20	21	22	23	24	25	26	27	28	29	30	31	32	33	34	35	36	37	38	39	40	41	42	43	44
Exp. 1C - early shock/early reward vs. early shock/late reward		102	1		1	1	2	2	3	3	4	4	5	5	6	6	6	6	6	7	8	8	9	9	10	10	11	12	12	13	13	14	15	16	16	17	17	17	17	18	19	19	20	20	20	20	20	20
Exp. 1C - early shock/late reward vs. early shock/early reward		103	2		0	0	0	1	2	3	4	4	4	4	4	4	4	5	5	5	6	6	7	7	7	7	8	9	9	10	10	11	11	12	12	13	14	14	15	15	15	15	15	15	16	16	16	17
Exp. 1C - early shock/early reward vs. early shock/late reward		104	3		1	1	1	1	1	2	2	3	3	4	5	5	5	5	6	7	8	8	9	10	11	11	11	11	12	12	13	13	14	14	14	15	16	16	17	18	19	20	20	21	21	21	21	21
Exp. 1C - early shock/late reward vs. early shock/early reward		105	4		0	0	1	1	2	2	3	3	3	4	5	5	5	5	6	6	7	7	8	8	8	9	9	10	10	10	11	12	12	13	13	13	13	14	15	15	16	16	17	17	17	17	17	17
Exp. 1C - early shock/late reward vs. early shock/early reward		106	5		0	1	2	3	3	4	4	5	5	6	6	7	7	8	9	9	9	10	10	11	11	12	12	13	13	14	15	16	16	17	17	17	18	18	19	20	20	21	21	22	22	22	22	22
Exp. 1C - early shock/late reward vs. early shock/early reward		107	6		0	1	2	2	2	3	3	3	3	3	3	3	4	4	4	4	4	5	5	6	6	7	7	8	8	9	9	10	11	11	12	12	12	13	13	14	15	15	16	16	17	17	18	18
Exp. 1C - early shock/late reward vs. early shock/early reward		108	7		0	1	1	2	2	2	2	3	4	4	4	5	6	6	6	6	7	7	7	8	8	9	9	10	10	11	11	12	12	13	13	14	15	15	15	15	16	16	16	17	17	17	17	17
Exp. 1C - early shock/late reward vs. early shock/early reward		109	8		0	1	1	2	3	3	4	4	5	5	5	5	6	6	7	7	7	8	8	8	8	8	8	8	8	8	8	8	9	10	10	11	12	12	12	12	13	13	14	14	14	14	14	14
Exp. 1C - early shock/early reward vs. early shock/late reward		110	9		0	0	0	0	0	1	1	2	2	2	3	3	3	3	3	4	4	5	5	6	6	7	7	7	7	8	8	9	10	10	10	11	11	12	12	13	13	14	15	15	15	15	15	15
Exp. 1C - early shock/early reward vs. early shock/late reward		111	10		0	1	1	1	1	1	1	1	2	2	3	3	4	5	5	6	6	6	6	6	7	7	8	8	8	9	10	10	11	12	12	13	13	13	13	13	13	14	14	14	14	14	14	14
Exp. 1C - early shock/early reward vs. early shock/late reward		112	11		0	0	0	0	1	1	2	2	2	3	4	4	5	5	5	5	5	6	6	6	7	8	8	9	9	10	10	10	10	11	11	12	13	14	14	15	15	16	16	17	17	17	17	17
Exp. 1C - early shock/early reward vs. early shock/late reward		113	12		1	2	3	3	3	4	4	4	5	5	6	6	6	7	7	7	7	8	8	8	8	8	8	8	9	9	10	10	10	11	11	12	12	13	13	14	14	15	15	16	16	16	16	16
Trial 1-8 all Sessions
Trial Control Settings	Condition	Animal ID#	Animal	Cumulative Sum	1	2	3	4	5	6	7	8	9	10	11	12	13	14	15	16	17	18	19	20	21	22	23	24	25	26	27	28	29	30	31	32	33	34	35	36	37	38	39	40	41	42	43	44	45
Exp. 1C - early shock/early reward vs. early shock/late reward		102	1		0	0	1	2	3	3	4	5	5	5	6	6	7	7	8	8	9	9	10	10	11	11	12	13	13	14	14	15	15	15	16	16	17	17	18	18	19	19	20	20	20	21	21	22	22
Exp. 1C - early shock/late reward vs. early shock/early reward		103	2		0	0	0	1	1	2	2	3	3	3	4	4	5	5	6	6	6	6	6	7	7	8	8	8	8	8	8	9	9	9	10	10	10	10	10	11	11	12	12	12	12	12	13	13	13
Exp. 1C - early shock/early reward vs. early shock/late reward		104	3		0	0	1	1	2	2	2	2	3	4	4	5	6	6	7	8	8	8	9	9	9	9	10	10	10	10	10	11	11	12	13	13	14	15	15	16	17	17	18	18	19	19	19	19	20
Exp. 1C - early shock/late reward vs. early shock/early reward		105	4		1	1	2	2	2	3	3	3	4	4	4	4	5	5	6	6	6	7	7	8	9	9	10	11	12	12	12	12	13	13	13	13	13	13	14	15	15	15	16	16	17	17	17	18	18
Exp. 1C - early shock/late reward vs. early shock/early reward		106	5		1	2	2	3	3	3	4	5	6	6	7	7	8	8	9	9	10	10	11	11	12	13	14	15	15	16	16	17	17	18	18	19	19	20	20	21	21	22	22	22	23	23	24	24	25
Exp. 1C - early shock/late reward vs. early shock/early reward		107	6		1	1	2	2	2	3	3	3	4	4	5	5	6	6	7	7	8	8	9	9	9	9	10	10	10	11	11	11	11	12	12	13	13	14	15	15	16	16	17	17	17	17	18	18	19
Exp. 1C - early shock/late reward vs. early shock/early reward		108	7		0	0	0	0	0	0	1	1	2	2	3	3	4	4	5	5	6	6	6	7	7	8	8	9	10	10	11	11	12	12	12	12	13	13	13	14	14	15	15	16	16	16	17	17	18
Exp. 1C - early shock/late reward vs. early shock/early reward		109	8		1	1	1	1	2	2	2	2	3	3	4	4	4	5	5	6	7	7	8	9	9	10	10	11	11	11	12	12	13	14	14	15	15	16	16	17	18	18	18	18	18	18	19	19	19
Exp. 1C - early shock/early reward vs. early shock/late reward		110	9		0	0	0	0	0	0	0	0	0	1	1	1	2	2	3	3	3	4	5	5	6	6	6	6	6	7	7	7	8	8	9	9	10	10	11	11	12	12	13	14	14	15	15	15	16
Exp. 1C - early shock/early reward vs. early shock/late reward		111	10		1	1	2	2	2	2	3	3	3	4	4	4	5	5	5	5	6	7	8	8	9	9	10	10	10	11	11	11	12	12	12	12	12	13	13	14	14	14	14	14	14	14	15	16	17
Exp. 1C - early shock/early reward vs. early shock/late reward		112	11		0	0	1	1	1	2	3	3	4	4	5	5	6	6	7	7	7	7	8	8	8	8	9	9	10	10	10	11	11	11	11	11	12	12	13	13	14	14	14	14	14	15	15	15	16
Exp. 1C - early shock/early reward vs. early shock/late reward		113	12		0	1	1	2	2	3	3	4	4	4	4	4	4	5	5	6	7	8	8	9	9	10	11	11	11	12	12	13	13	13	13	14	15	16	16	17	17	17	18	18	18	18	18	19	20
Trial 9-16 all Sessions
Trial Control Settings	Condition	Animal ID#	Animal	Cumulative Sum	1	2	3	4	5	6	7	8	9	10	11	12	13	14	15	16	17	18	19	20	21	22	23	24	25	26	27	28	29	30	31	32	33	34	35	36	37	38	39	40	41	42	43	44	45
Exp. 1C - early shock/early reward vs. early shock/late reward		102	1		0	1	1	2	3	3	4	4	5	5	6	6	7	7	8	8	8	9	9	9	10	10	11	11	12	12	12	13	13	13	13	14	14	15	15	16	17	17	18	18	19	19	20	20	21
Exp. 1C - early shock/late reward vs. early shock/early reward		103	2		0	0	0	0	0	0	0	1	2	2	3	3	4	5	6	6	7	7	7	8	8	8	8	8	8	9	9	10	10	11	11	11	12	12	13	13	14	14	15	15	15	16	16	17	17
Exp. 1C - early shock/early reward vs. early shock/late reward		104	3		1	1	1	1	2	2	2	2	2	3	4	5	5	6	6	7	7	8	8	8	8	9	10	10	10	11	12	12	12	12	13	14	15	16	16	17	18	18	19	20	20	20	20	20	21
Exp. 1C - early shock/late reward vs. early shock/early reward		105	4		1	2	2	3	3	3	4	4	4	4	5	5	6	6	7	7	7	8	9	10	10	11	12	12	12	12	12	13	13	13	14	14	14	15	15	15	16	16	17	17	17	18	19	19	19
Exp. 1C - early shock/late reward vs. early shock/early reward		106	5		0	1	2	3	3	4	5	6	7	7	8	8	8	9	9	10	10	11	11	12	12	13	13	14	14	15	16	17	17	18	19	19	20	20	21	22	22	23	23	24	25	26	26	27	27
Exp. 1C - early shock/late reward vs. early shock/early reward		107	6		1	1	1	2	2	3	4	4	5	5	5	6	6	7	7	7	8	8	8	9	9	9	9	9	9	10	11	11	12	12	12	12	13	13	14	14	14	15	15	16	16	17	17	18	18
Exp. 1C - early shock/late reward vs. early shock/early reward		108	7		0	0	1	1	1	2	2	3	3	4	4	5	5	5	5	6	6	7	7	8	9	9	9	10	11	11	12	12	13	13	13	13	13	14	15	15	16	16	16	17	17	18	19	20	20
Exp. 1C - early shock/late reward vs. early shock/early reward		109	8		1	1	1	1	1	2	2	3	3	3	4	4	5	5	6	6	7	8	8	9	10	10	10	10	10	10	10	11	12	12	13	13	13	14	14	14	14	15	15	15	15	16	16	16	16
Exp. 1C - early shock/early reward vs. early shock/late reward		110	9		0	1	1	2	2	2	2	2	2	3	3	3	3	4	4	5	6	6	6	7	7	7	8	8	8	9	9	10	10	10	10	11	11	12	12	13	13	14	14	15	16	16	17	17	17
Exp. 1C - early shock/early reward vs. early shock/late reward		111	10		0	1	1	1	1	2	2	2	3	3	3	3	3	3	3	3	3	4	4	5	6	6	7	7	8	8	9	10	11	12	12	13	13	13	13	14	14	14	14	14	15	16	16	16	17
Exp. 1C - early shock/early reward vs. early shock/late reward		112	11		1	2	2	2	2	2	2	2	3	3	3	3	4	4	5	5	5	6	7	7	7	8	9	9	10	10	11	11	12	12	12	12	12	13	13	13	13	14	14	14	15	15	15	15	16
Exp. 1C - early shock/early reward vs. early shock/late reward		113	12		0	1	1	1	2	3	4	4	4	4	4	4	4	5	5	5	5	6	6	7	8	8	9	9	9	10	10	10	10	11	11	11	11	11	12	12	12	13	13	13	14	15	15	16	16
Trial 1-16 all Sessions
Trial Control Settings	Condition	Animal ID#	Animal	Cumulative Sum	1	2	3	4	5	6	7	8	9	10	11	12	13	14	15	16	17	18	19	20	21	22	23	24	25	26	27	28	29	30	31	32	33	34	35	36	37	38	39	40	41	42	43	44	45
Exp. 1C - early shock/early reward vs. early shock/late reward		102	1		0	0	1	2	3	3	4	5	5	6	6	7	8	8	9	9	9	9	10	10	11	11	12	12	13	13	14	14	15	15	16	16	17	17	18	18	19	19	20	21	21	22	22	22	23
Exp. 1C - early shock/late reward vs. early shock/early reward		103	2		0	0	0	1	1	2	2	3	3	3	3	3	3	3	3	4	4	4	5	5	6	6	7	7	8	8	9	9	10	11	12	12	12	12	12	13	13	14	14	14	15	15	15	16	16
Exp. 1C - early shock/early reward vs. early shock/late reward		104	3		0	0	1	1	2	2	2	2	3	3	3	3	4	4	4	4	5	6	6	7	8	8	9	10	10	11	12	13	13	14	14	15	15	15	16	16	16	16	17	17	17	18	18	18	18
Exp. 1C - early shock/late reward vs. early shock/early reward		105	4		1	1	2	2	2	3	3	3	4	5	5	6	6	6	7	7	8	8	8	8	9	9	10	10	10	10	11	11	12	12	13	13	13	14	14	15	16	16	17	18	18	19	20	21	21
Exp. 1C - early shock/late reward vs. early shock/early reward		106	5		1	2	2	3	3	3	4	5	5	6	7	8	8	9	10	11	12	12	13	13	14	14	15	15	16	16	17	17	17	18	18	19	20	20	21	21	22	23	24	25	25	26	26	27	27
Exp. 1C - early shock/late reward vs. early shock/early reward		107	6		1	1	2	2	2	3	3	3	4	4	4	5	5	6	7	7	8	8	9	9	10	10	11	11	12	12	12	13	13	14	14	14	15	15	16	16	16	16	17	17	18	18	18	19	19
Exp. 1C - early shock/late reward vs. early shock/early reward		108	7		0	0	0	0	0	0	1	1	1	1	2	2	2	3	3	4	5	5	6	6	7	7	8	8	8	9	9	10	10	10	10	11	12	12	12	13	13	14	14	15	15	16	16	17	18
Exp. 1C - early shock/late reward vs. early shock/early reward		109	8		1	1	1	1	2	2	2	2	3	3	3	3	3	4	4	5	6	6	7	7	7	8	8	9	9	9	10	10	11	11	12	12	13	13	14	15	15	16	16	17	18	19	19	20	21
Exp. 1C - early shock/early reward vs. early shock/late reward		110	9		0	0	0	0	0	0	0	0	0	1	1	2	2	2	2	2	2	3	3	3	4	4	5	5	5	6	6	6	6	7	7	8	8	9	10	10	11	11	11	11	12	12	12	13	13
Exp. 1C - early shock/early reward vs. early shock/late reward		111	10		1	1	2	2	2	2	3	3	3	4	4	4	4	5	5	5	5	6	6	6	7	7	7	7	8	8	8	8	8	8	8	8	9	10	11	11	12	12	13	13	13	14	14	15	16
Exp. 1C - early shock/early reward vs. early shock/late reward		112	11		0	0	1	1	1	2	3	3	4	5	5	5	5	5	5	5	6	6	7	7	8	8	9	9	10	10	10	10	11	11	12	12	12	12	13	13	13	13	14	14	14	15	16	16	16
Exp. 1C - early shock/early reward vs. early shock/late reward		113	12		0	1	1	2	2	3	3	4	4	5	5	5	6	7	8	8	8	8	8	8	8	9	9	10	10	10	10	10	10	11	11	11	12	13	13	14	14	15	16	16	16	17	17	18	19
[truncated: 131 more columns]
