# Supplementary material for: Discounting of Future Rewards and Punishments in Rats
Source: eNeuro. 2022 Nov 30;9(6):ENEURO.0452-21.2022. doi: 10.1523/ENEURO.0452-21.2022 (PMC9718352; doi:10.1523/ENEURO.0452-21.2022)
Supplement: Extended Data 1 — Data and scripts for all calculations. Folders are separated for the data extraction (Data), null hypothesis testing (NHST), and bayesian hierarchical models (Bayes). Download Extended Data 1, ZIP file [file enu-eN-NWR-0452-21-s06.zip › Data_and_Codes/Data/ExperimentalBook_Experiment_3_Batch_2.xlsx]

## Sheet: Tabelle1
Ugo Basile Aversive Discounting Pilot 10
1 = early shock + early reward; -1 = early shock + late reward| 2 = omission early shock + early reward; -2 = omission early shock + late reward																																											Trials 1-4
Trial Control Settings	Condition	Animal ID#	Animal	Session	Trial Time	Recording Time	Left Arm - Shock	Left Arm - Reward	Right Arm - Shock	Right Arm - Reward	Trials	1	2	3	4	5	6	1	2	3	4	5	6	7	8	9	10	11	12	13	14	15	16			early shock + early reward decision	early shock + early reward omission	early + late reward decision	early + late reward omission	%early shock + early reward/early reward + late shock		Session	early shock + early reward decision	early shock + early reward omission	late + late reward decision	late + late reward omission	%early shock + early reward/late reward + late shock	%late reward + late shock/early shock + early reward
Exp. 1C - early shock/early reward vs. early shock/late reward	Exp. 1C	114	1	1	+ 29:53.5	+ 00:29:37.5	early	early	early	late		-1	-1	1	1	-1	1	-1	-1	1	-1	-1	-1	-1	-1	-1	-1	-1	1	-1	-1	-1	-1			2	0	14	0	12.5		1	1	0	3	0	25	75
Exp. 1C - early shock/late reward vs. early shock/early reward	Exp. 1C	115	2	1	+ 19:54.2	+ 00:19:36.7	early	late	early	early		-1	1	-1	1	1	-1	-1	-1	-1	-1	1	-1	-1	-1	-1	-1	1	-1	1	-1	-1	-1			3	0	13	0	18.75		1	0	0	4	3	0	100
Exp. 1C - early shock/late reward vs. early shock/early reward	Exp. 1C	116	3	1	+ 23:22.7	+ 00:23:06.3	early	late	early	early		1	1	1	-1	-1	-1	1	-1	-1	1	-1	-1	1	-1	1	1	-1	1	-1	1	1	1			9	0	7	0	56.25		1	2	0	2	3	50	50
Exp. 1C - early shock/late reward vs. early shock/early reward	Exp. 1C	117	4	1	+ 24:15.0	+ 00:23:57.0	early	late	early	early		1	1	-1	1	-1	-1	-1	-1	-1	-1	-1	-1	1	1	1	1	-1	-1	1	1	1	1			8	0	8	0	50		1	0	0	4	4	0	100
Exp. 1C - early shock/late reward vs. early shock/early reward	Exp. 1C	118	5	1	+ 18:34.3	+ 00:18:19.1	early	late	early	early		-1	-1	-1	1	1	1	-1	-1	1	-1	1	-1	-1	-1	-1	1	1	1	1	-1	1	1			8	0	8	0	50		1	1	0	3	2	25	75
Exp. 1C - early shock/late reward vs. early shock/early reward	Exp. 1C	119	6	1	+ 32:34.6	+ 00:32:20.2	early	late	early	early		1	1	1	-1	-1	-1	1	1	-1	-1	-1	-1	-1	-1	-1	1	1	1	-1	-1	1	-1			6	0	10	0	37.5		1	2	0	2	3	50	50
Exp. 1C - early shock/early reward vs. early shock/late reward	Exp. 1C	120	7	1	+ 19:36.5	+ 00:19:21.0	early	early	early	late		-1	1	1	1	-1	-1	-1	-1	-1	-1	-1	-1	-1	1	-1	-1	1	-1	1	1	1	-1			5	0	11	0	31.25		1	0	0	4	4	0	100
Exp. 1C - early shock/early reward vs. early shock/late reward	Exp. 1C	121	8	1	+ 21:59.9	+ 00:21:43.5	early	early	early	late		-1	-1	-1	1	1	1	-1	1	1	1	-1	1	-1	-1	-1	1	-1	-1	1	-1	1	-1			7	0	9	0	43.75		1	3	0	1	1	75	25
Exp. 1C - early shock/early reward vs. early shock/late reward	Exp. 1C	122	9	1	+ 21:35.5	+ 00:21:20.3	early	early	early	late		1	1	1	-1	-1	-1	1	-1	-1	-1	-1	-1	-1	-1	-1	1	-1	1	-1	-1	-1	-1			3	0	13	0	18.75		1	1	0	3	4	25	75
Ugo Basile Aversive Discounting Pilot 10
1 = early shock + early reward; -1 = early shock + late reward| 2 = omission early shock + early reward; -2 = omission early shock + late reward
Trial Control Settings	Condition	Animal ID#	Animal	Session	Trial Time	Recording Time	Left Arm - Shock	Left Arm - Reward	Right Arm - Shock	Right Arm - Reward	Trials	1	2	3	4	5	6	1	2	3	4	5	6	7	8	9	10	11	12	13	14	15	16			early shock + early reward decision	early shock + early reward omission	early + late reward decision	early + late reward omission	%early shock + early reward/early reward + late shock		Session	early shock + early reward decision	early shock + early reward omission	late + late reward decision	late + late reward omission	%early shock + early reward/late reward + late shock	%late reward + late shock/early shock + early reward
Exp. 1C - early shock/late reward vs. early shock/early reward	Exp. 1C	114	1	2	+ 20:32.5	+ 00:20:14.1	early	late	early	early		1	1	-1	-1	1	-1	1	-1	1	-1	1	-1	-1	1	-1	1	-1	-1	-1	1	-1	1			7	0	9	0	43.75		2	2	0	2	0	50	50
Exp. 1C - early shock/early reward vs. early shock/late reward	Exp. 1C	115	2	2	+ 20:25.8	+ 00:20:09.6	early	early	early	late		1	-1	-1	1	-1	1	1	-1	1	-1	-2	1	-1	-1	1	-1	-1	-1	-1	-1	-1	-1			4	0	11	1	26.6667		2	2	0	2	2	50	50
Exp. 1C - early shock/early reward vs. early shock/late reward	Exp. 1C	116	3	2	+ 35:55.5	+ 00:35:41.2	early	early	early	late		1	1	1	-1	-1	-1	-1	1	-1	-1	-1	-1	1	1	-1	-1	1	-1	1	1	1	1			8	0	8	0	50		2	1	0	3	3	25	75
Exp. 1C - early shock/early reward vs. early shock/late reward	Exp. 1C	117	4	2	+ 22:23.0	+ 00:22:06.8	early	early	early	late		-1	1	-1	1	1	-1	-1	-1	-1	-1	-1	-1	1	1	-1	1	1	-1	1	-1	-1	1			6	0	10	0	37.5		2	0	0	4	4	0	100
Exp. 1C - early shock/early reward vs. early shock/late reward	Exp. 1C	118	5	2	+ 19:33.2	+ 00:19:18.2	early	early	early	late		-1	1	1	1	-1	-1	1	-1	1	1	-1	-1	1	-1	1	-1	1	-1	1	1	1	-1			9	0	7	0	56.25		2	3	0	1	2	75	25
Exp. 1C - early shock/late reward vs. early shock/early reward	Exp. 1C	119	6	2	+ 31:05.6	+ 00:30:50.4	early	late	early	early		-1	1	-1	1	-1	1	1	1	-1	-1	1	-1	2	1	1	2	1	1	1	1	1	-1			10	2	4	0	71.4286		2	2	0	2	2	50	50
Exp. 1C - early shock/early reward vs. early shock/late reward	Exp. 1C	120	7	2	+ 18:06.7	+ 00:17:51.2	early	early	early	late		-1	-1	1	-1	1	1	-1	-1	1	-1	1	1	-1	1	1	-1	-1	1	1	-1	-1	1			8	0	8	0	50		2	1	0	3	2	25	75
Exp. 1C - early shock/early reward vs. early shock/late reward	Exp. 1C	121	8	2	+ 21:23.3	+ 00:21:08.9	early	early	early	late		-1	-1	1	1	1	-1	-1	-1	1	-1	1	-1	1	-1	-1	-1	1	-1	1	1	1	1			8	0	8	0	50		2	1	0	3	2	25	75
Exp. 1C - early shock/late reward vs. early shock/early reward	Exp. 1C	122	9	2	+ 21:03.1	+ 00:20:48.2	early	late	early	early		1	1	-1	1	-1	-1	-1	1	-1	-1	-1	1	-1	-1	-1	-1	1	-1	-1	1	-1	-1			4	0	12	0	25		2	1	0	3	3	25	75
Ugo Basile Aversive Discounting Pilot 10
1 = early shock + early reward; -1 = early shock + late reward| 2 = omission early shock + early reward; -2 = omission early shock + late reward
Trial Control Settings	Condition	Animal ID#	Animal	Session	Trial Time	Recording Time	Left Arm - Shock	Left Arm - Reward	Right Arm - Shock	Right Arm - Reward	Trials	1	2	3	4	5	6	1	2	3	4	5	6	7	8	9	10	11	12	13	14	15	16			early shock + early reward decision	early shock + early reward omission	early + late reward decision	early + late reward omission	%early shock + early reward/early reward + late shock		Session	early shock + early reward decision	early shock + early reward omission	late + late reward decision	late + late reward omission	%early shock + early reward/late reward + late shock	%late reward + late shock/early shock + early reward
Exp. 1C - early shock/early reward vs. early shock/late reward	Exp. 1C	114	1	3	+ 24:16.9	+ 00:24:01.3	early	early	early	late		1	1	-1	-1	-1	1	1	-1	1	-1	1	1	-1	1	-1	1	1	1	1	1	1	1			12	0	4	0	75		3	2	0	2	0	50	50
Exp. 1C - early shock/late reward vs. early shock/early reward	Exp. 1C	115	2	3	+ 18:42.4	+ 00:18:26.4	early	late	early	early		1	-1	1	1	-1	-1	-1	-1	-2	1	1	1	1	1	1	1	1	1	1	1	1	1			13	0	2	1	86.6667		3	1	0	2	1	33.3333	66.6667
Exp. 1C - early shock/early reward vs. early shock/late reward	Exp. 1C	116	3	3	+ 28:37.4	+ 00:28:20.4	early	early	early	late		-1	-1	1	1	1	-1	1	-1	-1	1	1	-1	1	-1	1	-1	1	-1	-1	-1	-1	-1			6	0	10	0	37.5		3	2	0	2	2	50	50
Exp. 1C - early shock/late reward vs. early shock/early reward	Exp. 1C	117	4	3	+ 22:07.6	+ 00:21:50.9	early	late	early	early		-1	1	1	-1	1	-1	-1	-1	1	-1	-1	-1	-1	-1	-1	1	-1	-1	1	1	-1	1			5	0	11	0	31.25		3	1	0	3	3	25	75
Exp. 1C - early shock/early reward vs. early shock/late reward	Exp. 1C	118	5	3	+ 20:09.2	+ 00:19:53.9	early	early	early	late		1	1	1	-1	-1	-1	1	-1	-1	1	1	1	-1	-1	-1	-1	-1	1	-1	-1	-1	-1			5	0	11	0	31.25		3	2	0	2	2	50	50
Exp. 1C - early shock/early reward vs. early shock/late reward	Exp. 1C	119	6	3	+ 23:47.3	+ 00:23:31.7	early	early	early	late		1	-1	-1	-1	1	1	-1	-1	1	1	1	-1	-1	-1	1	-1	-1	-1	1	1	-1	-1			6	0	10	0	37.5		3	2	0	2	1	50	50
Exp. 1C - early shock/late reward vs. early shock/early reward	Exp. 1C	120	7	3	+ 18:53.0	+ 00:18:38.3	early	late	early	early		1	-1	1	1	-1	-1	1	-1	-1	-1	1	-1	1	-1	1	-1	-1	1	-1	1	-1	1			7	0	9	0	43.75		3	1	0	3	3	25	75
Exp. 1C - early shock/late reward vs. early shock/early reward	Exp. 1C	121	8	3	+ 22:19.0	+ 00:22:01.5	early	late	early	early		-1	1	1	-1	-1	1	-1	-1	1	-1	1	-1	-1	1	-1	-1	-1	-1	-1	1	-1	-1			4	0	12	0	25		3	1	0	3	2	25	75
Exp. 1C - early shock/late reward vs. early shock/early reward	Exp. 1C	122	9	3	+ 19:47.0	+ 00:19:30.3	early	late	early	early		1	-1	-1	1	-1	1	1	-1	1	1	1	-1	-1	-1	1	1	1	1	-1	-1	1	-1			9	0	7	0	56.25		3	3	0	1	1	75	25
Ugo Basile Aversive Discounting Pilot 10
1 = early shock + early reward; -1 = early shock + late reward| 2 = omission early shock + early reward; -2 = omission early shock + late reward
Trial Control Settings	Condition	Animal ID#	Animal	Session	Trial Time	Recording Time	Left Arm - Shock	Left Arm - Reward	Right Arm - Shock	Right Arm - Reward	Trials	1	2	3	4	5	6	1	2	3	4	5	6	7	8	9	10	11	12	13	14	15	16			early shock + early reward decision	early shock + early reward omission	early + late reward decision	early + late reward omission	%early shock + early reward/early reward + late shock		Session	early shock + early reward decision	early shock + early reward omission	late + late reward decision	late + late reward omission	%early shock + early reward/late reward + late shock	%late reward + late shock/early shock + early reward
Exp. 1C - early shock/late reward vs. early shock/early reward	Exp. 1C	114	1	4	+ 26:09.3	+ 00:25:46.7	early	late	early	early		1	1	1	-1	-1	-1	1	1	-1	-1	-1	-1	-1	-1	-1	1	-1	1	-1	-1	1	-1			5	0	11	0	31.25		4	2	0	2	0	50	50
Exp. 1C - early shock/early reward vs. early shock/late reward	Exp. 1C	115	2	4	+ 19:27.2	+ 00:19:11.3	early	early	early	late		1	1	1	-1	-1	-1	1	-1	-1	-1	-1	1	-1	1	-1	1	1	1	-1	2	1	-1			7	1	8	0	46.6667		4	1	0	3	4	25	75
Exp. 1C - early shock/late reward vs. early shock/early reward	Exp. 1C	116	3	4	+ 22:59.1	+ 00:22:43.1	early	late	early	early		-1	-1	-1	1	1	1	-1	-1	-1	-1	-1	1	1	1	1	-1	-1	1	1	1	-1	-1			7	0	9	0	43.75		4	0	0	4	4	0	100
Exp. 1C - early shock/late reward vs. early shock/early reward	Exp. 1C	117	4	4	+ 21:47.8	+ 00:21:33.2	early	late	early	early		1	-1	1	-1	-1	1	-1	-1	1	1	1	-1	1	-1	1	1	-1	1	1	1	1	1			11	0	5	0	68.75		4	2	0	2	1	50	50
Exp. 1C - early shock/late reward vs. early shock/early reward	Exp. 1C	118	5	4	+ 22:13.9	+ 00:21:57.8	early	late	early	early		-1	-1	1	-1	1	1	1	-1	1	-1	-1	-1	1	1	1	1	1	-1	1	1	1	-1			10	0	6	0	62.5		4	2	0	2	3	50	50
Exp. 1C - early shock/early reward vs. early shock/late reward	Exp. 1C	119	6	4	+ 20:52.6	+ 00:20:37.1	early	early	early	late		1	1	-1	1	-1	-1	1	-1	1	-1	-1	1	-1	-1	-1	-1	1	-1	1	1	-1	-1			6	0	10	0	37.5		4	2	0	2	3	50	50
Exp. 1C - early shock/late reward vs. early shock/early reward	Exp. 1C	120	7	4	+ 18:29.7	+ 00:18:14.5	early	late	early	early		1	-1	1	-1	1	-1	1	-1	1	1	-1	1	-1	1	-1	1	1	-1	1	-1	1	1			10	0	6	0	62.5		4	3	0	1	2	75	25
Exp. 1C - early shock/late reward vs. early shock/early reward	Exp. 1C	121	8	4	+ 24:09.5	+ 00:23:54.3	early	late	early	early		-1	1	-1	-1	1	1	-1	-1	-1	-1	1	-1	-1	1	-1	1	-1	-1	1	-1	1	1			6	0	10	0	37.5		4	0	0	4	3	0	100
Exp. 1C - early shock/early reward vs. early shock/late reward	Exp. 1C	122	9	4	+ 20:49.9	+ 00:20:34.3	early	early	early	late		-1	1	-1	1	1	-1	-1	-1	-1	-1	-1	-1	-1	1	1	-1	-1	-1	-1	1	-1	-1			3	0	13	0	18.75		4	0	0	4	4	0	100
Ugo Basile Aversive Discounting Pilot 10
1 = early shock + early reward; -1 = early shock + late reward| 2 = omission early shock + early reward; -2 = omission early shock + late reward
Trial Control Settings	Condition	Animal ID#	Animal	Session	Trial Time	Recording Time	Left Arm - Shock	Left Arm - Reward	Right Arm - Shock	Right Arm - Reward	Trials	1	2	3	4	5	6	1	2	3	4	5	6	7	8	9	10	11	12	13	14	15	16			early shock + early reward decision	early shock + early reward omission	early + late reward decision	early + late reward omission	%early shock + early reward/early reward + late shock		Session	early shock + early reward decision	early shock + early reward omission	late + late reward decision	late + late reward omission	%early shock + early reward/late reward + late shock	%late reward + late shock/early shock + early reward
Exp. 1C - early shock/late reward vs. early shock/early reward	Exp. 1C	114	1	5	+ 22:13.4	+ 00:21:58.1	early	late	early	early		-1	-1	-1	1	1	1	-1	1	1	-1	1	-1	-1	-1	1	-1	1	-1	1	-1	-1	1			7	0	9	0	43.75		5	2	0	2	0	50	50
Exp. 1C - early shock/early reward vs. early shock/late reward	Exp. 1C	115	2	5	+ 18:27.6	+ 00:18:12.8	early	early	early	late		1	1	-1	1	-1	-1	1	1	-1	1	-1	1	-1	-1	1	-1	-1	-1	1	-1	-1	-1			6	0	10	0	37.5		5	3	0	1	2	75	25
Exp. 1C - early shock/early reward vs. early shock/late reward	Exp. 1C	116	3	5	+ 22:39.0	+ 00:22:23.2	early	early	early	late		-1	1	1	1	-1	-1	1	-1	1	-1	1	1	1	1	1	1	-1	1	1	1	1	1			13	0	3	0	81.25		5	2	0	2	2	50	50
Exp. 1C - early shock/early reward vs. early shock/late reward	Exp. 1C	122	4	5	+ 20:04.6	+ 00:19:47.6	early	early	early	late		1	-1	-1	1	-1	1	-1	1	-1	-1	-1	-1	1	-1	-1	-1	-1	-1	-1	-1	1	-1			3	0	13	0	18.75		5	1	0	3	3	25	75
Exp. 1C - early shock/late reward vs. early shock/early reward	Exp. 1C	118	5	5	+ 23:21.4	+ 00:23:05.7	early	late	early	early		1	-1	1	-1	1	-1	1	-1	1	-1	-1	1	-1	1	1	1	1	1	1	-1	1	1			11	0	5	0	68.75		5	2	0	2	3	50	50
Exp. 1C - early shock/late reward vs. early shock/early reward	Exp. 1C	119	6	5	+ 21:25.4	+ 00:21:10.1	early	late	early	early		1	1	-1	1	-1	-1	1	-1	1	-1	-1	-1	-1	1	-1	1	-1	-1	-1	1	-1	1			6	0	10	0	37.5		5	2	0	2	3	50	50
Exp. 1C - early shock/early reward vs. early shock/late reward	Exp. 1C	120	7	5	+ 17:48.2	+ 00:17:32.7	early	early	early	late		1	-1	1	1	-1	-1	1	-1	-1	1	-1	1	-1	1	-1	1	-1	1	-1	1	-1	1			8	0	8	0	50		5	2	0	2	3	50	50
Exp. 1C - early shock/early reward vs. early shock/late reward	Exp. 1C	121	8	5	+ 20:39.8	+ 00:20:25.0	early	early	early	late		1	-1	1	1	-1	-1	1	-1	-1	1	-1	1	-1	1	-1	-1	1	-1	1	-1	1	-1			7	0	9	0	43.75		5	2	0	2	3	50	50
Exp. 1C - early shock/early reward vs. early shock/late reward	Exp. 1C	117	9	5	+ 23:10.9	+ 00:22:54.4	early	early	early	late		-1	-1	-1	1	1	1	-1	1	-1	1	-1	-1	1	-1	-1	-1	-1	-1	-1	-1	-1	1			4	0	12	0	25		5	2	0	2	2	50	50
Ugo Basile Aversive Discounting Pilot 10
1 = early shock + early reward; -1 = early shock + late reward| 2 = omission early shock + early reward; -2 = omission early shock + late reward
Trial Control Settings	Condition	Animal ID#	Animal	Session	Trial Time	Recording Time	Left Arm - Shock	Left Arm - Reward	Right Arm - Shock	Right Arm - Reward	Trials	1	2	3	4	5	6	1	2	3	4	5	6	7	8	9	10	11	12	13	14	15	16			early shock + early reward decision	early shock + early reward omission	early + late reward decision	early + late reward omission	%early shock + early reward/early reward + late shock		Session	early shock + early reward decision	early shock + early reward omission	late + late reward decision	late + late reward omission	%early shock + early reward/late reward + late shock	%late reward + late shock/early shock + early reward
Exp. 1C - early shock/early reward vs. early shock/late reward	Exp. 1C	114	1	6	+ 20:49.7	+ 00:20:35.2	early	early	early	late		-1	-1	1	1	-1	1	-1	-1	-1	1	-1	-1	1	-1	-1	-1	-1	-1	-1	1	-1	-1			3	0	13	0	18.75		6	1	0	3	0	25	75
Exp. 1C - early shock/late reward vs. early shock/early reward	Exp. 1C	115	2	6	+ 17:40.3	+ 00:17:24.7	early	late	early	early		1	1	1	-1	-1	-1	1	1	-1	1	1	-1	1	-1	1	1	1	-1	1	1	1	1			12	0	4	0	75		6	3	0	1	1	75	25
Exp. 1C - early shock/late reward vs. early shock/early reward	Exp. 1C	116	3	6	+ 23:58.8	+ 00:23:43.6	early	late	early	early		1	-1	1	1	-1	-1	-1	-1	1	-1	1	1	-1	1	1	-1	-1	-1	1	-1	1	1			8	0	8	0	50		6	1	0	3	2	25	75
Exp. 1C - early shock/early reward vs. early shock/late reward	Exp. 1C	117	4	6	+ 29:14.3	+ 00:28:55.0	early	early	early	late		-1	-1	-1	1	1	1	-1	-1	-1	-1	-1	-1	-1	-1	-1	-1	-1	1	-1	1	1	-1			3	0	13	0	18.75		6	0	0	4	4	0	100
Exp. 1C - early shock/early reward vs. early shock/late reward	Exp. 1C	118	5	6	+ 21:03.9	+ 00:20:47.0	early	early	early	late		1	-1	-1	-1	1	1	-1	1	-1	-1	-1	-1	1	-1	1	-1	-1	1	-1	-1	-1	-1			4	0	12	0	25		6	1	0	3	3	25	75
Exp. 1C - early shock/early reward vs. early shock/late reward	Exp. 1C	119	6	6	+ 20:39.3	+ 00:20:24.4	early	early	early	late		1	-1	1	1	-1	-1	1	1	-1	-1	1	1	1	-1	1	1	1	1	1	-1	1	-1			11	0	5	0	68.75		6	2	0	2	2	50	50
Exp. 1C - early shock/late reward vs. early shock/early reward	Exp. 1C	120	7	6	+ 17:22.0	+ 00:17:06.7	early	late	early	early		1	1	-1	1	-1	-1	1	-1	-1	1	-1	-1	-1	1	-1	-1	1	-1	-1	1	-1	1			6	0	10	0	37.5		6	2	0	2	3	50	50
Exp. 1C - early shock/late reward vs. early shock/early reward	Exp. 1C	121	8	6	+ 19:28.0	+ 00:19:12.5	early	late	early	early		-1	1	1	-1	-1	1	1	-1	-1	1	1	-1	1	-1	1	-1	1	-1	1	-1	1	-1			8	0	8	0	50		6	2	0	2	2	50	50
Exp. 1C - early shock/late reward vs. early shock/early reward	Exp. 1C	122	9	6	+ 19:30.5	+ 00:19:13.3	early	late	early	early		1	1	-1	1	-1	-1	1	-1	-1	1	-1	-1	-1	1	-1	-1	-1	1	-1	1	-1	-1			5	0	11	0	31.25		6	2	0	2	3	50	50
Ugo Basile Aversive Discounting Pilot 10
1 = early shock + early reward; -1 = early shock + late reward| 2 = omission early shock + early reward; -2 = omission early shock + late reward
Trial Control Settings	Condition	Animal ID#	Animal	Session	Trial Time	Recording Time	Left Arm - Shock	Left Arm - Reward	Right Arm - Shock	Right Arm - Reward	Trials	1	2	3	4	5	6	1	2	3	4	5	6	7	8	9	10	11	12	13	14	15	16			early shock + early reward decision	early shock + early reward omission	early + late reward decision	early + late reward omission	%early shock + early reward/early reward + late shock		Session	early shock + early reward decision	early shock + early reward omission	late + late reward decision	late + late reward omission	%early shock + early reward/late reward + late shock	%late reward + late shock/early shock + early reward
Exp. 1C - early shock/early reward vs. early shock/late reward	Exp. 1C	114	1	7	+ 21:28.4	+ 00:21:13.1	early	early	early	late		1	-1	-1	-1	1	1	-1	1	-1	-1	-1	1	-1	-1	-1	-1	1	-1	1	-1	-1	-1			4	0	12	0	25		7	1	0	3	0	25	75
Exp. 1C - early shock/early reward vs. early shock/late reward	Exp. 1C	115	2	7	+ 17:14.0	+ 00:16:56.8	early	early	early	late		1	-1	1	-1	-1	1	-1	-1	-1	-1	-1	-1	-1	-1	-1	-1	1	1	-1	-1	1	-1			3	0	13	0	18.75		7	0	0	4	4	0	100
Exp. 1C - early shock/early reward vs. early shock/late reward	Exp. 1C	116	3	7	+ 29:54.5	+ 00:29:38.8	early	early	early	late		-1	1	-1	1	-1	1	1	1	-1	1	1	-1	-1	1	1	-1	1	1	-1	1	1	1			11	0	5	0	68.75		7	3	0	1	1	75	25
Exp. 1C - early shock/late reward vs. early shock/early reward	Exp. 1C	117	4	7	+ 20:48.3	+ 00:20:33.0	early	late	early	early		-1	-1	-1	1	1	1	1	1	-1	1	1	1	1	-1	1	-1	1	-1	1	1	1	1			12	0	4	0	75		7	3	0	1	1	75	25
Exp. 1C - early shock/late reward vs. early shock/early reward	Exp. 1C	118	5	7	+ 18:10.5	+ 00:17:53.1	early	late	early	early		1	1	-1	-1	1	-1	1	1	-1	1	1	1	-1	-1	1	1	-1	1	1	1	-1	1			11	0	5	0	68.75		7	3	0	1	1	75	25
Exp. 1C - early shock/early reward vs. early shock/late reward	Exp. 1C	119	6	7	+ 20:27.1	+ 00:20:11.6	early	early	early	late		1	1	1	-1	-1	-1	1	1	-1	1	1	1	-1	1	-1	-1	1	1	1	-1	-1	-1			9	0	7	0	56.25		7	3	0	1	1	75	25
Exp. 1C - early shock/late reward vs. early shock/early reward	Exp. 1C	120	7	7	+ 17:08.3	+ 00:16:52.0	early	late	early	early		1	-1	1	-1	-1	1	-1	1	-1	1	-1	1	1	-1	1	-1	1	-1	-1	1	-1	1			8	0	8	0	50		7	2	0	2	2	50	50
Exp. 1C - early shock/late reward vs. early shock/early reward	Exp. 1C	121	8	7	+ 18:02.8	+ 00:17:47.1	early	late	early	early		1	-1	1	1	-1	-1	1	-1	1	-1	1	1	1	1	1	1	1	1	1	1	1	1			14	0	2	0	87.5		7	2	0	2	2	50	50
Exp. 1C - early shock/late reward vs. early shock/early reward	Exp. 1C	122	9	7	+ 19:36.3	+ 00:19:20.4	early	late	early	early		-1	-1	-1	1	1	1	1	-1	-1	1	-1	1	1	1	1	-1	1	-1	1	-1	-1	-1			8	0	8	0	50		7	2	0	2	3	50	50
Ugo Basile Aversive Discounting Pilot 10
1 = early shock + early reward; -1 = early shock + late reward| 2 = omission early shock + early reward; -2 = omission early shock + late reward
Trial Control Settings	Condition	Animal ID#	Animal	Session	Trial Time	Recording Time	Left Arm - Shock	Left Arm - Reward	Right Arm - Shock	Right Arm - Reward	Trials	1	2	3	4	5	6	1	2	3	4	5	6	7	8	9	10	11	12	13	14	15	16			early shock + early reward decision	early shock + early reward omission	early + late reward decision	early + late reward omission	%early shock + early reward/early reward + late shock		Session	early shock + early reward decision	early shock + early reward omission	late + late reward decision	late + late reward omission	%early shock + early reward/late reward + late shock	%late reward + late shock/early shock + early reward
Exp. 1C - early shock/late reward vs. early shock/early reward	Exp. 1C	114	1	8	+ 22:03.5	+ 00:21:44.5	early	late	early	early		1	1	1	-1	-1	-1	1	1	1	1	-1	1	1	-1	1	-1	1	-1	-1	1	-1	-1			9	0	7	0	56.25		8	4	0	0	0	100	0
Exp. 1C - early shock/late reward vs. early shock/early reward	Exp. 1C	115	2	8	+ 17:06.4	+ 00:16:50.7	early	late	early	early		-1	-1	-1	1	1	1	-1	1	-1	1	-1	1	-1	1	1	1	1	-1	1	1	1	1			11	0	5	0	68.75		8	2	0	2	2	50	50
Exp. 1C - early shock/early reward vs. early shock/late reward	Exp. 1C	116	3	8	+ 19:09.9	+ 00:18:53.8	early	early	early	late		-1	-1	1	1	-1	1	-1	-1	1	1	1	1	-1	1	-1	1	-1	1	-1	1	1	1			10	0	6	0	62.5		8	2	0	2	1	50	50
Exp. 1C - early shock/early reward vs. early shock/late reward	Exp. 1C	117	4	8	+ 25:39.1	+ 00:25:21.9	early	early	early	late		-1	-1	1	-1	1	1	-1	1	-1	1	-1	-1	-1	1	-1	1	-1	1	-1	-1	-1	1			6	0	10	0	37.5		8	2	0	2	2	50	50
Exp. 1C - early shock/late reward vs. early shock/early reward	Exp. 1C	118	5	8	+ 18:30.1	+ 00:18:15.0	early	late	early	early		1	-1	-1	1	-1	1	-1	1	-1	1	-1	1	-1	1	1	-1	-1	1	-1	1	1	-1			8	0	8	0	50		8	2	0	2	2	50	50
Exp. 1C - early shock/late reward vs. early shock/early reward	Exp. 1C	119	6	8	+ 19:13.1	+ 00:18:56.7	early	late	early	early		1	1	1	-1	-1	-1	1	-1	-1	-1	1	-1	-1	1	-1	1	-1	1	-1	-1	-1	1			6	0	10	0	37.5		8	1	0	3	3	25	75
Exp. 1C - early shock/early reward vs. early shock/late reward	Exp. 1C	120	7	8	+ 17:22.5	+ 00:17:06.5	early	early	early	late		-1	1	-1	-1	1	1	-1	-1	1	-1	-1	1	-1	-1	1	-1	-1	-1	-1	-1	1	-1			4	0	12	0	25		8	1	0	3	3	25	75
Exp. 1C - early shock/early reward vs. early shock/late reward	Exp. 1C	121	8	8	+ 18:05.6	+ 00:17:50.7	early	early	early	late		1	-1	1	1	-1	-1	1	-1	1	-1	-1	1	-1	-1	1	-1	-1	-1	-1	-1	-1	1			5	0	11	0	31.25		8	2	0	2	3	50	50
Exp. 1C - early shock/early reward vs. early shock/late reward	Exp. 1C	122	9	8	+ 18:10.3	+ 00:17:56.2	early	early	early	late		1	-1	1	1	-1	-1	1	1	1	-1	1	-1	1	-1	-1	1	-1	-1	-1	-1	-1	1			7	0	9	0	43.75		8	3	0	1	1	75	25
Ugo Basile Aversive Discounting Pilot 10
1 = early shock + early reward; -1 = early shock + late reward| 2 = omission early shock + early reward; -2 = omission early shock + late reward
Trial Control Settings	Condition	Animal ID#	Animal	Session	Trial Time	Recording Time	Left Arm - Shock	Left Arm - Reward	Right Arm - Shock	Right Arm - Reward	Trials	1	2	3	4	5	6	1	2	3	4	5	6	7	8	9	10	11	12	13	14	15	16			early shock + early reward decision	early shock + early reward omission	early + late reward decision	early + late reward omission	%early shock + early reward/early reward + late shock		Session	early shock + early reward decision	early shock + early reward omission	late + late reward decision	late + late reward omission	%early shock + early reward/late reward + late shock	%late reward + late shock/early shock + early reward
Exp. 1C - early shock/early reward vs. early shock/late reward	Exp. 1C	114	1	9	+ 21:13.0	+ 00:20:56.0	early	early	early	late		-1	1	1	-1	1	-1	1	-1	-1	1	-1	1	-1	1	-1	-1	1	-1	1	-1	-1	-1			6	0	10	0	37.5		9	2	0	2	0	50	50
Exp. 1C - early shock/early reward vs. early shock/late reward	Exp. 1C	115	2	9	+ 18:09.4	+ 00:17:54.4	early	early	early	late		-1	-1	1	-1	1	1	-1	-1	-1	-1	1	1	1	-1	-1	1	1	1	1	1	1	1			10	0	6	0	62.5		9	0	0	4	3	0	100
Exp. 1C - early shock/late reward vs. early shock/early reward	Exp. 1C	116	3	9	+ 19:24.7	+ 00:19:09.7	early	late	early	early		-1	-1	-1	1	1	1	-1	1	-1	-1	-1	-1	-1	-1	-1	-1	-1	-1	-1	-1	1	-1			2	0	14	0	12.5		9	1	0	3	3	25	75
Exp. 1C - early shock/early reward vs. early shock/late reward	Exp. 1C	117	4	9	+ 21:26.0	+ 00:21:11.3	early	early	early	late		1	-1	-1	-1	1	1	-1	-1	-1	1	-1	-1	-1	1	-1	1	-1	-1	-1	1	-1	-1			4	0	12	0	25		9	1	0	3	3	25	75
Exp. 1C - early shock/early reward vs. early shock/late reward	Exp. 1C	118	5	9	+ 19:14.2	+ 00:18:59.1	early	early	early	late		1	-1	1	1	-1	-1	1	-1	1	-1	-1	1	-1	1	-1	1	-1	1	-1	-1	-1	-1			6	0	10	0	37.5		9	2	0	2	3	50	50
Exp. 1C - early shock/late reward vs. early shock/early reward	Exp. 1C	119	6	9	+ 24:04.2	+ 00:23:47.9	early	late	early	early		-1	-1	1	-1	1	1	-1	-1	1	-1	1	-1	-1	-1	1	1	-1	-1	1	1	-1	1			7	0	9	0	43.75		9	1	0	3	2	25	75
Exp. 1C - early shock/late reward vs. early shock/early reward	Exp. 1C	120	7	9	+ 18:23.1	+ 00:18:05.6	early	late	early	early		1	-1	-1	1	1	-1	1	1	1	-1	1	-1	1	1	1	-1	1	1	1	-1	1	1			12	0	4	0	75		9	3	0	1	1	75	25
Exp. 1C - early shock/late reward vs. early shock/early reward	Exp. 1C	121	8	9	+ 17:38.8	+ 00:17:23.5	early	late	early	early		1	-1	-1	-1	1	1	1	-1	1	1	1	-1	1	1	1	1	1	1	-1	1	1	1			13	0	3	0	81.25		9	3	0	1	1	75	25
Exp. 1C - early shock/early reward vs. early shock/late reward	Exp. 1C	122	9	9	+ 18:49.4	+ 00:18:34.4	early	early	early	late		1	1	-1	1	-1	-1	1	-1	-1	1	-1	-1	-1	-1	-1	-1	1	-1	-1	-1	1	-1			4	0	12	0	25		9	2	0	2	3	50	50
Ugo Basile Aversive Discounting Pilot 10
1 = early shock + early reward; -1 = early shock + late reward| 2 = omission early shock + early reward; -2 = omission early shock + late reward
Trial Control Settings	Condition	Animal ID#	Animal	Session	Trial Time	Recording Time	Left Arm - Shock	Left Arm - Reward	Right Arm - Shock	Right Arm - Reward	Trials	1	2	3	4	5	6	1	2	3	4	5	6	7	8	9	10	11	12	13	14	15	16			early shock + early reward decision	early shock + early reward omission	early + late reward decision	early + late reward omission	%early shock + early reward/early reward + late shock		Session	early shock + early reward decision	early shock + early reward omission	late + late reward decision	late + late reward omission	%early shock + early reward/late reward + late shock	%late reward + late shock/early shock + early reward
Exp. 1C - early shock/late reward vs. early shock/early reward	Exp. 1C	114	1	10	+ 18:59.0	+ 00:18:44.4	early	late	early	early		-1	-1	-1	1	1	1	1	-1	1	-1	1	1	-1	1	-1	1	1	1	-1	1	1	1			11	0	5	0	68.75		10	2	0	2	0	50	50
Exp. 1C - early shock/late reward vs. early shock/early reward	Exp. 1C	115	2	10	+ 17:17.2	+ 00:17:01.7	early	late	early	early		-1	-1	-1	1	1	1	-1	1	1	1	1	1	1	1	1	1	1	1	1	1	1	1			15	0	1	0	93.75		10	3	0	1	0	75	25
Exp. 1C - early shock/late reward vs. early shock/early reward	Exp. 1C	116	3	10	+ 22:40.0	+ 00:22:24.8	early	late	early	early		-1	-1	-1	1	1	1	-1	-1	1	-1	1	-1	-1	1	-1	-1	-1	1	1	1	-1	1			7	0	9	0	43.75		10	1	0	3	2	25	75
Exp. 1C - early shock/late reward vs. early shock/early reward	Exp. 1C	117	4	10	+ 21:35.3	+ 00:21:20.4	early	late	early	early		-1	-1	1	-1	1	1	1	-1	-1	1	1	-1	1	-1	1	-1	1	-1	1	-1	1	1			9	0	7	0	56.25		10	2	0	2	2	50	50
Exp. 1C - early shock/early reward vs. early shock/late reward	Exp. 1C	118	5	10	+ 18:17.4	+ 00:18:01.3	early	early	early	late		1	1	1	-1	-1	-1	1	-1	-1	1	-1	1	-1	1	1	-1	1	-1	1	1	-1	1			9	0	7	0	56.25		10	2	0	2	3	50	50
Exp. 1C - early shock/early reward vs. early shock/late reward	Exp. 1C	119	6	10	+ 19:46.2	+ 00:19:29.3	early	early	early	late		-1	1	-1	1	1	-1	-1	1	-1	-1	1	-1	1	-1	1	-1	1	-1	1	-1	1	1			8	0	8	0	50		10	1	0	3	2	25	75
Exp. 1C - early shock/early reward vs. early shock/late reward	Exp. 1C	120	7	10	+ 17:31.2	+ 00:17:16.1	early	early	early	late		-1	1	1	1	-1	-1	-1	1	-1	1	-1	1	-1	1	-1	1	-1	1	-1	-1	1	-1			7	0	9	0	43.75		10	2	0	2	2	50	50
Exp. 1C - early shock/early reward vs. early shock/late reward	Exp. 1C	121	8	10	+ 17:41.6	+ 00:17:25.8	early	early	early	late		-1	1	-1	-1	1	1	-1	-1	1	-1	-1	-1	-1	-1	-1	1	-1	1	-1	-1	-1	-1			3	0	13	0	18.75		10	1	0	3	3	25	75
Exp. 1C - early shock/late reward vs. early shock/early reward	Exp. 1C	122	9	10	+ 19:13.6	+ 00:18:57.6	early	late	early	early		1	-1	-1	-1	1	1	-1	1	-1	-1	1	-1	-1	1	-1	1	-1	1	-1	1	-1	-1			6	0	10	0	37.5		10	1	0	3	2	25	75
[truncated: 35 more columns]

## Sheet: Tabelle2
Ugo Basile Aversive Discounting Pilot 10
1 = early shock + early reward; -1 = early shock + late reward| 2 = omission early shock + early reward; -2 = omission early shock + late reward
Trial 1-4 per session
Trial Control Settings	Condition	Animal ID#	Animal	Session	Trial Time	Recording Time	Remark	Cumulative Sum	1	2	3	4
Exp. 1C - early shock/early reward vs. early shock/late reward	Exp. 1C	114	1	1	+ 29:53.5	+ 00:29:37.5			0	0	1	1
Exp. 1C - early shock/late reward vs. early shock/early reward	Exp. 1C	115	2	1	+ 19:54.2	+ 00:19:36.7			0	0	0	0
Exp. 1C - early shock/late reward vs. early shock/early reward	Exp. 1C	116	3	1	+ 23:22.7	+ 00:23:06.3			1	1	1	2
Exp. 1C - early shock/late reward vs. early shock/early reward	Exp. 1C	117	4	1	+ 24:15.0	+ 00:23:57.0			0	0	0	0
Exp. 1C - early shock/late reward vs. early shock/early reward	Exp. 1C	118	5	1	+ 18:34.3	+ 00:18:19.1			0	0	1	1
Exp. 1C - early shock/late reward vs. early shock/early reward	Exp. 1C	119	6	1	+ 32:34.6	+ 00:32:20.2			1	2	2	2
Exp. 1C - early shock/early reward vs. early shock/late reward	Exp. 1C	120	7	1	+ 19:36.5	+ 00:19:21.0			0	0	0	0
Exp. 1C - early shock/early reward vs. early shock/late reward	Exp. 1C	121	8	1	+ 21:59.9	+ 00:21:43.5			0	1	2	3
Exp. 1C - early shock/early reward vs. early shock/late reward	Exp. 1C	122	9	1	+ 21:35.5	+ 00:21:20.3			1	1	1	1
Trial 1-4 per session
Trial Control Settings	Condition	Animal ID#	Animal	Session	Trial Time	Recording Time	Remark	Cumulative Sum	1	2	3	4
Exp. 1C - early shock/late reward vs. early shock/early reward	Exp. 1C	114	1	2	+ 20:32.5	+ 00:20:14.1			1	1	2	2
Exp. 1C - early shock/early reward vs. early shock/late reward	Exp. 1C	115	2	2	+ 20:25.8	+ 00:20:09.6			1	1	2	2
Exp. 1C - early shock/early reward vs. early shock/late reward	Exp. 1C	116	3	2	+ 35:55.5	+ 00:35:41.2			0	1	1	1
Exp. 1C - early shock/early reward vs. early shock/late reward	Exp. 1C	117	4	2	+ 22:23.0	+ 00:22:06.8			0	0	0	0
Exp. 1C - early shock/early reward vs. early shock/late reward	Exp. 1C	118	5	2	+ 19:33.2	+ 00:19:18.2			1	1	2	3
Exp. 1C - early shock/late reward vs. early shock/early reward	Exp. 1C	119	6	2	+ 31:05.6	+ 00:30:50.4			1	2	2	2
Exp. 1C - early shock/early reward vs. early shock/late reward	Exp. 1C	120	7	2	+ 18:06.7	+ 00:17:51.2			0	0	1	1
Exp. 1C - early shock/early reward vs. early shock/late reward	Exp. 1C	121	8	2	+ 21:23.3	+ 00:21:08.9			0	0	1	1
Exp. 1C - early shock/late reward vs. early shock/early reward	Exp. 1C	122	9	2	+ 21:03.1	+ 00:20:48.2			0	1	1	1
Trial 1-4 per session
Trial Control Settings	Condition	Animal ID#	Animal	Session	Trial Time	Recording Time	Remark	Cumulative Sum	1	2	3	4
Exp. 1C - early shock/early reward vs. early shock/late reward	Exp. 1C	114	1	3	+ 24:16.9	+ 00:24:01.3			1	1	2	2
Exp. 1C - early shock/late reward vs. early shock/early reward	Exp. 1C	115	2	3	+ 18:42.4	+ 00:18:26.4			0	0	0	1
Exp. 1C - early shock/early reward vs. early shock/late reward	Exp. 1C	116	3	3	+ 28:37.4	+ 00:28:20.4			1	1	1	2
Exp. 1C - early shock/late reward vs. early shock/early reward	Exp. 1C	117	4	3	+ 22:07.6	+ 00:21:50.9			0	0	1	1
Exp. 1C - early shock/early reward vs. early shock/late reward	Exp. 1C	118	5	3	+ 20:09.2	+ 00:19:53.9			1	1	1	2
Exp. 1C - early shock/early reward vs. early shock/late reward	Exp. 1C	119	6	3	+ 23:47.3	+ 00:23:31.7			0	0	1	2
Exp. 1C - early shock/late reward vs. early shock/early reward	Exp. 1C	120	7	3	+ 18:53.0	+ 00:18:38.3			1	1	1	1
Exp. 1C - early shock/late reward vs. early shock/early reward	Exp. 1C	121	8	3	+ 22:19.0	+ 00:22:01.5			0	0	1	1
Exp. 1C - early shock/late reward vs. early shock/early reward	Exp. 1C	122	9	3	+ 19:47.0	+ 00:19:30.3			1	1	2	3
Trial 1-4 per session
Trial Control Settings	Condition	Animal ID#	Animal	Session	Trial Time	Recording Time	Remark	Cumulative Sum	1	2	3	4
Exp. 1C - early shock/late reward vs. early shock/early reward	Exp. 1C	114	1	4	+ 26:09.3	+ 00:25:46.7			1	2	2	2
Exp. 1C - early shock/early reward vs. early shock/late reward	Exp. 1C	115	2	4	+ 19:27.2	+ 00:19:11.3			1	1	1	1
Exp. 1C - early shock/late reward vs. early shock/early reward	Exp. 1C	116	3	4	+ 22:59.1	+ 00:22:43.1			0	0	0	0
Exp. 1C - early shock/late reward vs. early shock/early reward	Exp. 1C	117	4	4	+ 21:47.8	+ 00:21:33.2			0	0	1	2
Exp. 1C - early shock/late reward vs. early shock/early reward	Exp. 1C	118	5	4	+ 22:13.9	+ 00:21:57.8			1	1	2	2
Exp. 1C - early shock/early reward vs. early shock/late reward	Exp. 1C	119	6	4	+ 20:52.6	+ 00:20:37.1			1	1	2	2
Exp. 1C - early shock/late reward vs. early shock/early reward	Exp. 1C	120	7	4	+ 18:29.7	+ 00:18:14.5			1	1	2	3
Exp. 1C - early shock/late reward vs. early shock/early reward	Exp. 1C	121	8	4	+ 24:09.5	+ 00:23:54.3			0	0	0	0
Exp. 1C - early shock/early reward vs. early shock/late reward	Exp. 1C	122	9	4	+ 20:49.9	+ 00:20:34.3			0	0	0	0
Trial 1-4 per session
Trial Control Settings	Condition	Animal ID#	Animal	Session	Trial Time	Recording Time	Remark	Cumulative Sum	1	2	3	4
Exp. 1C - early shock/late reward vs. early shock/early reward	Exp. 1C	114	1	5	+ 22:13.4	+ 00:21:58.1			0	1	2	2
Exp. 1C - early shock/early reward vs. early shock/late reward	Exp. 1C	115	2	5	+ 18:27.6	+ 00:18:12.8			1	2	2	3
Exp. 1C - early shock/early reward vs. early shock/late reward	Exp. 1C	116	3	5	+ 22:39.0	+ 00:22:23.2			1	1	2	2
Exp. 1C - early shock/early reward vs. early shock/late reward	Exp. 1C	122	4	5	+ 20:04.6	+ 00:19:47.6			0	1	1	1
Exp. 1C - early shock/late reward vs. early shock/early reward	Exp. 1C	118	5	5	+ 23:21.4	+ 00:23:05.7			1	1	2	2
Exp. 1C - early shock/late reward vs. early shock/early reward	Exp. 1C	119	6	5	+ 21:25.4	+ 00:21:10.1			1	1	2	2
Exp. 1C - early shock/early reward vs. early shock/late reward	Exp. 1C	120	7	5	+ 17:48.2	+ 00:17:32.7			1	1	1	2
Exp. 1C - early shock/early reward vs. early shock/late reward	Exp. 1C	121	8	5	+ 20:39.8	+ 00:20:25.0			1	1	1	2
Exp. 1C - early shock/early reward vs. early shock/late reward	Exp. 1C	117	9	5	+ 23:10.9	+ 00:22:54.4			0	1	1	2
Trial 1-4 per session
Trial Control Settings	Condition	Animal ID#	Animal	Session	Trial Time	Recording Time	Remark	Cumulative Sum	1	2	3	4
Exp. 1C - early shock/early reward vs. early shock/late reward	Exp. 1C	114	1	6	+ 20:49.7	+ 00:20:35.2			0	0	0	1
Exp. 1C - early shock/late reward vs. early shock/early reward	Exp. 1C	115	2	6	+ 17:40.3	+ 00:17:24.7			1	2	2	3
Exp. 1C - early shock/late reward vs. early shock/early reward	Exp. 1C	116	3	6	+ 23:58.8	+ 00:23:43.6			0	0	1	1
Exp. 1C - early shock/early reward vs. early shock/late reward	Exp. 1C	117	4	6	+ 29:14.3	+ 00:28:55.0			0	0	0	0
Exp. 1C - early shock/early reward vs. early shock/late reward	Exp. 1C	118	5	6	+ 21:03.9	+ 00:20:47.0			0	1	1	1
Exp. 1C - early shock/early reward vs. early shock/late reward	Exp. 1C	119	6	6	+ 20:39.3	+ 00:20:24.4			1	2	2	2
Exp. 1C - early shock/late reward vs. early shock/early reward	Exp. 1C	120	7	6	+ 17:22.0	+ 00:17:06.7			1	1	1	2
Exp. 1C - early shock/late reward vs. early shock/early reward	Exp. 1C	121	8	6	+ 19:28.0	+ 00:19:12.5			1	1	1	2
Exp. 1C - early shock/late reward vs. early shock/early reward	Exp. 1C	122	9	6	+ 19:30.5	+ 00:19:13.3			1	1	1	2
Trial 1-4 per session
Trial Control Settings	Condition	Animal ID#	Animal	Session	Trial Time	Recording Time	Remark	Cumulative Sum	1	2	3	4
Exp. 1C - early shock/early reward vs. early shock/late reward	Exp. 1C	114	1	7	+ 21:28.4	+ 00:21:13.1			0	1	1	1
Exp. 1C - early shock/early reward vs. early shock/late reward	Exp. 1C	115	2	7	+ 17:14.0	+ 00:16:56.8			0	0	0	0
Exp. 1C - early shock/early reward vs. early shock/late reward	Exp. 1C	116	3	7	+ 29:54.5	+ 00:29:38.8			1	2	2	3
Exp. 1C - early shock/late reward vs. early shock/early reward	Exp. 1C	117	4	7	+ 20:48.3	+ 00:20:33.0			1	2	2	3
Exp. 1C - early shock/late reward vs. early shock/early reward	Exp. 1C	118	5	7	+ 18:10.5	+ 00:17:53.1			1	2	2	3
Exp. 1C - early shock/early reward vs. early shock/late reward	Exp. 1C	119	6	7	+ 20:27.1	+ 00:20:11.6			1	2	2	3
Exp. 1C - early shock/late reward vs. early shock/early reward	Exp. 1C	120	7	7	+ 17:08.3	+ 00:16:52.0			0	1	1	2
Exp. 1C - early shock/late reward vs. early shock/early reward	Exp. 1C	121	8	7	+ 18:02.8	+ 00:17:47.1			1	1	2	2
Exp. 1C - early shock/late reward vs. early shock/early reward	Exp. 1C	122	9	7	+ 19:36.3	+ 00:19:20.4			1	1	1	2
Trial 1-4 per session
Trial Control Settings	Condition	Animal ID#	Animal	Session	Trial Time	Recording Time	Remark	Cumulative Sum	1	2	3	4
Exp. 1C - early shock/late reward vs. early shock/early reward	Exp. 1C	114	1	8	+ 22:03.5	+ 00:21:44.5			1	2	3	4
Exp. 1C - early shock/late reward vs. early shock/early reward	Exp. 1C	115	2	8	+ 17:06.4	+ 00:16:50.7			0	1	1	2
Exp. 1C - early shock/early reward vs. early shock/late reward	Exp. 1C	116	3	8	+ 19:09.9	+ 00:18:53.8			0	0	1	2
Exp. 1C - early shock/early reward vs. early shock/late reward	Exp. 1C	117	4	8	+ 25:39.1	+ 00:25:21.9			0	1	1	2
Exp. 1C - early shock/late reward vs. early shock/early reward	Exp. 1C	118	5	8	+ 18:30.1	+ 00:18:15.0			0	1	1	2
Exp. 1C - early shock/late reward vs. early shock/early reward	Exp. 1C	119	6	8	+ 19:13.1	+ 00:18:56.7			1	1	1	1
Exp. 1C - early shock/early reward vs. early shock/late reward	Exp. 1C	120	7	8	+ 17:22.5	+ 00:17:06.5			0	0	1	1
Exp. 1C - early shock/early reward vs. early shock/late reward	Exp. 1C	121	8	8	+ 18:05.6	+ 00:17:50.7			1	1	2	2
Exp. 1C - early shock/early reward vs. early shock/late reward	Exp. 1C	122	9	8	+ 18:10.3	+ 00:17:56.2			1	2	3	3
Trial 1-4 per session
Trial Control Settings	Condition	Animal ID#	Animal	Session	Trial Time	Recording Time	Remark	Cumulative Sum	1	2	3	4
Exp. 1C - early shock/early reward vs. early shock/late reward	Exp. 1C	114	1	9	+ 21:13.0	+ 00:20:56.0			1	1	1	2
Exp. 1C - early shock/early reward vs. early shock/late reward	Exp. 1C	115	2	9	+ 18:09.4	+ 00:17:54.4			0	0	0	0
Exp. 1C - early shock/late reward vs. early shock/early reward	Exp. 1C	116	3	9	+ 19:24.7	+ 00:19:09.7			0	1	1	1
Exp. 1C - early shock/early reward vs. early shock/late reward	Exp. 1C	117	4	9	+ 21:26.0	+ 00:21:11.3			0	0	0	1
Exp. 1C - early shock/early reward vs. early shock/late reward	Exp. 1C	118	5	9	+ 19:14.2	+ 00:18:59.1			1	1	2	2
Exp. 1C - early shock/late reward vs. early shock/early reward	Exp. 1C	119	6	9	+ 24:04.2	+ 00:23:47.9			0	0	1	1
Exp. 1C - early shock/late reward vs. early shock/early reward	Exp. 1C	120	7	9	+ 18:23.1	+ 00:18:05.6			1	2	3	3
Exp. 1C - early shock/late reward vs. early shock/early reward	Exp. 1C	121	8	9	+ 17:38.8	+ 00:17:23.5			1	1	2	3
Exp. 1C - early shock/early reward vs. early shock/late reward	Exp. 1C	122	9	9	+ 18:49.4	+ 00:18:34.4			1	1	1	2
Trial 1-4 per session
Trial Control Settings	Condition	Animal ID#	Animal	Session	Trial Time	Recording Time	Remark	Cumulative Sum	1	2	3	4
Exp. 1C - early shock/late reward vs. early shock/early reward	Exp. 1C	114	1	10	+ 18:59.0	+ 00:18:44.4			1	1	2	2
Exp. 1C - early shock/late reward vs. early shock/early reward	Exp. 1C	115	2	10	+ 17:17.2	+ 00:17:01.7			0	1	2	3
Exp. 1C - early shock/late reward vs. early shock/early reward	Exp. 1C	116	3	10	+ 22:40.0	+ 00:22:24.8			0	0	1	1
Exp. 1C - early shock/late reward vs. early shock/early reward	Exp. 1C	117	4	10	+ 21:35.3	+ 00:21:20.4			1	1	1	2
Exp. 1C - early shock/early reward vs. early shock/late reward	Exp. 1C	118	5	10	+ 18:17.4	+ 00:18:01.3			1	1	1	2
Exp. 1C - early shock/early reward vs. early shock/late reward	Exp. 1C	119	6	10	+ 19:46.2	+ 00:19:29.3			0	1	1	1
Exp. 1C - early shock/early reward vs. early shock/late reward	Exp. 1C	120	7	10	+ 17:31.2	+ 00:17:16.1			0	1	1	2
Exp. 1C - early shock/early reward vs. early shock/late reward	Exp. 1C	121	8	10	+ 17:41.6	+ 00:17:25.8			0	0	1	1
Exp. 1C - early shock/late reward vs. early shock/early reward	Exp. 1C	122	9	10	+ 19:13.6	+ 00:18:57.6			0	1	1	1
Trial 5-8 per session
Trial Control Settings	Condition	Animal ID#	Animal	Session	Trial Time	Recording Time	Remark	Cumulative Sum	1	2	3	4
Exp. 1C - early shock/early reward vs. early shock/late reward	Exp. 1C	114	1	1	+ 29:53.5	+ 00:29:37.5			0	0	0	0
Exp. 1C - early shock/late reward vs. early shock/early reward	Exp. 1C	115	2	1	+ 19:54.2	+ 00:19:36.7			1	1	1	1
Exp. 1C - early shock/late reward vs. early shock/early reward	Exp. 1C	116	3	1	+ 23:22.7	+ 00:23:06.3			0	0	1	1
Exp. 1C - early shock/late reward vs. early shock/early reward	Exp. 1C	117	4	1	+ 24:15.0	+ 00:23:57.0			0	0	1	2
Exp. 1C - early shock/late reward vs. early shock/early reward	Exp. 1C	118	5	1	+ 18:34.3	+ 00:18:19.1			1	1	1	1
Exp. 1C - early shock/late reward vs. early shock/early reward	Exp. 1C	119	6	1	+ 32:34.6	+ 00:32:20.2			0	0	0	0
Exp. 1C - early shock/early reward vs. early shock/late reward	Exp. 1C	120	7	1	+ 19:36.5	+ 00:19:21.0			0	0	0	1
Exp. 1C - early shock/early reward vs. early shock/late reward	Exp. 1C	121	8	1	+ 21:59.9	+ 00:21:43.5			0	1	1	1
Exp. 1C - early shock/early reward vs. early shock/late reward	Exp. 1C	122	9	1	+ 21:35.5	+ 00:21:20.3			0	0	0	0
Trial 5-8 per session
Trial Control Settings	Condition	Animal ID#	Animal	Session	Trial Time	Recording Time	Remark	Cumulative Sum	1	2	3	4
Exp. 1C - early shock/late reward vs. early shock/early reward	Exp. 1C	114	1	2	+ 20:32.5	+ 00:20:14.1			1	1	1	2
Exp. 1C - early shock/early reward vs. early shock/late reward	Exp. 1C	115	2	2	+ 20:25.8	+ 00:20:09.6			0	1	1	1
Exp. 1C - early shock/early reward vs. early shock/late reward	Exp. 1C	116	3	2	+ 35:55.5	+ 00:35:41.2			0	0	1	2
Exp. 1C - early shock/early reward vs. early shock/late reward	Exp. 1C	117	4	2	+ 22:23.0	+ 00:22:06.8			0	0	1	2
Exp. 1C - early shock/early reward vs. early shock/late reward	Exp. 1C	118	5	2	+ 19:33.2	+ 00:19:18.2			0	0	1	1
Exp. 1C - early shock/late reward vs. early shock/early reward	Exp. 1C	119	6	2	+ 31:05.6	+ 00:30:50.4			1	1	1	2
Exp. 1C - early shock/early reward vs. early shock/late reward	Exp. 1C	120	7	2	+ 18:06.7	+ 00:17:51.2			1	2	2	3
Exp. 1C - early shock/early reward vs. early shock/late reward	Exp. 1C	121	8	2	+ 21:23.3	+ 00:21:08.9			1	1	2	2
Exp. 1C - early shock/late reward vs. early shock/early reward	Exp. 1C	122	9	2	+ 21:03.1	+ 00:20:48.2			0	1	1	1
Trial 5-8 per session
Trial Control Settings	Condition	Animal ID#	Animal	Session	Trial Time	Recording Time	Remark	Cumulative Sum	1	2	3	4
Exp. 1C - early shock/early reward vs. early shock/late reward	Exp. 1C	114	1	3	+ 24:16.9	+ 00:24:01.3			1	2	2	3
Exp. 1C - early shock/late reward vs. early shock/early reward	Exp. 1C	115	2	3	+ 18:42.4	+ 00:18:26.4			1	2	3	4
Exp. 1C - early shock/early reward vs. early shock/late reward	Exp. 1C	116	3	3	+ 28:37.4	+ 00:28:20.4			1	1	2	2
Exp. 1C - early shock/late reward vs. early shock/early reward	Exp. 1C	117	4	3	+ 22:07.6	+ 00:21:50.9			0	0	0	0
Exp. 1C - early shock/early reward vs. early shock/late reward	Exp. 1C	118	5	3	+ 20:09.2	+ 00:19:53.9			1	2	2	2
Exp. 1C - early shock/early reward vs. early shock/late reward	Exp. 1C	119	6	3	+ 23:47.3	+ 00:23:31.7			1	1	1	1
Exp. 1C - early shock/late reward vs. early shock/early reward	Exp. 1C	120	7	3	+ 18:53.0	+ 00:18:38.3			1	1	2	2
Exp. 1C - early shock/late reward vs. early shock/early reward	Exp. 1C	121	8	3	+ 22:19.0	+ 00:22:01.5			1	1	1	2
Exp. 1C - early shock/late reward vs. early shock/early reward	Exp. 1C	122	9	3	+ 19:47.0	+ 00:19:30.3			1	1	1	1
Trial 5-8 per session
Trial Control Settings	Condition	Animal ID#	Animal	Session	Trial Time	Recording Time	Remark	Cumulative Sum	1	2	3	4
Exp. 1C - early shock/late reward vs. early shock/early reward	Exp. 1C	114	1	4	+ 26:09.3	+ 00:25:46.7			0	0	0	0
Exp. 1C - early shock/early reward vs. early shock/late reward	Exp. 1C	115	2	4	+ 19:27.2	+ 00:19:11.3			0	1	1	2
Exp. 1C - early shock/late reward vs. early shock/early reward	Exp. 1C	116	3	4	+ 22:59.1	+ 00:22:43.1			0	1	2	3
Exp. 1C - early shock/late reward vs. early shock/early reward	Exp. 1C	117	4	4	+ 21:47.8	+ 00:21:33.2			1	1	2	2
Exp. 1C - early shock/late reward vs. early shock/early reward	Exp. 1C	118	5	4	+ 22:13.9	+ 00:21:57.8			0	0	1	2
Exp. 1C - early shock/early reward vs. early shock/late reward	Exp. 1C	119	6	4	+ 20:52.6	+ 00:20:37.1			0	1	1	1
Exp. 1C - early shock/late reward vs. early shock/early reward	Exp. 1C	120	7	4	+ 18:29.7	+ 00:18:14.5			0	1	1	2
Exp. 1C - early shock/late reward vs. early shock/early reward	Exp. 1C	121	8	4	+ 24:09.5	+ 00:23:54.3			1	1	1	2
Exp. 1C - early shock/early reward vs. early shock/late reward	Exp. 1C	122	9	4	+ 20:49.9	+ 00:20:34.3			0	0	0	1
Trial 5-8 per session
Trial Control Settings	Condition	Animal ID#	Animal	Session	Trial Time	Recording Time	Remark	Cumulative Sum	1	2	3	4
Exp. 1C - early shock/late reward vs. early shock/early reward	Exp. 1C	114	1	5	+ 22:13.4	+ 00:21:58.1			1	1	1	1
Exp. 1C - early shock/early reward vs. early shock/late reward	Exp. 1C	115	2	5	+ 18:27.6	+ 00:18:12.8			0	1	1	1
Exp. 1C - early shock/early reward vs. early shock/late reward	Exp. 1C	116	3	5	+ 22:39.0	+ 00:22:23.2			1	2	3	4
Exp. 1C - early shock/early reward vs. early shock/late reward	Exp. 1C	122	4	5	+ 20:04.6	+ 00:19:47.6			0	0	1	1
Exp. 1C - early shock/late reward vs. early shock/early reward	Exp. 1C	118	5	5	+ 23:21.4	+ 00:23:05.7			0	1	1	2
Exp. 1C - early shock/late reward vs. early shock/early reward	Exp. 1C	119	6	5	+ 21:25.4	+ 00:21:10.1			0	0	0	1
Exp. 1C - early shock/early reward vs. early shock/late reward	Exp. 1C	120	7	5	+ 17:48.2	+ 00:17:32.7			0	1	1	2
Exp. 1C - early shock/early reward vs. early shock/late reward	Exp. 1C	121	8	5	+ 20:39.8	+ 00:20:25.0			0	1	1	2
Exp. 1C - early shock/early reward vs. early shock/late reward	Exp. 1C	117	9	5	+ 23:10.9	+ 00:22:54.4			0	0	1	1
Trial 5-8 per session
Trial Control Settings	Condition	Animal ID#	Animal	Session	Trial Time	Recording Time	Remark	Cumulative Sum	1	2	3	4
Exp. 1C - early shock/early reward vs. early shock/late reward	Exp. 1C	114	1	6	+ 20:49.7	+ 00:20:35.2			0	0	1	1
Exp. 1C - early shock/late reward vs. early shock/early reward	Exp. 1C	115	2	6	+ 17:40.3	+ 00:17:24.7			1	1	2	2
Exp. 1C - early shock/late reward vs. early shock/early reward	Exp. 1C	116	3	6	+ 23:58.8	+ 00:23:43.6			1	2	2	3
Exp. 1C - early shock/early reward vs. early shock/late reward	Exp. 1C	117	4	6	+ 29:14.3	+ 00:28:55.0			0	0	0	0
Exp. 1C - early shock/early reward vs. early shock/late reward	Exp. 1C	118	5	6	+ 21:03.9	+ 00:20:47.0			0	0	1	1
Exp. 1C - early shock/early reward vs. early shock/late reward	Exp. 1C	119	6	6	+ 20:39.3	+ 00:20:24.4			1	2	3	3
Exp. 1C - early shock/late reward vs. early shock/early reward	Exp. 1C	120	7	6	+ 17:22.0	+ 00:17:06.7			0	0	0	1
Exp. 1C - early shock/late reward vs. early shock/early reward	Exp. 1C	121	8	6	+ 19:28.0	+ 00:19:12.5			1	1	2	2
Exp. 1C - early shock/late reward vs. early shock/early reward	Exp. 1C	122	9	6	+ 19:30.5	+ 00:19:13.3			0	0	0	1
Trial 5-8 per session
Trial Control Settings	Condition	Animal ID#	Animal	Session	Trial Time	Recording Time	Remark	Cumulative Sum	1	2	3	4
Exp. 1C - early shock/early reward vs. early shock/late reward	Exp. 1C	114	1	7	+ 21:28.4	+ 00:21:13.1			0	1	1	1
Exp. 1C - early shock/early reward vs. early shock/late reward	Exp. 1C	115	2	7	+ 17:14.0	+ 00:16:56.8			0	0	0	0
Exp. 1C - early shock/early reward vs. early shock/late reward	Exp. 1C	116	3	7	+ 29:54.5	+ 00:29:38.8			1	1	1	2
Exp. 1C - early shock/late reward vs. early shock/early reward	Exp. 1C	117	4	7	+ 20:48.3	+ 00:20:33.0			1	2	3	3
Exp. 1C - early shock/late reward vs. early shock/early reward	Exp. 1C	118	5	7	+ 18:10.5	+ 00:17:53.1			1	2	2	2
Exp. 1C - early shock/early reward vs. early shock/late reward	Exp. 1C	119	6	7	+ 20:27.1	+ 00:20:11.6			1	2	2	3
Exp. 1C - early shock/late reward vs. early shock/early reward	Exp. 1C	120	7	7	+ 17:08.3	+ 00:16:52.0			0	1	2	2
Exp. 1C - early shock/late reward vs. early shock/early reward	Exp. 1C	121	8	7	+ 18:02.8	+ 00:17:47.1			1	2	3	4
Exp. 1C - early shock/late reward vs. early shock/early reward	Exp. 1C	122	9	7	+ 19:36.3	+ 00:19:20.4			0	1	2	3
Trial 5-8 per session
Trial Control Settings	Condition	Animal ID#	Animal	Session	Trial Time	Recording Time	Remark	Cumulative Sum	1	2	3	4
Exp. 1C - early shock/late reward vs. early shock/early reward	Exp. 1C	114	1	8	+ 22:03.5	+ 00:21:44.5			0	1	2	2
Exp. 1C - early shock/late reward vs. early shock/early reward	Exp. 1C	115	2	8	+ 17:06.4	+ 00:16:50.7			0	1	1	2
Exp. 1C - early shock/early reward vs. early shock/late reward	Exp. 1C	116	3	8	+ 19:09.9	+ 00:18:53.8			1	2	2	3
Exp. 1C - early shock/early reward vs. early shock/late reward	Exp. 1C	117	4	8	+ 25:39.1	+ 00:25:21.9			0	0	0	1
Exp. 1C - early shock/late reward vs. early shock/early reward	Exp. 1C	118	5	8	+ 18:30.1	+ 00:18:15.0			0	1	1	2
Exp. 1C - early shock/late reward vs. early shock/early reward	Exp. 1C	119	6	8	+ 19:13.1	+ 00:18:56.7			1	1	1	2
Exp. 1C - early shock/early reward vs. early shock/late reward	Exp. 1C	120	7	8	+ 17:22.5	+ 00:17:06.5			0	1	1	1
Exp. 1C - early shock/early reward vs. early shock/late reward	Exp. 1C	121	8	8	+ 18:05.6	+ 00:17:50.7			0	1	1	1
Exp. 1C - early shock/early reward vs. early shock/late reward	Exp. 1C	122	9	8	+ 18:10.3	+ 00:17:56.2			1	1	2	2
Trial 5-8 per session
Trial Control Settings	Condition	Animal ID#	Animal	Session	Trial Time	Recording Time	Remark	Cumulative Sum	1	2	3	4
Exp. 1C - early shock/early reward vs. early shock/late reward	Exp. 1C	114	1	9	+ 21:13.0	+ 00:20:56.0			0	1	1	2
Exp. 1C - early shock/early reward vs. early shock/late reward	Exp. 1C	115	2	9	+ 18:09.4	+ 00:17:54.4			1	2	3	3
Exp. 1C - early shock/late reward vs. early shock/early reward	Exp. 1C	116	3	9	+ 19:24.7	+ 00:19:09.7			0	0	0	0
Exp. 1C - early shock/early reward vs. early shock/late reward	Exp. 1C	117	4	9	+ 21:26.0	+ 00:21:11.3			0	0	0	1
Exp. 1C - early shock/early reward vs. early shock/late reward	Exp. 1C	118	5	9	+ 19:14.2	+ 00:18:59.1			0	1	1	2
Exp. 1C - early shock/late reward vs. early shock/early reward	Exp. 1C	119	6	9	+ 24:04.2	+ 00:23:47.9			1	1	1	1
Exp. 1C - early shock/late reward vs. early shock/early reward	Exp. 1C	120	7	9	+ 18:23.1	+ 00:18:05.6			1	1	2	3
Exp. 1C - early shock/late reward vs. early shock/early reward	Exp. 1C	121	8	9	+ 17:38.8	+ 00:17:23.5			1	1	2	3
Exp. 1C - early shock/early reward vs. early shock/late reward	Exp. 1C	122	9	9	+ 18:49.4	+ 00:18:34.4			0	0	0	0
Trial 5-8 per session
Trial Control Settings	Condition	Animal ID#	Animal	Session	Trial Time	Recording Time	Remark	Cumulative Sum	1	2	3	4
Exp. 1C - early shock/late reward vs. early shock/early reward	Exp. 1C	114	1	10	+ 18:59.0	+ 00:18:44.4			1	2	2	3
Exp. 1C - early shock/late reward vs. early shock/early reward	Exp. 1C	115	2	10	+ 17:17.2	+ 00:17:01.7			1	2	3	4
Exp. 1C - early shock/late reward vs. early shock/early reward	Exp. 1C	116	3	10	+ 22:40.0	+ 00:22:24.8			1	1	1	2
Exp. 1C - early shock/late reward vs. early shock/early reward	Exp. 1C	117	4	10	+ 21:35.3	+ 00:21:20.4			1	1	2	2
Exp. 1C - early shock/early reward vs. early shock/late reward	Exp. 1C	118	5	10	+ 18:17.4	+ 00:18:01.3			0	1	1	2
Exp. 1C - early shock/early reward vs. early shock/late reward	Exp. 1C	119	6	10	+ 19:46.2	+ 00:19:29.3			1	1	2	2
Exp. 1C - early shock/early reward vs. early shock/late reward	Exp. 1C	120	7	10	+ 17:31.2	+ 00:17:16.1			0	1	1	2
Exp. 1C - early shock/early reward vs. early shock/late reward	Exp. 1C	121	8	10	+ 17:41.6	+ 00:17:25.8			0	0	0	0
Exp. 1C - early shock/late reward vs. early shock/early reward	Exp. 1C	122	9	10	+ 19:13.6	+ 00:18:57.6			1	1	1	2
Trial 9-12 per session
Trial Control Settings	Condition	Animal ID#	Animal	Session	Trial Time	Recording Time	Remark	Cumulative Sum	1	2	3	4
Exp. 1C - early shock/early reward vs. early shock/late reward	Exp. 1C	114	1	1	+ 29:53.5	+ 00:29:37.5			0	0	0	1
Exp. 1C - early shock/late reward vs. early shock/early reward	Exp. 1C	115	2	1	+ 19:54.2	+ 00:19:36.7			0	0	1	1
Exp. 1C - early shock/late reward vs. early shock/early reward	Exp. 1C	116	3	1	+ 23:22.7	+ 00:23:06.3			1	2	2	3
Exp. 1C - early shock/late reward vs. early shock/early reward	Exp. 1C	117	4	1	+ 24:15.0	+ 00:23:57.0			1	2	2	2
Exp. 1C - early shock/late reward vs. early shock/early reward	Exp. 1C	118	5	1	+ 18:34.3	+ 00:18:19.1			0	1	2	3
Exp. 1C - early shock/late reward vs. early shock/early reward	Exp. 1C	119	6	1	+ 32:34.6	+ 00:32:20.2			0	1	2	3
Exp. 1C - early shock/early reward vs. early shock/late reward	Exp. 1C	120	7	1	+ 19:36.5	+ 00:19:21.0			0	0	1	1
Exp. 1C - early shock/early reward vs. early shock/late reward	Exp. 1C	121	8	1	+ 21:59.9	+ 00:21:43.5			0	1	1	1
Exp. 1C - early shock/early reward vs. early shock/late reward	Exp. 1C	122	9	1	+ 21:35.5	+ 00:21:20.3			0	1	1	2
Trial 9-12 per session
Trial Control Settings	Condition	Animal ID#	Animal	Session	Trial Time	Recording Time	Remark	Cumulative Sum	1	2	3	4
Exp. 1C - early shock/late reward vs. early shock/early reward	Exp. 1C	114	1	2	+ 20:32.5	+ 00:20:14.1			0	1	1	1
Exp. 1C - early shock/early reward vs. early shock/late reward	Exp. 1C	115	2	2	+ 20:25.8	+ 00:20:09.6			1	1	1	1
Exp. 1C - early shock/early reward vs. early shock/late reward	Exp. 1C	116	3	2	+ 35:55.5	+ 00:35:41.2			0	0	1	1
Exp. 1C - early shock/early reward vs. early shock/late reward	Exp. 1C	117	4	2	+ 22:23.0	+ 00:22:06.8			0	1	2	2
Exp. 1C - early shock/early reward vs. early shock/late reward	Exp. 1C	118	5	2	+ 19:33.2	+ 00:19:18.2			1	1	2	2
Exp. 1C - early shock/late reward vs. early shock/early reward	Exp. 1C	119	6	2	+ 31:05.6	+ 00:30:50.4			1	1	2	3
Exp. 1C - early shock/early reward vs. early shock/late reward	Exp. 1C	120	7	2	+ 18:06.7	+ 00:17:51.2			1	1	1	2
Exp. 1C - early shock/early reward vs. early shock/late reward	Exp. 1C	121	8	2	+ 21:23.3	+ 00:21:08.9			0	0	1	1
Exp. 1C - early shock/late reward vs. early shock/early reward	Exp. 1C	122	9	2	+ 21:03.1	+ 00:20:48.2			0	0	1	1
Trial 9-12 per session
Trial Control Settings	Condition	Animal ID#	Animal	Session	Trial Time	Recording Time	Remark	Cumulative Sum	1	2	3	4
Exp. 1C - early shock/early reward vs. early shock/late reward	Exp. 1C	114	1	3	+ 24:16.9	+ 00:24:01.3			0	1	2	3
Exp. 1C - early shock/late reward vs. early shock/early reward	Exp. 1C	115	2	3	+ 18:42.4	+ 00:18:26.4			1	2	3	4
Exp. 1C - early shock/early reward vs. early shock/late reward	Exp. 1C	116	3	3	+ 28:37.4	+ 00:28:20.4			1	1	2	2
Exp. 1C - early shock/late reward vs. early shock/early reward	Exp. 1C	117	4	3	+ 22:07.6	+ 00:21:50.9			0	1	1	1
Exp. 1C - early shock/early reward vs. early shock/late reward	Exp. 1C	118	5	3	+ 20:09.2	+ 00:19:53.9			0	0	0	1
Exp. 1C - early shock/early reward vs. early shock/late reward	Exp. 1C	119	6	3	+ 23:47.3	+ 00:23:31.7			1	1	1	1
Exp. 1C - early shock/late reward vs. early shock/early reward	Exp. 1C	120	7	3	+ 18:53.0	+ 00:18:38.3			1	1	1	2
Exp. 1C - early shock/late reward vs. early shock/early reward	Exp. 1C	121	8	3	+ 22:19.0	+ 00:22:01.5			0	0	0	0
Exp. 1C - early shock/late reward vs. early shock/early reward	Exp. 1C	122	9	3	+ 19:47.0	+ 00:19:30.3			1	2	3	4
Trial 9-12 per session
Trial Control Settings	Condition	Animal ID#	Animal	Session	Trial Time	Recording Time	Remark	Cumulative Sum	1	2	3	4
Exp. 1C - early shock/late reward vs. early shock/early reward	Exp. 1C	114	1	4	+ 26:09.3	+ 00:25:46.7			0	1	1	2
Exp. 1C - early shock/early reward vs. early shock/late reward	Exp. 1C	115	2	4	+ 19:27.2	+ 00:19:11.3			0	1	2	3
Exp. 1C - early shock/late reward vs. early shock/early reward	Exp. 1C	116	3	4	+ 22:59.1	+ 00:22:43.1			1	1	1	2
Exp. 1C - early shock/late reward vs. early shock/early reward	Exp. 1C	117	4	4	+ 21:47.8	+ 00:21:33.2			1	2	2	3
Exp. 1C - early shock/late reward vs. early shock/early reward	Exp. 1C	118	5	4	+ 22:13.9	+ 00:21:57.8			1	2	3	3
Exp. 1C - early shock/early reward vs. early shock/late reward	Exp. 1C	119	6	4	+ 20:52.6	+ 00:20:37.1			0	0	1	1
Exp. 1C - early shock/late reward vs. early shock/early reward	Exp. 1C	120	7	4	+ 18:29.7	+ 00:18:14.5			0	1	2	2
Exp. 1C - early shock/late reward vs. early shock/early reward	Exp. 1C	121	8	4	+ 24:09.5	+ 00:23:54.3			0	1	1	1
Exp. 1C - early shock/early reward vs. early shock/late reward	Exp. 1C	122	9	4	+ 20:49.9	+ 00:20:34.3			1	1	1	1
Trial 9-12 per session
Trial Control Settings	Condition	Animal ID#	Animal	Session	Trial Time	Recording Time	Remark	Cumulative Sum	1	2	3	4
Exp. 1C - early shock/late reward vs. early shock/early reward	Exp. 1C	114	1	5	+ 22:13.4	+ 00:21:58.1			1	1	2	2
Exp. 1C - early shock/early reward vs. early shock/late reward	Exp. 1C	115	2	5	+ 18:27.6	+ 00:18:12.8			1	1	1	1
Exp. 1C - early shock/early reward vs. early shock/late reward	Exp. 1C	116	3	5	+ 22:39.0	+ 00:22:23.2			1	2	2	3
Exp. 1C - early shock/early reward vs. early shock/late reward	Exp. 1C	122	4	5	+ 20:04.6	+ 00:19:47.6			0	0	0	0
Exp. 1C - early shock/late reward vs. early shock/early reward	Exp. 1C	118	5	5	+ 23:21.4	+ 00:23:05.7			1	2	3	4
Exp. 1C - early shock/late reward vs. early shock/early reward	Exp. 1C	119	6	5	+ 21:25.4	+ 00:21:10.1			0	1	1	1
Exp. 1C - early shock/early reward vs. early shock/late reward	Exp. 1C	120	7	5	+ 17:48.2	+ 00:17:32.7			0	1	1	2
Exp. 1C - early shock/early reward vs. early shock/late reward	Exp. 1C	121	8	5	+ 20:39.8	+ 00:20:25.0			0	0	1	1
Exp. 1C - early shock/early reward vs. early shock/late reward	Exp. 1C	117	9	5	+ 23:10.9	+ 00:22:54.4			0	0	0	0
Trial 9-12 per session
Trial Control Settings	Condition	Animal ID#	Animal	Session	Trial Time	Recording Time	Remark	Cumulative Sum	1	2	3	4
Exp. 1C - early shock/early reward vs. early shock/late reward	Exp. 1C	114	1	6	+ 20:49.7	+ 00:20:35.2			0	0	0	0
Exp. 1C - early shock/late reward vs. early shock/early reward	Exp. 1C	115	2	6	+ 17:40.3	+ 00:17:24.7			1	2	3	3
Exp. 1C - early shock/late reward vs. early shock/early reward	Exp. 1C	116	3	6	+ 23:58.8	+ 00:23:43.6			1	1	1	1
Exp. 1C - early shock/early reward vs. early shock/late reward	Exp. 1C	117	4	6	+ 29:14.3	+ 00:28:55.0			0	0	0	1
Exp. 1C - early shock/early reward vs. early shock/late reward	Exp. 1C	118	5	6	+ 21:03.9	+ 00:20:47.0			1	1	1	2
Exp. 1C - early shock/early reward vs. early shock/late reward	Exp. 1C	119	6	6	+ 20:39.3	+ 00:20:24.4			1	2	3	4
Exp. 1C - early shock/late reward vs. early shock/early reward	Exp. 1C	120	7	6	+ 17:22.0	+ 00:17:06.7			0	0	1	1
Exp. 1C - early shock/late reward vs. early shock/early reward	Exp. 1C	121	8	6	+ 19:28.0	+ 00:19:12.5			1	1	2	2
Exp. 1C - early shock/late reward vs. early shock/early reward	Exp. 1C	122	9	6	+ 19:30.5	+ 00:19:13.3			0	0	0	1
Trial 9-12 per session
Trial Control Settings	Condition	Animal ID#	Animal	Session	Trial Time	Recording Time	Remark	Cumulative Sum	1	2	3	4
Exp. 1C - early shock/early reward vs. early shock/late reward	Exp. 1C	114	1	7	+ 21:28.4	+ 00:21:13.1			0	0	1	1
Exp. 1C - early shock/early reward vs. early shock/late reward	Exp. 1C	115	2	7	+ 17:14.0	+ 00:16:56.8			0	0	1	2
Exp. 1C - early shock/early reward vs. early shock/late reward	Exp. 1C	116	3	7	+ 29:54.5	+ 00:29:38.8			1	1	2	3
Exp. 1C - early shock/late reward vs. early shock/early reward	Exp. 1C	117	4	7	+ 20:48.3	+ 00:20:33.0			1	1	2	2
Exp. 1C - early shock/late reward vs. early shock/early reward	Exp. 1C	118	5	7	+ 18:10.5	+ 00:17:53.1			1	2	2	3
Exp. 1C - early shock/early reward vs. early shock/late reward	Exp. 1C	119	6	7	+ 20:27.1	+ 00:20:11.6			0	0	1	2
Exp. 1C - early shock/late reward vs. early shock/early reward	Exp. 1C	120	7	7	+ 17:08.3	+ 00:16:52.0			1	1	2	2
Exp. 1C - early shock/late reward vs. early shock/early reward	Exp. 1C	121	8	7	+ 18:02.8	+ 00:17:47.1			1	2	3	4
Exp. 1C - early shock/late reward vs. early shock/early reward	Exp. 1C	122	9	7	+ 19:36.3	+ 00:19:20.4			1	1	2	2
Trial 9-12 per session
Trial Control Settings	Condition	Animal ID#	Animal	Session	Trial Time	Recording Time	Remark	Cumulative Sum	1	2	3	4
Exp. 1C - early shock/late reward vs. early shock/early reward	Exp. 1C	114	1	8	+ 22:03.5	+ 00:21:44.5			1	1	2	2
Exp. 1C - early shock/late reward vs. early shock/early reward	Exp. 1C	115	2	8	+ 17:06.4	+ 00:16:50.7			1	2	3	3
Exp. 1C - early shock/early reward vs. early shock/late reward	Exp. 1C	116	3	8	+ 19:09.9	+ 00:18:53.8			0	1	1	2
Exp. 1C - early shock/early reward vs. early shock/late reward	Exp. 1C	117	4	8	+ 25:39.1	+ 00:25:21.9			0	1	1	2
Exp. 1C - early shock/late reward vs. early shock/early reward	Exp. 1C	118	5	8	+ 18:30.1	+ 00:18:15.0			1	1	1	2
Exp. 1C - early shock/late reward vs. early shock/early reward	Exp. 1C	119	6	8	+ 19:13.1	+ 00:18:56.7			0	1	1	2
Exp. 1C - early shock/early reward vs. early shock/late reward	Exp. 1C	120	7	8	+ 17:22.5	+ 00:17:06.5			1	1	1	1
Exp. 1C - early shock/early reward vs. early shock/late reward	Exp. 1C	121	8	8	+ 18:05.6	+ 00:17:50.7			1	1	1	1
Exp. 1C - early shock/early reward vs. early shock/late reward	Exp. 1C	122	9	8	+ 18:10.3	+ 00:17:56.2			0	1	1	1
Trial 9-12 per session
Trial Control Settings	Condition	Animal ID#	Animal	Session	Trial Time	Recording Time	Remark	Cumulative Sum	1	2	3	4
Exp. 1C - early shock/early reward vs. early shock/late reward	Exp. 1C	114	1	9	+ 21:13.0	+ 00:20:56.0			0	0	1	1
Exp. 1C - early shock/early reward vs. early shock/late reward	Exp. 1C	115	2	9	+ 18:09.4	+ 00:17:54.4			0	1	2	3
Exp. 1C - early shock/late reward vs. early shock/early reward	Exp. 1C	116	3	9	+ 19:24.7	+ 00:19:09.7			0	0	0	0
Exp. 1C - early shock/early reward vs. early shock/late reward	Exp. 1C	117	4	9	+ 21:26.0	+ 00:21:11.3			0	1	1	1
Exp. 1C - early shock/early reward vs. early shock/late reward	Exp. 1C	118	5	9	+ 19:14.2	+ 00:18:59.1			0	1	1	2
Exp. 1C - early shock/late reward vs. early shock/early reward	Exp. 1C	119	6	9	+ 24:04.2	+ 00:23:47.9			1	2	2	2
Exp. 1C - early shock/late reward vs. early shock/early reward	Exp. 1C	120	7	9	+ 18:23.1	+ 00:18:05.6			1	1	2	3
Exp. 1C - early shock/late reward vs. early shock/early reward	Exp. 1C	121	8	9	+ 17:38.8	+ 00:17:23.5			1	2	3	4
Exp. 1C - early shock/early reward vs. early shock/late reward	Exp. 1C	122	9	9	+ 18:49.4	+ 00:18:34.4			0	0	1	1
Trial 9-12 per session
Trial Control Settings	Condition	Animal ID#	Animal	Session	Trial Time	Recording Time	Remark	Cumulative Sum	1	2	3	4
Exp. 1C - early shock/late reward vs. early shock/early reward	Exp. 1C	114	1	10	+ 18:59.0	+ 00:18:44.4			0	1	2	3
Exp. 1C - early shock/late reward vs. early shock/early reward	Exp. 1C	115	2	10	+ 17:17.2	+ 00:17:01.7			1	2	3	4
Exp. 1C - early shock/late reward vs. early shock/early reward	Exp. 1C	116	3	10	+ 22:40.0	+ 00:22:24.8			0	0	0	1
Exp. 1C - early shock/late reward vs. early shock/early reward	Exp. 1C	117	4	10	+ 21:35.3	+ 00:21:20.4			1	1	2	2
Exp. 1C - early shock/early reward vs. early shock/late reward	Exp. 1C	118	5	10	+ 18:17.4	+ 00:18:01.3			1	1	2	2
Exp. 1C - early shock/early reward vs. early shock/late reward	Exp. 1C	119	6	10	+ 19:46.2	+ 00:19:29.3			1	1	2	2
Exp. 1C - early shock/early reward vs. early shock/late reward	Exp. 1C	120	7	10	+ 17:31.2	+ 00:17:16.1			0	1	1	2
Exp. 1C - early shock/early reward vs. early shock/late reward	Exp. 1C	121	8	10	+ 17:41.6	+ 00:17:25.8			0	1	1	2
Exp. 1C - early shock/late reward vs. early shock/early reward	Exp. 1C	122	9	10	+ 19:13.6	+ 00:18:57.6			0	1	1	2
Trial 13-16 per session
Trial Control Settings	Condition	Animal ID#	Animal	Session	Trial Time	Recording Time	Remark	Cumulative Sum	1	2	3	4
Exp. 1C - early shock/early reward vs. early shock/late reward	Exp. 1C	114	1	1	+ 29:53.5	+ 00:29:37.5			0	0	0	0
Exp. 1C - early shock/late reward vs. early shock/early reward	Exp. 1C	115	2	1	+ 19:54.2	+ 00:19:36.7			1	1	1	1
Exp. 1C - early shock/late reward vs. early shock/early reward	Exp. 1C	116	3	1	+ 23:22.7	+ 00:23:06.3			0	1	2	3
Exp. 1C - early shock/late reward vs. early shock/early reward	Exp. 1C	117	4	1	+ 24:15.0	+ 00:23:57.0			1	2	3	4
Exp. 1C - early shock/late reward vs. early shock/early reward	Exp. 1C	118	5	1	+ 18:34.3	+ 00:18:19.1			1	1	2	3
Exp. 1C - early shock/late reward vs. early shock/early reward	Exp. 1C	119	6	1	+ 32:34.6	+ 00:32:20.2			0	0	1	1
Exp. 1C - early shock/early reward vs. early shock/late reward	Exp. 1C	120	7	1	+ 19:36.5	+ 00:19:21.0			1	2	3	3
Exp. 1C - early shock/early reward vs. early shock/late reward	Exp. 1C	121	8	1	+ 21:59.9	+ 00:21:43.5			1	1	2	2
Exp. 1C - early shock/early reward vs. early shock/late reward	Exp. 1C	122	9	1	+ 21:35.5	+ 00:21:20.3			0	0	0	0
Trial 13-16 per session
Trial Control Settings	Condition	Animal ID#	Animal	Session	Trial Time	Recording Time	Remark	Cumulative Sum	1	2	3	4
Exp. 1C - early shock/late reward vs. early shock/early reward	Exp. 1C	114	1	2	+ 20:32.5	+ 00:20:14.1			0	1	1	2
Exp. 1C - early shock/early reward vs. early shock/late reward	Exp. 1C	115	2	2	+ 20:25.8	+ 00:20:09.6			0	0	0	0
Exp. 1C - early shock/early reward vs. early shock/late reward	Exp. 1C	116	3	2	+ 35:55.5	+ 00:35:41.2			1	2	3	4
Exp. 1C - early shock/early reward vs. early shock/late reward	Exp. 1C	117	4	2	+ 22:23.0	+ 00:22:06.8			1	1	1	2
Exp. 1C - early shock/early reward vs. early shock/late reward	Exp. 1C	118	5	2	+ 19:33.2	+ 00:19:18.2			1	2	3	3
Exp. 1C - early shock/late reward vs. early shock/early reward	Exp. 1C	119	6	2	+ 31:05.6	+ 00:30:50.4			1	2	3	3
Exp. 1C - early shock/early reward vs. early shock/late reward	Exp. 1C	120	7	2	+ 18:06.7	+ 00:17:51.2			1	1	1	2
Exp. 1C - early shock/early reward vs. early shock/late reward	Exp. 1C	121	8	2	+ 21:23.3	+ 00:21:08.9			1	2	3	4
Exp. 1C - early shock/late reward vs. early shock/early reward	Exp. 1C	122	9	2	+ 21:03.1	+ 00:20:48.2			0	1	1	1
Trial 13-16 per session
Trial Control Settings	Condition	Animal ID#	Animal	Session	Trial Time	Recording Time	Remark	Cumulative Sum	1	2	3	4
Exp. 1C - early shock/early reward vs. early shock/late reward	Exp. 1C	114	1	3	+ 24:16.9	+ 00:24:01.3			1	2	3	4
Exp. 1C - early shock/late reward vs. early shock/early reward	Exp. 1C	115	2	3	+ 18:42.4	+ 00:18:26.4			1	2	3	4
Exp. 1C - early shock/early reward vs. early shock/late reward	Exp. 1C	116	3	3	+ 28:37.4	+ 00:28:20.4			0	0	0	0
Exp. 1C - early shock/late reward vs. early shock/early reward	Exp. 1C	117	4	3	+ 22:07.6	+ 00:21:50.9			1	2	2	3
Exp. 1C - early shock/early reward vs. early shock/late reward	Exp. 1C	118	5	3	+ 20:09.2	+ 00:19:53.9			0	0	0	0
Exp. 1C - early shock/early reward vs. early shock/late reward	Exp. 1C	119	6	3	+ 23:47.3	+ 00:23:31.7			1	2	2	2
Exp. 1C - early shock/late reward vs. early shock/early reward	Exp. 1C	120	7	3	+ 18:53.0	+ 00:18:38.3			0	1	1	2
Exp. 1C - early shock/late reward vs. early shock/early reward	Exp. 1C	121	8	3	+ 22:19.0	+ 00:22:01.5			0	1	1	1
Exp. 1C - early shock/late reward vs. early shock/early reward	Exp. 1C	122	9	3	+ 19:47.0	+ 00:19:30.3			0	0	1	1
Trial 13-16 per session
Trial Control Settings	Condition	Animal ID#	Animal	Session	Trial Time	Recording Time	Remark	Cumulative Sum	1	2	3	4
Exp. 1C - early shock/late reward vs. early shock/early reward	Exp. 1C	114	1	4	+ 26:09.3	+ 00:25:46.7			0	0	1	1
Exp. 1C - early shock/early reward vs. early shock/late reward	Exp. 1C	115	2	4	+ 19:27.2	+ 00:19:11.3			0	0	1	1
Exp. 1C - early shock/late reward vs. early shock/early reward	Exp. 1C	116	3	4	+ 22:59.1	+ 00:22:43.1			1	2	2	2
Exp. 1C - early shock/late reward vs. early shock/early reward	Exp. 1C	117	4	4	+ 21:47.8	+ 00:21:33.2			1	2	3	4
Exp. 1C - early shock/late reward vs. early shock/early reward	Exp. 1C	118	5	4	+ 22:13.9	+ 00:21:57.8			1	2	3	3
Exp. 1C - early shock/early reward vs. early shock/late reward	Exp. 1C	119	6	4	+ 20:52.6	+ 00:20:37.1			1	2	2	2
Exp. 1C - early shock/late reward vs. early shock/early reward	Exp. 1C	120	7	4	+ 18:29.7	+ 00:18:14.5			1	1	2	3
Exp. 1C - early shock/late reward vs. early shock/early reward	Exp. 1C	121	8	4	+ 24:09.5	+ 00:23:54.3			1	1	2	3
Exp. 1C - early shock/early reward vs. early shock/late reward	Exp. 1C	122	9	4	+ 20:49.9	+ 00:20:34.3			0	1	1	1
Trial 13-16 per session
Trial Control Settings	Condition	Animal ID#	Animal	Session	Trial Time	Recording Time	Remark	Cumulative Sum	1	2	3	4
Exp. 1C - early shock/late reward vs. early shock/early reward	Exp. 1C	114	1	5	+ 22:13.4	+ 00:21:58.1			1	1	1	2
Exp. 1C - early shock/early reward vs. early shock/late reward	Exp. 1C	115	2	5	+ 18:27.6	+ 00:18:12.8			1	1	1	1
Exp. 1C - early shock/early reward vs. early shock/late reward	Exp. 1C	116	3	5	+ 22:39.0	+ 00:22:23.2			1	2	3	4
Exp. 1C - early shock/early reward vs. early shock/late reward	Exp. 1C	122	4	5	+ 20:04.6	+ 00:19:47.6			0	0	1	1
Exp. 1C - early shock/late reward vs. early shock/early reward	Exp. 1C	118	5	5	+ 23:21.4	+ 00:23:05.7			1	1	2	3
Exp. 1C - early shock/late reward vs. early shock/early reward	Exp. 1C	119	6	5	+ 21:25.4	+ 00:21:10.1			0	1	1	2
Exp. 1C - early shock/early reward vs. early shock/late reward	Exp. 1C	120	7	5	+ 17:48.2	+ 00:17:32.7			0	1	1	2
Exp. 1C - early shock/early reward vs. early shock/late reward	Exp. 1C	121	8	5	+ 20:39.8	+ 00:20:25.0			1	1	2	2
Exp. 1C - early shock/early reward vs. early shock/late reward	Exp. 1C	117	9	5	+ 23:10.9	+ 00:22:54.4			0	0	0	1
Trial 13-16 per session
Trial Control Settings	Condition	Animal ID#	Animal	Session	Trial Time	Recording Time	Remark	Cumulative Sum	1	2	3	4
Exp. 1C - early shock/early reward vs. early shock/late reward	Exp. 1C	114	1	6	+ 20:49.7	+ 00:20:35.2			0	1	1	1
Exp. 1C - early shock/late reward vs. early shock/early reward	Exp. 1C	115	2	6	+ 17:40.3	+ 00:17:24.7			1	2	3	4
Exp. 1C - early shock/late reward vs. early shock/early reward	Exp. 1C	116	3	6	+ 23:58.8	+ 00:23:43.6			1	1	2	3
Exp. 1C - early shock/early reward vs. early shock/late reward	Exp. 1C	117	4	6	+ 29:14.3	+ 00:28:55.0			0	1	2	2
Exp. 1C - early shock/early reward vs. early shock/late reward	Exp. 1C	118	5	6	+ 21:03.9	+ 00:20:47.0			0	0	0	0
Exp. 1C - early shock/early reward vs. early shock/late reward	Exp. 1C	119	6	6	+ 20:39.3	+ 00:20:24.4			1	1	2	2
Exp. 1C - early shock/late reward vs. early shock/early reward	Exp. 1C	120	7	6	+ 17:22.0	+ 00:17:06.7			0	1	1	2
Exp. 1C - early shock/late reward vs. early shock/early reward	Exp. 1C	121	8	6	+ 19:28.0	+ 00:19:12.5			1	1	2	2
Exp. 1C - early shock/late reward vs. early shock/early reward	Exp. 1C	122	9	6	+ 19:30.5	+ 00:19:13.3			0	1	1	1
Trial 13-16 per session
Trial Control Settings	Condition	Animal ID#	Animal	Session	Trial Time	Recording Time	Remark	Cumulative Sum	1	2	3	4
Exp. 1C - early shock/early reward vs. early shock/late reward	Exp. 1C	114	1	7	+ 21:28.4	+ 00:21:13.1			1	1	1	1
Exp. 1C - early shock/early reward vs. early shock/late reward	Exp. 1C	115	2	7	+ 17:14.0	+ 00:16:56.8			0	0	1	1
Exp. 1C - early shock/early reward vs. early shock/late reward	Exp. 1C	116	3	7	+ 29:54.5	+ 00:29:38.8			0	1	2	3
Exp. 1C - early shock/late reward vs. early shock/early reward	Exp. 1C	117	4	7	+ 20:48.3	+ 00:20:33.0			1	2	3	4
Exp. 1C - early shock/late reward vs. early shock/early reward	Exp. 1C	118	5	7	+ 18:10.5	+ 00:17:53.1			1	2	2	3
Exp. 1C - early shock/early reward vs. early shock/late reward	Exp. 1C	119	6	7	+ 20:27.1	+ 00:20:11.6			1	1	1	1
Exp. 1C - early shock/late reward vs. early shock/early reward	Exp. 1C	120	7	7	+ 17:08.3	+ 00:16:52.0			0	1	1	2
Exp. 1C - early shock/late reward vs. early shock/early reward	Exp. 1C	121	8	7	+ 18:02.8	+ 00:17:47.1			1	2	3	4
Exp. 1C - early shock/late reward vs. early shock/early reward	Exp. 1C	122	9	7	+ 19:36.3	+ 00:19:20.4			1	1	1	1
Trial 13-16 per session
Trial Control Settings	Condition	Animal ID#	Animal	Session	Trial Time	Recording Time	Remark	Cumulative Sum	1	2	3	4
Exp. 1C - early shock/late reward vs. early shock/early reward	Exp. 1C	114	1	8	+ 22:03.5	+ 00:21:44.5			0	1	1	1
Exp. 1C - early shock/late reward vs. early shock/early reward	Exp. 1C	115	2	8	+ 17:06.4	+ 00:16:50.7			1	2	3	4
Exp. 1C - early shock/early reward vs. early shock/late reward	Exp. 1C	116	3	8	+ 19:09.9	+ 00:18:53.8			0	1	2	3
Exp. 1C - early shock/early reward vs. early shock/late reward	Exp. 1C	117	4	8	+ 25:39.1	+ 00:25:21.9			0	0	0	1
Exp. 1C - early shock/late reward vs. early shock/early reward	Exp. 1C	118	5	8	+ 18:30.1	+ 00:18:15.0			0	1	2	2
Exp. 1C - early shock/late reward vs. early shock/early reward	Exp. 1C	119	6	8	+ 19:13.1	+ 00:18:56.7			0	0	0	1
Exp. 1C - early shock/early reward vs. early shock/late reward	Exp. 1C	120	7	8	+ 17:22.5	+ 00:17:06.5			0	0	1	1
Exp. 1C - early shock/early reward vs. early shock/late reward	Exp. 1C	121	8	8	+ 18:05.6	+ 00:17:50.7			0	0	0	1
Exp. 1C - early shock/early reward vs. early shock/late reward	Exp. 1C	122	9	8	+ 18:10.3	+ 00:17:56.2			0	0	0	1
Trial 13-16 per session
Trial Control Settings	Condition	Animal ID#	Animal	Session	Trial Time	Recording Time	Remark	Cumulative Sum	1	2	3	4
Exp. 1C - early shock/early reward vs. early shock/late reward	Exp. 1C	114	1	9	+ 21:13.0	+ 00:20:56.0			1	1	1	1
Exp. 1C - early shock/early reward vs. early shock/late reward	Exp. 1C	115	2	9	+ 18:09.4	+ 00:17:54.4			1	2	3	4
Exp. 1C - early shock/late reward vs. early shock/early reward	Exp. 1C	116	3	9	+ 19:24.7	+ 00:19:09.7			0	0	1	1
Exp. 1C - early shock/early reward vs. early shock/late reward	Exp. 1C	117	4	9	+ 21:26.0	+ 00:21:11.3			0	1	1	1
Exp. 1C - early shock/early reward vs. early shock/late reward	Exp. 1C	118	5	9	+ 19:14.2	+ 00:18:59.1			0	0	0	0
Exp. 1C - early shock/late reward vs. early shock/early reward	Exp. 1C	119	6	9	+ 24:04.2	+ 00:23:47.9			1	2	2	3
Exp. 1C - early shock/late reward vs. early shock/early reward	Exp. 1C	120	7	9	+ 18:23.1	+ 00:18:05.6			1	1	2	3
Exp. 1C - early shock/late reward vs. early shock/early reward	Exp. 1C	121	8	9	+ 17:38.8	+ 00:17:23.5			0	1	2	3
Exp. 1C - early shock/early reward vs. early shock/late reward	Exp. 1C	122	9	9	+ 18:49.4	+ 00:18:34.4			0	0	1	1
Trial 13-16 per session
Trial Control Settings	Condition	Animal ID#	Animal	Session	Trial Time	Recording Time	Remark	Cumulative Sum	1	2	3	4
Exp. 1C - early shock/late reward vs. early shock/early reward	Exp. 1C	114	1	10	+ 18:59.0	+ 00:18:44.4			0	1	2	3
Exp. 1C - early shock/late reward vs. early shock/early reward	Exp. 1C	115	2	10	+ 17:17.2	+ 00:17:01.7			1	2	3	4
Exp. 1C - early shock/late reward vs. early shock/early reward	Exp. 1C	116	3	10	+ 22:40.0	+ 00:22:24.8			1	2	2	3
Exp. 1C - early shock/late reward vs. early shock/early reward	Exp. 1C	117	4	10	+ 21:35.3	+ 00:21:20.4			1	1	2	3
Exp. 1C - early shock/early reward vs. early shock/late reward	Exp. 1C	118	5	10	+ 18:17.4	+ 00:18:01.3			1	2	2	3
Exp. 1C - early shock/early reward vs. early shock/late reward	Exp. 1C	119	6	10	+ 19:46.2	+ 00:19:29.3			1	1	2	3
Exp. 1C - early shock/early reward vs. early shock/late reward	Exp. 1C	120	7	10	+ 17:31.2	+ 00:17:16.1			0	0	1	1
Exp. 1C - early shock/early reward vs. early shock/late reward	Exp. 1C	121	8	10	+ 17:41.6	+ 00:17:25.8			0	0	0	0
Exp. 1C - early shock/late reward vs. early shock/early reward	Exp. 1C	122	9	10	+ 19:13.6	+ 00:18:57.6			0	1	1	1
Trial 1-8 per session
Trial Control Settings	Condition	Animal ID#	Animal	Session	Trial Time	Recording Time	Remark	Cumulative Sum	1	2	3	4	5	6	7	8
Exp. 1C - early shock/early reward vs. early shock/late reward	Exp. 1C	114	1	1	+ 29:53.5	+ 00:29:37.5			0	0	1	1	1	1	1	1
Exp. 1C - early shock/late reward vs. early shock/early reward	Exp. 1C	115	2	1	+ 19:54.2	+ 00:19:36.7			0	0	0	0	1	1	1	1
Exp. 1C - early shock/late reward vs. early shock/early reward	Exp. 1C	116	3	1	+ 23:22.7	+ 00:23:06.3			1	1	1	2	2	2	3	3
Exp. 1C - early shock/late reward vs. early shock/early reward	Exp. 1C	117	4	1	+ 24:15.0	+ 00:23:57.0			0	0	0	0	0	0	1	2
Exp. 1C - early shock/late reward vs. early shock/early reward	Exp. 1C	118	5	1	+ 18:34.3	+ 00:18:19.1			0	0	1	1	2	2	2	2
Exp. 1C - early shock/late reward vs. early shock/early reward	Exp. 1C	119	6	1	+ 32:34.6	+ 00:32:20.2			1	2	2	2	2	2	2	2
Exp. 1C - early shock/early reward vs. early shock/late reward	Exp. 1C	120	7	1	+ 19:36.5	+ 00:19:21.0			0	0	0	0	0	0	0	1
Exp. 1C - early shock/early reward vs. early shock/late reward	Exp. 1C	121	8	1	+ 21:59.9	+ 00:21:43.5			0	1	2	3	3	4	4	4
Exp. 1C - early shock/early reward vs. early shock/late reward	Exp. 1C	122	9	1	+ 21:35.5	+ 00:21:20.3			1	1	1	1	1	1	1	1
Trial 1-8 per session
Trial Control Settings	Condition	Animal ID#	Animal	Session	Trial Time	Recording Time	Remark	Cumulative Sum	1	2	3	4	5	6	7	8
Exp. 1C - early shock/late reward vs. early shock/early reward	Exp. 1C	114	1	2	+ 20:32.5	+ 00:20:14.1			1	1	2	2	3	3	3	4
Exp. 1C - early shock/early reward vs. early shock/late reward	Exp. 1C	115	2	2	+ 20:25.8	+ 00:20:09.6			1	1	2	2	2	3	3	3
Exp. 1C - early shock/early reward vs. early shock/late reward	Exp. 1C	116	3	2	+ 35:55.5	+ 00:35:41.2			0	1	1	1	1	1	2	3
Exp. 1C - early shock/early reward vs. early shock/late reward	Exp. 1C	117	4	2	+ 22:23.0	+ 00:22:06.8			0	0	0	0	0	0	1	2
Exp. 1C - early shock/early reward vs. early shock/late reward	Exp. 1C	118	5	2	+ 19:33.2	+ 00:19:18.2			1	1	2	3	3	3	4	4
Exp. 1C - early shock/late reward vs. early shock/early reward	Exp. 1C	119	6	2	+ 31:05.6	+ 00:30:50.4			1	2	2	2	3	3	3	4
Exp. 1C - early shock/early reward vs. early shock/late reward	Exp. 1C	120	7	2	+ 18:06.7	+ 00:17:51.2			0	0	1	1	2	3	3	4
Exp. 1C - early shock/early reward vs. early shock/late reward	Exp. 1C	121	8	2	+ 21:23.3	+ 00:21:08.9			0	0	1	1	2	2	3	3
Exp. 1C - early shock/late reward vs. early shock/early reward	Exp. 1C	122	9	2	+ 21:03.1	+ 00:20:48.2			0	1	1	1	1	2	2	2
Trial 1-8 per session
Trial Control Settings	Condition	Animal ID#	Animal	Session	Trial Time	Recording Time	Remark	Cumulative Sum	1	2	3	4	5	6	7	8
Exp. 1C - early shock/early reward vs. early shock/late reward	Exp. 1C	114	1	3	+ 24:16.9	+ 00:24:01.3			1	1	2	2	3	4	4	5
Exp. 1C - early shock/late reward vs. early shock/early reward	Exp. 1C	115	2	3	+ 18:42.4	+ 00:18:26.4			0	0	0	1	2	3	4	5
Exp. 1C - early shock/early reward vs. early shock/late reward	Exp. 1C	116	3	3	+ 28:37.4	+ 00:28:20.4			1	1	1	2	3	3	4	4
Exp. 1C - early shock/late reward vs. early shock/early reward	Exp. 1C	117	4	3	+ 22:07.6	+ 00:21:50.9			0	0	1	1	1	1	1	1
Exp. 1C - early shock/early reward vs. early shock/late reward	Exp. 1C	118	5	3	+ 20:09.2	+ 00:19:53.9			1	1	1	2	3	4	4	4
Exp. 1C - early shock/early reward vs. early shock/late reward	Exp. 1C	119	6	3	+ 23:47.3	+ 00:23:31.7			0	0	1	2	3	3	3	3
Exp. 1C - early shock/late reward vs. early shock/early reward	Exp. 1C	120	7	3	+ 18:53.0	+ 00:18:38.3			1	1	1	1	2	2	3	3
Exp. 1C - early shock/late reward vs. early shock/early reward	Exp. 1C	121	8	3	+ 22:19.0	+ 00:22:01.5			0	0	1	1	2	2	2	3
Exp. 1C - early shock/late reward vs. early shock/early reward	Exp. 1C	122	9	3	+ 19:47.0	+ 00:19:30.3			1	1	2	3	4	4	4	4
Trial 1-8 per session
Trial Control Settings	Condition	Animal ID#	Animal	Session	Trial Time	Recording Time	Remark	Cumulative Sum	1	2	3	4	5	6	7	8
Exp. 1C - early shock/late reward vs. early shock/early reward	Exp. 1C	114	1	4	+ 26:09.3	+ 00:25:46.7			1	2	2	2	2	2	2	2
Exp. 1C - early shock/early reward vs. early shock/late reward	Exp. 1C	115	2	4	+ 19:27.2	+ 00:19:11.3			1	1	1	1	1	2	2	3
Exp. 1C - early shock/late reward vs. early shock/early reward	Exp. 1C	116	3	4	+ 22:59.1	+ 00:22:43.1			0	0	0	0	0	1	2	3
Exp. 1C - early shock/late reward vs. early shock/early reward	Exp. 1C	117	4	4	+ 21:47.8	+ 00:21:33.2			0	0	1	2	3	3	4	4
Exp. 1C - early shock/late reward vs. early shock/early reward	Exp. 1C	118	5	4	+ 22:13.9	+ 00:21:57.8			1	1	2	2	2	2	3	4
Exp. 1C - early shock/early reward vs. early shock/late reward	Exp. 1C	119	6	4	+ 20:52.6	+ 00:20:37.1			1	1	2	2	2	3	3	3
Exp. 1C - early shock/late reward vs. early shock/early reward	Exp. 1C	120	7	4	+ 18:29.7	+ 00:18:14.5			1	1	2	3	3	4	4	5
Exp. 1C - early shock/late reward vs. early shock/early reward	Exp. 1C	121	8	4	+ 24:09.5	+ 00:23:54.3			0	0	0	0	1	1	1	2
Exp. 1C - early shock/early reward vs. early shock/late reward	Exp. 1C	122	9	4	+ 20:49.9	+ 00:20:34.3			0	0	0	0	0	0	0	1
Trial 1-8 per session
Trial Control Settings	Condition	Animal ID#	Animal	Session	Trial Time	Recording Time	Remark	Cumulative Sum	1	2	3	4	5	6	7	8
Exp. 1C - early shock/late reward vs. early shock/early reward	Exp. 1C	114	1	5	+ 22:13.4	+ 00:21:58.1			0	1	2	2	3	3	3	3
Exp. 1C - early shock/early reward vs. early shock/late reward	Exp. 1C	115	2	5	+ 18:27.6	+ 00:18:12.8			1	2	2	3	3	4	4	4
Exp. 1C - early shock/early reward vs. early shock/late reward	Exp. 1C	116	3	5	+ 22:39.0	+ 00:22:23.2			1	1	2	2	3	4	5	6
Exp. 1C - early shock/early reward vs. early shock/late reward	Exp. 1C	122	4	5	+ 20:04.6	+ 00:19:47.6			0	1	1	1	1	1	2	2
Exp. 1C - early shock/late reward vs. early shock/early reward	Exp. 1C	118	5	5	+ 23:21.4	+ 00:23:05.7			1	1	2	2	2	3	3	4
Exp. 1C - early shock/late reward vs. early shock/early reward	Exp. 1C	119	6	5	+ 21:25.4	+ 00:21:10.1			1	1	2	2	2	2	2	3
Exp. 1C - early shock/early reward vs. early shock/late reward	Exp. 1C	120	7	5	+ 17:48.2	+ 00:17:32.7			1	1	1	2	2	3	3	4
Exp. 1C - early shock/early reward vs. early shock/late reward	Exp. 1C	121	8	5	+ 20:39.8	+ 00:20:25.0			1	1	1	2	2	3	3	4
Exp. 1C - early shock/early reward vs. early shock/late reward	Exp. 1C	117	9	5	+ 23:10.9	+ 00:22:54.4			0	1	1	2	2	2	3	3
Trial 1-8 per session
Trial Control Settings	Condition	Animal ID#	Animal	Session	Trial Time	Recording Time	Remark	Cumulative Sum	1	2	3	4	5	6	7	8
Exp. 1C - early shock/early reward vs. early shock/late reward	Exp. 1C	114	1	6	+ 20:49.7	+ 00:20:35.2			0	0	0	1	1	1	2	2
Exp. 1C - early shock/late reward vs. early shock/early reward	Exp. 1C	115	2	6	+ 17:40.3	+ 00:17:24.7			1	2	2	3	4	4	5	5
Exp. 1C - early shock/late reward vs. early shock/early reward	Exp. 1C	116	3	6	+ 23:58.8	+ 00:23:43.6			0	0	1	1	2	3	3	4
Exp. 1C - early shock/early reward vs. early shock/late reward	Exp. 1C	117	4	6	+ 29:14.3	+ 00:28:55.0			0	0	0	0	0	0	0	0
Exp. 1C - early shock/early reward vs. early shock/late reward	Exp. 1C	118	5	6	+ 21:03.9	+ 00:20:47.0			0	1	1	1	1	1	2	2
Exp. 1C - early shock/early reward vs. early shock/late reward	Exp. 1C	119	6	6	+ 20:39.3	+ 00:20:24.4			1	2	2	2	3	4	5	5
Exp. 1C - early shock/late reward vs. early shock/early reward	Exp. 1C	120	7	6	+ 17:22.0	+ 00:17:06.7			1	1	1	2	2	2	2	3
Exp. 1C - early shock/late reward vs. early shock/early reward	Exp. 1C	121	8	6	+ 19:28.0	+ 00:19:12.5			1	1	1	2	3	3	4	4
Exp. 1C - early shock/late reward vs. early shock/early reward	Exp. 1C	122	9	6	+ 19:30.5	+ 00:19:13.3			1	1	1	2	2	2	2	3
Trial 1-8 per session
Trial Control Settings	Condition	Animal ID#	Animal	Session	Trial Time	Recording Time	Remark	Cumulative Sum	1	2	3	4	5	6	7	8
Exp. 1C - early shock/early reward vs. early shock/late reward	Exp. 1C	114	1	7	+ 21:28.4	+ 00:21:13.1			0	1	1	1	1	2	2	2
Exp. 1C - early shock/early reward vs. early shock/late reward	Exp. 1C	115	2	7	+ 17:14.0	+ 00:16:56.8			0	0	0	0	0	0	0	0
Exp. 1C - early shock/early reward vs. early shock/late reward	Exp. 1C	116	3	7	+ 29:54.5	+ 00:29:38.8			1	2	2	3	4	4	4	5
Exp. 1C - early shock/late reward vs. early shock/early reward	Exp. 1C	117	4	7	+ 20:48.3	+ 00:20:33.0			1	2	2	3	4	5	6	6
Exp. 1C - early shock/late reward vs. early shock/early reward	Exp. 1C	118	5	7	+ 18:10.5	+ 00:17:53.1			1	2	2	3	4	5	5	5
Exp. 1C - early shock/early reward vs. early shock/late reward	Exp. 1C	119	6	7	+ 20:27.1	+ 00:20:11.6			1	2	2	3	4	5	5	6
Exp. 1C - early shock/late reward vs. early shock/early reward	Exp. 1C	120	7	7	+ 17:08.3	+ 00:16:52.0			0	1	1	2	2	3	4	4
Exp. 1C - early shock/late reward vs. early shock/early reward	Exp. 1C	121	8	7	+ 18:02.8	+ 00:17:47.1			1	1	2	2	3	4	5	6
Exp. 1C - early shock/late reward vs. early shock/early reward	Exp. 1C	122	9	7	+ 19:36.3	+ 00:19:20.4			1	1	1	2	2	3	4	5
Trial 1-8 per session
Trial Control Settings	Condition	Animal ID#	Animal	Session	Trial Time	Recording Time	Remark	Cumulative Sum	1	2	3	4	5	6	7	8
Exp. 1C - early shock/late reward vs. early shock/early reward	Exp. 1C	114	1	8	+ 22:03.5	+ 00:21:44.5			1	2	3	4	4	5	6	6
Exp. 1C - early shock/late reward vs. early shock/early reward	Exp. 1C	115	2	8	+ 17:06.4	+ 00:16:50.7			0	1	1	2	2	3	3	4
Exp. 1C - early shock/early reward vs. early shock/late reward	Exp. 1C	116	3	8	+ 19:09.9	+ 00:18:53.8			0	0	1	2	3	4	4	5
Exp. 1C - early shock/early reward vs. early shock/late reward	Exp. 1C	117	4	8	+ 25:39.1	+ 00:25:21.9			0	1	1	2	2	2	2	3
Exp. 1C - early shock/late reward vs. early shock/early reward	Exp. 1C	118	5	8	+ 18:30.1	+ 00:18:15.0			0	1	1	2	2	3	3	4
Exp. 1C - early shock/late reward vs. early shock/early reward	Exp. 1C	119	6	8	+ 19:13.1	+ 00:18:56.7			1	1	1	1	2	2	2	3
Exp. 1C - early shock/early reward vs. early shock/late reward	Exp. 1C	120	7	8	+ 17:22.5	+ 00:17:06.5			0	0	1	1	1	2	2	2
Exp. 1C - early shock/early reward vs. early shock/late reward	Exp. 1C	121	8	8	+ 18:05.6	+ 00:17:50.7			1	1	2	2	2	3	3	3
Exp. 1C - early shock/early reward vs. early shock/late reward	Exp. 1C	122	9	8	+ 18:10.3	+ 00:17:56.2			1	2	3	3	4	4	5	5
Trial 1-8 per session
Trial Control Settings	Condition	Animal ID#	Animal	Session	Trial Time	Recording Time	Remark	Cumulative Sum	1	2	3	4	5	6	7	8
Exp. 1C - early shock/early reward vs. early shock/late reward	Exp. 1C	114	1	9	+ 21:13.0	+ 00:20:56.0			1	1	1	2	2	3	3	4
Exp. 1C - early shock/early reward vs. early shock/late reward	Exp. 1C	115	2	9	+ 18:09.4	+ 00:17:54.4			0	0	0	0	1	2	3	3
Exp. 1C - early shock/late reward vs. early shock/early reward	Exp. 1C	116	3	9	+ 19:24.7	+ 00:19:09.7			0	1	1	1	1	1	1	1
Exp. 1C - early shock/early reward vs. early shock/late reward	Exp. 1C	117	4	9	+ 21:26.0	+ 00:21:11.3			0	0	0	1	1	1	1	2
Exp. 1C - early shock/early reward vs. early shock/late reward	Exp. 1C	118	5	9	+ 19:14.2	+ 00:18:59.1			1	1	2	2	2	3	3	4
Exp. 1C - early shock/late reward vs. early shock/early reward	Exp. 1C	119	6	9	+ 24:04.2	+ 00:23:47.9			0	0	1	1	2	2	2	2
Exp. 1C - early shock/late reward vs. early shock/early reward	Exp. 1C	120	7	9	+ 18:23.1	+ 00:18:05.6			1	2	3	3	4	4	5	6
Exp. 1C - early shock/late reward vs. early shock/early reward	Exp. 1C	121	8	9	+ 17:38.8	+ 00:17:23.5			1	1	2	3	4	4	5	6
Exp. 1C - early shock/early reward vs. early shock/late reward	Exp. 1C	122	9	9	+ 18:49.4	+ 00:18:34.4			1	1	1	2	2	2	2	2
Trial 1-8 per session
Trial Control Settings	Condition	Animal ID#	Animal	Session	Trial Time	Recording Time	Remark	Cumulative Sum	1	2	3	4	5	6	7	8
Exp. 1C - early shock/late reward vs. early shock/early reward	Exp. 1C	114	1	10	+ 18:59.0	+ 00:18:44.4			1	1	2	2	3	4	4	5
Exp. 1C - early shock/late reward vs. early shock/early reward	Exp. 1C	115	2	10	+ 17:17.2	+ 00:17:01.7			0	1	2	3	4	5	6	7
Exp. 1C - early shock/late reward vs. early shock/early reward	Exp. 1C	116	3	10	+ 22:40.0	+ 00:22:24.8			0	0	1	1	2	2	2	3
Exp. 1C - early shock/late reward vs. early shock/early reward	Exp. 1C	117	4	10	+ 21:35.3	+ 00:21:20.4			1	1	1	2	3	3	4	4
Exp. 1C - early shock/early reward vs. early shock/late reward	Exp. 1C	118	5	10	+ 18:17.4	+ 00:18:01.3			1	1	1	2	2	3	3	4
Exp. 1C - early shock/early reward vs. early shock/late reward	Exp. 1C	119	6	10	+ 19:46.2	+ 00:19:29.3			0	1	1	1	2	2	3	3
Exp. 1C - early shock/early reward vs. early shock/late reward	Exp. 1C	120	7	10	+ 17:31.2	+ 00:17:16.1			0	1	1	2	2	3	3	4
Exp. 1C - early shock/early reward vs. early shock/late reward	Exp. 1C	121	8	10	+ 17:41.6	+ 00:17:25.8			0	0	1	1	1	1	1	1
Exp. 1C - early shock/late reward vs. early shock/early reward	Exp. 1C	122	9	10	+ 19:13.6	+ 00:18:57.6			0	1	1	1	2	2	2	3
Trial 9-16 per session
Trial Control Settings	Condition	Animal ID#	Animal	Session	Trial Time	Recording Time	Remark	Cumulative Sum	1	2	3	4	5	6	7	8
Exp. 1C - early shock/early reward vs. early shock/late reward	Exp. 1C	114	1	1	+ 29:53.5	+ 00:29:37.5			0	0	0	1	1	1	1	1
Exp. 1C - early shock/late reward vs. early shock/early reward	Exp. 1C	115	2	1	+ 19:54.2	+ 00:19:36.7			0	0	1	1	2	2	2	2
Exp. 1C - early shock/late reward vs. early shock/early reward	Exp. 1C	116	3	1	+ 23:22.7	+ 00:23:06.3			1	2	2	3	3	4	5	6
Exp. 1C - early shock/late reward vs. early shock/early reward	Exp. 1C	117	4	1	+ 24:15.0	+ 00:23:57.0			1	2	2	2	3	4	5	6
Exp. 1C - early shock/late reward vs. early shock/early reward	Exp. 1C	118	5	1	+ 18:34.3	+ 00:18:19.1			0	1	2	3	4	4	5	6
Exp. 1C - early shock/late reward vs. early shock/early reward	Exp. 1C	119	6	1	+ 32:34.6	+ 00:32:20.2			0	1	2	3	3	3	4	4
Exp. 1C - early shock/early reward vs. early shock/late reward	Exp. 1C	120	7	1	+ 19:36.5	+ 00:19:21.0			0	0	1	1	2	3	4	4
Exp. 1C - early shock/early reward vs. early shock/late reward	Exp. 1C	121	8	1	+ 21:59.9	+ 00:21:43.5			0	1	1	1	2	2	3	3
Exp. 1C - early shock/early reward vs. early shock/late reward	Exp. 1C	122	9	1	+ 21:35.5	+ 00:21:20.3			0	1	1	2	2	2	2	2
Trial 9-16 per session
Trial Control Settings	Condition	Animal ID#	Animal	Session	Trial Time	Recording Time	Remark	Cumulative Sum	1	2	3	4	5	6	7	8
Exp. 1C - early shock/late reward vs. early shock/early reward	Exp. 1C	114	1	2	+ 20:32.5	+ 00:20:14.1			0	1	1	1	1	2	2	3
Exp. 1C - early shock/early reward vs. early shock/late reward	Exp. 1C	115	2	2	+ 20:25.8	+ 00:20:09.6			1	1	1	1	1	1	1	1
Exp. 1C - early shock/early reward vs. early shock/late reward	Exp. 1C	116	3	2	+ 35:55.5	+ 00:35:41.2			0	0	1	1	2	3	4	5
Exp. 1C - early shock/early reward vs. early shock/late reward	Exp. 1C	117	4	2	+ 22:23.0	+ 00:22:06.8			0	1	2	2	3	3	3	4
Exp. 1C - early shock/early reward vs. early shock/late reward	Exp. 1C	118	5	2	+ 19:33.2	+ 00:19:18.2			1	1	2	2	3	4	5	5
Exp. 1C - early shock/late reward vs. early shock/early reward	Exp. 1C	119	6	2	+ 31:05.6	+ 00:30:50.4			1	1	2	3	4	5	6	6
Exp. 1C - early shock/early reward vs. early shock/late reward	Exp. 1C	120	7	2	+ 18:06.7	+ 00:17:51.2			1	1	1	2	3	3	3	4
Exp. 1C - early shock/early reward vs. early shock/late reward	Exp. 1C	121	8	2	+ 21:23.3	+ 00:21:08.9			0	0	1	1	2	3	4	5
Exp. 1C - early shock/late reward vs. early shock/early reward	Exp. 1C	122	9	2	+ 21:03.1	+ 00:20:48.2			0	0	1	1	1	2	2	2
Trial 9-16 per session
Trial Control Settings	Condition	Animal ID#	Animal	Session	Trial Time	Recording Time	Remark	Cumulative Sum	1	2	3	4	5	6	7	8
Exp. 1C - early shock/early reward vs. early shock/late reward	Exp. 1C	114	1	3	+ 24:16.9	+ 00:24:01.3			0	1	2	3	4	5	6	7
Exp. 1C - early shock/late reward vs. early shock/early reward	Exp. 1C	115	2	3	+ 18:42.4	+ 00:18:26.4			1	2	3	4	5	6	7	8
Exp. 1C - early shock/early reward vs. early shock/late reward	Exp. 1C	116	3	3	+ 28:37.4	+ 00:28:20.4			1	1	2	2	2	2	2	2
Exp. 1C - early shock/late reward vs. early shock/early reward	Exp. 1C	117	4	3	+ 22:07.6	+ 00:21:50.9			0	1	1	1	2	3	3	4
Exp. 1C - early shock/early reward vs. early shock/late reward	Exp. 1C	118	5	3	+ 20:09.2	+ 00:19:53.9			0	0	0	1	1	1	1	1
Exp. 1C - early shock/early reward vs. early shock/late reward	Exp. 1C	119	6	3	+ 23:47.3	+ 00:23:31.7			1	1	1	1	2	3	3	3
Exp. 1C - early shock/late reward vs. early shock/early reward	Exp. 1C	120	7	3	+ 18:53.0	+ 00:18:38.3			1	1	1	2	2	3	3	4
Exp. 1C - early shock/late reward vs. early shock/early reward	Exp. 1C	121	8	3	+ 22:19.0	+ 00:22:01.5			0	0	0	0	0	1	1	1
Exp. 1C - early shock/late reward vs. early shock/early reward	Exp. 1C	122	9	3	+ 19:47.0	+ 00:19:30.3			1	2	3	4	4	4	5	5
Trial 9-16 per session
Trial Control Settings	Condition	Animal ID#	Animal	Session	Trial Time	Recording Time	Remark	Cumulative Sum	1	2	3	4	5	6	7	8
Exp. 1C - early shock/late reward vs. early shock/early reward	Exp. 1C	114	1	4	+ 26:09.3	+ 00:25:46.7			0	1	1	2	2	2	3	3
Exp. 1C - early shock/early reward vs. early shock/late reward	Exp. 1C	115	2	4	+ 19:27.2	+ 00:19:11.3			0	1	2	3	3	3	4	4
Exp. 1C - early shock/late reward vs. early shock/early reward	Exp. 1C	116	3	4	+ 22:59.1	+ 00:22:43.1			1	1	1	2	3	4	4	4
Exp. 1C - early shock/late reward vs. early shock/early reward	Exp. 1C	117	4	4	+ 21:47.8	+ 00:21:33.2			1	2	2	3	4	5	6	7
Exp. 1C - early shock/late reward vs. early shock/early reward	Exp. 1C	118	5	4	+ 22:13.9	+ 00:21:57.8			1	2	3	3	4	5	6	6
Exp. 1C - early shock/early reward vs. early shock/late reward	Exp. 1C	119	6	4	+ 20:52.6	+ 00:20:37.1			0	0	1	1	2	3	3	3
Exp. 1C - early shock/late reward vs. early shock/early reward	Exp. 1C	120	7	4	+ 18:29.7	+ 00:18:14.5			0	1	2	2	3	3	4	5
Exp. 1C - early shock/late reward vs. early shock/early reward	Exp. 1C	121	8	4	+ 24:09.5	+ 00:23:54.3			0	1	1	1	2	2	3	4
Exp. 1C - early shock/early reward vs. early shock/late reward	Exp. 1C	122	9	4	+ 20:49.9	+ 00:20:34.3			1	1	1	1	1	2	2	2
Trial 9-16 per session
Trial Control Settings	Condition	Animal ID#	Animal	Session	Trial Time	Recording Time	Remark	Cumulative Sum	1	2	3	4	5	6	7	8
Exp. 1C - early shock/late reward vs. early shock/early reward	Exp. 1C	114	1	5	+ 22:13.4	+ 00:21:58.1			1	1	2	2	3	3	3	4
Exp. 1C - early shock/early reward vs. early shock/late reward	Exp. 1C	115	2	5	+ 18:27.6	+ 00:18:12.8			1	1	1	1	2	2	2	2
Exp. 1C - early shock/early reward vs. early shock/late reward	Exp. 1C	116	3	5	+ 22:39.0	+ 00:22:23.2			1	2	2	3	4	5	6	7
Exp. 1C - early shock/early reward vs. early shock/late reward	Exp. 1C	122	4	5	+ 20:04.6	+ 00:19:47.6			0	0	0	0	0	0	1	1
Exp. 1C - early shock/late reward vs. early shock/early reward	Exp. 1C	118	5	5	+ 23:21.4	+ 00:23:05.7			1	2	3	4	5	5	6	7
Exp. 1C - early shock/late reward vs. early shock/early reward	Exp. 1C	119	6	5	+ 21:25.4	+ 00:21:10.1			0	1	1	1	1	2	2	3
Exp. 1C - early shock/early reward vs. early shock/late reward	Exp. 1C	120	7	5	+ 17:48.2	+ 00:17:32.7			0	1	1	2	2	3	3	4
Exp. 1C - early shock/early reward vs. early shock/late reward	Exp. 1C	121	8	5	+ 20:39.8	+ 00:20:25.0			0	0	1	1	2	2	3	3
Exp. 1C - early shock/early reward vs. early shock/late reward	Exp. 1C	117	9	5	+ 23:10.9	+ 00:22:54.4			0	0	0	0	0	0	0	1
Trial 9-16 per session
Trial Control Settings	Condition	Animal ID#	Animal	Session	Trial Time	Recording Time	Remark	Cumulative Sum	1	2	3	4	5	6	7	8
Exp. 1C - early shock/early reward vs. early shock/late reward	Exp. 1C	114	1	6	+ 20:49.7	+ 00:20:35.2			0	0	0	0	0	1	1	1
Exp. 1C - early shock/late reward vs. early shock/early reward	Exp. 1C	115	2	6	+ 17:40.3	+ 00:17:24.7			1	2	3	3	4	5	6	7
Exp. 1C - early shock/late reward vs. early shock/early reward	Exp. 1C	116	3	6	+ 23:58.8	+ 00:23:43.6			1	1	1	1	2	2	3	4
Exp. 1C - early shock/early reward vs. early shock/late reward	Exp. 1C	117	4	6	+ 29:14.3	+ 00:28:55.0			0	0	0	1	1	2	3	3
Exp. 1C - early shock/early reward vs. early shock/late reward	Exp. 1C	118	5	6	+ 21:03.9	+ 00:20:47.0			1	1	1	2	2	2	2	2
Exp. 1C - early shock/early reward vs. early shock/late reward	Exp. 1C	119	6	6	+ 20:39.3	+ 00:20:24.4			1	2	3	4	5	5	6	6
Exp. 1C - early shock/late reward vs. early shock/early reward	Exp. 1C	120	7	6	+ 17:22.0	+ 00:17:06.7			0	0	1	1	1	2	2	3
Exp. 1C - early shock/late reward vs. early shock/early reward	Exp. 1C	121	8	6	+ 19:28.0	+ 00:19:12.5			1	1	2	2	3	3	4	4
Exp. 1C - early shock/late reward vs. early shock/early reward	Exp. 1C	122	9	6	+ 19:30.5	+ 00:19:13.3			0	0	0	1	1	2	2	2
Trial 9-16 per session
Trial Control Settings	Condition	Animal ID#	Animal	Session	Trial Time	Recording Time	Remark	Cumulative Sum	1	2	3	4	5	6	7	8
Exp. 1C - early shock/early reward vs. early shock/late reward	Exp. 1C	114	1	7	+ 21:28.4	+ 00:21:13.1			0	0	1	1	2	2	2	2
Exp. 1C - early shock/early reward vs. early shock/late reward	Exp. 1C	115	2	7	+ 17:14.0	+ 00:16:56.8			0	0	1	2	2	2	3	3
Exp. 1C - early shock/early reward vs. early shock/late reward	Exp. 1C	116	3	7	+ 29:54.5	+ 00:29:38.8			1	1	2	3	3	4	5	6
Exp. 1C - early shock/late reward vs. early shock/early reward	Exp. 1C	117	4	7	+ 20:48.3	+ 00:20:33.0			1	1	2	2	3	4	5	6
Exp. 1C - early shock/late reward vs. early shock/early reward	Exp. 1C	118	5	7	+ 18:10.5	+ 00:17:53.1			1	2	2	3	4	5	5	6
Exp. 1C - early shock/early reward vs. early shock/late reward	Exp. 1C	119	6	7	+ 20:27.1	+ 00:20:11.6			0	0	1	2	3	3	3	3
Exp. 1C - early shock/late reward vs. early shock/early reward	Exp. 1C	120	7	7	+ 17:08.3	+ 00:16:52.0			1	1	2	2	2	3	3	4
Exp. 1C - early shock/late reward vs. early shock/early reward	Exp. 1C	121	8	7	+ 18:02.8	+ 00:17:47.1			1	2	3	4	5	6	7	8
Exp. 1C - early shock/late reward vs. early shock/early reward	Exp. 1C	122	9	7	+ 19:36.3	+ 00:19:20.4			1	1	2	2	3	3	3	3
Trial 9-16 per session
Trial Control Settings	Condition	Animal ID#	Animal	Session	Trial Time	Recording Time	Remark	Cumulative Sum	1	2	3	4	5	6	7	8
Exp. 1C - early shock/late reward vs. early shock/early reward	Exp. 1C	114	1	8	+ 22:03.5	+ 00:21:44.5			1	1	2	2	2	3	3	3
Exp. 1C - early shock/late reward vs. early shock/early reward	Exp. 1C	115	2	8	+ 17:06.4	+ 00:16:50.7			1	2	3	3	4	5	6	7
Exp. 1C - early shock/early reward vs. early shock/late reward	Exp. 1C	116	3	8	+ 19:09.9	+ 00:18:53.8			0	1	1	2	2	3	4	5
Exp. 1C - early shock/early reward vs. early shock/late reward	Exp. 1C	117	4	8	+ 25:39.1	+ 00:25:21.9			0	1	1	2	2	2	2	3
Exp. 1C - early shock/late reward vs. early shock/early reward	Exp. 1C	118	5	8	+ 18:30.1	+ 00:18:15.0			1	1	1	2	2	3	4	4
Exp. 1C - early shock/late reward vs. early shock/early reward	Exp. 1C	119	6	8	+ 19:13.1	+ 00:18:56.7			0	1	1	2	2	2	2	3
Exp. 1C - early shock/early reward vs. early shock/late reward	Exp. 1C	120	7	8	+ 17:22.5	+ 00:17:06.5			1	1	1	1	1	1	2	2
Exp. 1C - early shock/early reward vs. early shock/late reward	Exp. 1C	121	8	8	+ 18:05.6	+ 00:17:50.7			1	1	1	1	1	1	1	2
Exp. 1C - early shock/early reward vs. early shock/late reward	Exp. 1C	122	9	8	+ 18:10.3	+ 00:17:56.2			0	1	1	1	1	1	1	2
Trial 9-16 per session
Trial Control Settings	Condition	Animal ID#	Animal	Session	Trial Time	Recording Time	Remark	Cumulative Sum	1	2	3	4	5	6	7	8
Exp. 1C - early shock/early reward vs. early shock/late reward	Exp. 1C	114	1	9	+ 21:13.0	+ 00:20:56.0			0	0	1	1	2	2	2	2
Exp. 1C - early shock/early reward vs. early shock/late reward	Exp. 1C	115	2	9	+ 18:09.4	+ 00:17:54.4			0	1	2	3	4	5	6	7
Exp. 1C - early shock/late reward vs. early shock/early reward	Exp. 1C	116	3	9	+ 19:24.7	+ 00:19:09.7			0	0	0	0	0	0	1	1
Exp. 1C - early shock/early reward vs. early shock/late reward	Exp. 1C	117	4	9	+ 21:26.0	+ 00:21:11.3			0	1	1	1	1	2	2	2
Exp. 1C - early shock/early reward vs. early shock/late reward	Exp. 1C	118	5	9	+ 19:14.2	+ 00:18:59.1			0	1	1	2	2	2	2	2
Exp. 1C - early shock/late reward vs. early shock/early reward	Exp. 1C	119	6	9	+ 24:04.2	+ 00:23:47.9			1	2	2	2	3	4	4	5
Exp. 1C - early shock/late reward vs. early shock/early reward	Exp. 1C	120	7	9	+ 18:23.1	+ 00:18:05.6			1	1	2	3	4	4	5	6
Exp. 1C - early shock/late reward vs. early shock/early reward	Exp. 1C	121	8	9	+ 17:38.8	+ 00:17:23.5			1	2	3	4	4	5	6	7
Exp. 1C - early shock/early reward vs. early shock/late reward	Exp. 1C	122	9	9	+ 18:49.4	+ 00:18:34.4			0	0	1	1	1	1	2	2
Trial 9-16 per session
Trial Control Settings	Condition	Animal ID#	Animal	Session	Trial Time	Recording Time	Remark	Cumulative Sum	1	2	3	4	5	6	7	8
Exp. 1C - early shock/late reward vs. early shock/early reward	Exp. 1C	114	1	10	+ 18:59.0	+ 00:18:44.4			0	1	2	3	3	4	5	6
Exp. 1C - early shock/late reward vs. early shock/early reward	Exp. 1C	115	2	10	+ 17:17.2	+ 00:17:01.7			1	2	3	4	5	6	7	8
Exp. 1C - early shock/late reward vs. early shock/early reward	Exp. 1C	116	3	10	+ 22:40.0	+ 00:22:24.8			0	0	0	1	2	3	3	4
Exp. 1C - early shock/late reward vs. early shock/early reward	Exp. 1C	117	4	10	+ 21:35.3	+ 00:21:20.4			1	1	2	2	3	3	4	5
Exp. 1C - early shock/early reward vs. early shock/late reward	Exp. 1C	118	5	10	+ 18:17.4	+ 00:18:01.3			1	1	2	2	3	4	4	5
Exp. 1C - early shock/early reward vs. early shock/late reward	Exp. 1C	119	6	10	+ 19:46.2	+ 00:19:29.3			1	1	2	2	3	3	4	5
Exp. 1C - early shock/early reward vs. early shock/late reward	Exp. 1C	120	7	10	+ 17:31.2	+ 00:17:16.1			0	1	1	2	2	2	3	3
Exp. 1C - early shock/early reward vs. early shock/late reward	Exp. 1C	121	8	10	+ 17:41.6	+ 00:17:25.8			0	1	1	2	2	2	2	2
Exp. 1C - early shock/late reward vs. early shock/early reward	Exp. 1C	122	9	10	+ 19:13.6	+ 00:18:57.6			0	1	1	2	2	3	3	3
Trial 1-16 per session
Trial Control Settings	Condition	Animal ID#	Animal	Session	Trial Time	Recording Time	Remark	Cumulative Sum	1	2	3	4	5	6	7	8	9	10	11	12	13	14	15	16
Exp. 1C - early shock/early reward vs. early shock/late reward	Exp. 1C	114	1	1	+ 29:53.5	+ 00:29:37.5			0	0	1	1	1	1	1	1	1	1	1	2	2	2	2	2
Exp. 1C - early shock/late reward vs. early shock/early reward	Exp. 1C	115	2	1	+ 19:54.2	+ 00:19:36.7			0	0	0	0	1	1	1	1	1	1	2	2	3	3	3	3
Exp. 1C - early shock/late reward vs. early shock/early reward	Exp. 1C	116	3	1	+ 23:22.7	+ 00:23:06.3			1	1	1	2	2	2	3	3	4	5	5	6	6	7	8	9
Exp. 1C - early shock/late reward vs. early shock/early reward	Exp. 1C	117	4	1	+ 24:15.0	+ 00:23:57.0			0	0	0	0	0	0	1	2	3	4	4	4	5	6	7	8
Exp. 1C - early shock/late reward vs. early shock/early reward	Exp. 1C	118	5	1	+ 18:34.3	+ 00:18:19.1			0	0	1	1	2	2	2	2	2	3	4	5	6	6	7	8
Exp. 1C - early shock/late reward vs. early shock/early reward	Exp. 1C	119	6	1	+ 32:34.6	+ 00:32:20.2			1	2	2	2	2	2	2	2	2	3	4	5	5	5	6	6
Exp. 1C - early shock/early reward vs. early shock/late reward	Exp. 1C	120	7	1	+ 19:36.5	+ 00:19:21.0			0	0	0	0	0	0	0	1	1	1	2	2	3	4	5	5
Exp. 1C - early shock/early reward vs. early shock/late reward	Exp. 1C	121	8	1	+ 21:59.9	+ 00:21:43.5			0	1	2	3	3	4	4	4	4	5	5	5	6	6	7	7
Exp. 1C - early shock/early reward vs. early shock/late reward	Exp. 1C	122	9	1	+ 21:35.5	+ 00:21:20.3			1	1	1	1	1	1	1	1	1	2	2	3	3	3	3	3
Trial 1-16 per session
Trial Control Settings	Condition	Animal ID#	Animal	Session	Trial Time	Recording Time	Remark	Cumulative Sum	1	2	3	4	5	6	7	8	9	10	11	12	13	14	15	16
Exp. 1C - early shock/late reward vs. early shock/early reward	Exp. 1C	114	1	2	+ 20:32.5	+ 00:20:14.1			1	1	2	2	3	3	3	4	4	5	5	5	5	6	6	7
Exp. 1C - early shock/early reward vs. early shock/late reward	Exp. 1C	115	2	2	+ 20:25.8	+ 00:20:09.6			1	1	2	2	2	3	3	3	4	4	4	4	4	4	4	4
Exp. 1C - early shock/early reward vs. early shock/late reward	Exp. 1C	116	3	2	+ 35:55.5	+ 00:35:41.2			0	1	1	1	1	1	2	3	3	3	4	4	5	6	7	8
Exp. 1C - early shock/early reward vs. early shock/late reward	Exp. 1C	117	4	2	+ 22:23.0	+ 00:22:06.8			0	0	0	0	0	0	1	2	2	3	4	4	5	5	5	6
Exp. 1C - early shock/early reward vs. early shock/late reward	Exp. 1C	118	5	2	+ 19:33.2	+ 00:19:18.2			1	1	2	3	3	3	4	4	5	5	6	6	7	8	9	9
Exp. 1C - early shock/late reward vs. early shock/early reward	Exp. 1C	119	6	2	+ 31:05.6	+ 00:30:50.4			1	2	2	2	3	3	3	4	5	5	6	7	8	9	10	10
Exp. 1C - early shock/early reward vs. early shock/late reward	Exp. 1C	120	7	2	+ 18:06.7	+ 00:17:51.2			0	0	1	1	2	3	3	4	5	5	5	6	7	7	7	8
Exp. 1C - early shock/early reward vs. early shock/late reward	Exp. 1C	121	8	2	+ 21:23.3	+ 00:21:08.9			0	0	1	1	2	2	3	3	3	3	4	4	5	6	7	8
Exp. 1C - early shock/late reward vs. early shock/early reward	Exp. 1C	122	9	2	+ 21:03.1	+ 00:20:48.2			0	1	1	1	1	2	2	2	2	2	3	3	3	4	4	4
Trial 1-16 per session
Trial Control Settings	Condition	Animal ID#	Animal	Session	Trial Time	Recording Time	Remark	Cumulative Sum	1	2	3	4	5	6	7	8	9	10	11	12	13	14	15	16
Exp. 1C - early shock/early reward vs. early shock/late reward	Exp. 1C	114	1	3	+ 24:16.9	+ 00:24:01.3			1	1	2	2	3	4	4	5	5	6	7	8	9	10	11	12
Exp. 1C - early shock/late reward vs. early shock/early reward	Exp. 1C	115	2	3	+ 18:42.4	+ 00:18:26.4			0	0	0	1	2	3	4	5	6	7	8	9	10	11	12	13
Exp. 1C - early shock/early reward vs. early shock/late reward	Exp. 1C	116	3	3	+ 28:37.4	+ 00:28:20.4			1	1	1	2	3	3	4	4	5	5	6	6	6	6	6	6
Exp. 1C - early shock/late reward vs. early shock/early reward	Exp. 1C	117	4	3	+ 22:07.6	+ 00:21:50.9			0	0	1	1	1	1	1	1	1	2	2	2	3	4	4	5
Exp. 1C - early shock/early reward vs. early shock/late reward	Exp. 1C	118	5	3	+ 20:09.2	+ 00:19:53.9			1	1	1	2	3	4	4	4	4	4	4	5	5	5	5	5
Exp. 1C - early shock/early reward vs. early shock/late reward	Exp. 1C	119	6	3	+ 23:47.3	+ 00:23:31.7			0	0	1	2	3	3	3	3	4	4	4	4	5	6	6	6
Exp. 1C - early shock/late reward vs. early shock/early reward	Exp. 1C	120	7	3	+ 18:53.0	+ 00:18:38.3			1	1	1	1	2	2	3	3	4	4	4	5	5	6	6	7
Exp. 1C - early shock/late reward vs. early shock/early reward	Exp. 1C	121	8	3	+ 22:19.0	+ 00:22:01.5			0	0	1	1	2	2	2	3	3	3	3	3	3	4	4	4
Exp. 1C - early shock/late reward vs. early shock/early reward	Exp. 1C	122	9	3	+ 19:47.0	+ 00:19:30.3			1	1	2	3	4	4	4	4	5	6	7	8	8	8	9	9
Trial 1-16 per session
Trial Control Settings	Condition	Animal ID#	Animal	Session	Trial Time	Recording Time	Remark	Cumulative Sum	1	2	3	4	5	6	7	8	9	10	11	12	13	14	15	16
Exp. 1C - early shock/late reward vs. early shock/early reward	Exp. 1C	114	1	4	+ 26:09.3	+ 00:25:46.7			1	2	2	2	2	2	2	2	2	3	3	4	4	4	5	5
Exp. 1C - early shock/early reward vs. early shock/late reward	Exp. 1C	115	2	4	+ 19:27.2	+ 00:19:11.3			1	1	1	1	1	2	2	3	3	4	5	6	6	6	7	7
Exp. 1C - early shock/late reward vs. early shock/early reward	Exp. 1C	116	3	4	+ 22:59.1	+ 00:22:43.1			0	0	0	0	0	1	2	3	4	4	4	5	6	7	7	7
Exp. 1C - early shock/late reward vs. early shock/early reward	Exp. 1C	117	4	4	+ 21:47.8	+ 00:21:33.2			0	0	1	2	3	3	4	4	5	6	6	7	8	9	10	11
Exp. 1C - early shock/late reward vs. early shock/early reward	Exp. 1C	118	5	4	+ 22:13.9	+ 00:21:57.8			1	1	2	2	2	2	3	4	5	6	7	7	8	9	10	10
Exp. 1C - early shock/early reward vs. early shock/late reward	Exp. 1C	119	6	4	+ 20:52.6	+ 00:20:37.1			1	1	2	2	2	3	3	3	3	3	4	4	5	6	6	6
Exp. 1C - early shock/late reward vs. early shock/early reward	Exp. 1C	120	7	4	+ 18:29.7	+ 00:18:14.5			1	1	2	3	3	4	4	5	5	6	7	7	8	8	9	10
Exp. 1C - early shock/late reward vs. early shock/early reward	Exp. 1C	121	8	4	+ 24:09.5	+ 00:23:54.3			0	0	0	0	1	1	1	2	2	3	3	3	4	4	5	6
Exp. 1C - early shock/early reward vs. early shock/late reward	Exp. 1C	122	9	4	+ 20:49.9	+ 00:20:34.3			0	0	0	0	0	0	0	1	2	2	2	2	2	3	3	3
Trial 1-16 per session
Trial Control Settings	Condition	Animal ID#	Animal	Session	Trial Time	Recording Time	Remark	Cumulative Sum	1	2	3	4	5	6	7	8	9	10	11	12	13	14	15	16
Exp. 1C - early shock/late reward vs. early shock/early reward	Exp. 1C	114	1	5	+ 22:13.4	+ 00:21:58.1			0	1	2	2	3	3	3	3	4	4	5	5	6	6	6	7
Exp. 1C - early shock/early reward vs. early shock/late reward	Exp. 1C	115	2	5	+ 18:27.6	+ 00:18:12.8			1	2	2	3	3	4	4	4	5	5	5	5	6	6	6	6
Exp. 1C - early shock/early reward vs. early shock/late reward	Exp. 1C	116	3	5	+ 22:39.0	+ 00:22:23.2			1	1	2	2	3	4	5	6	7	8	8	9	10	11	12	13
Exp. 1C - early shock/early reward vs. early shock/late reward	Exp. 1C	122	4	5	+ 20:04.6	+ 00:19:47.6			0	1	1	1	1	1	2	2	2	2	2	2	2	2	3	3
Exp. 1C - early shock/late reward vs. early shock/early reward	Exp. 1C	118	5	5	+ 23:21.4	+ 00:23:05.7			1	1	2	2	2	3	3	4	5	6	7	8	9	9	10	11
Exp. 1C - early shock/late reward vs. early shock/early reward	Exp. 1C	119	6	5	+ 21:25.4	+ 00:21:10.1			1	1	2	2	2	2	2	3	3	4	4	4	4	5	5	6
Exp. 1C - early shock/early reward vs. early shock/late reward	Exp. 1C	120	7	5	+ 17:48.2	+ 00:17:32.7			1	1	1	2	2	3	3	4	4	5	5	6	6	7	7	8
Exp. 1C - early shock/early reward vs. early shock/late reward	Exp. 1C	121	8	5	+ 20:39.8	+ 00:20:25.0			1	1	1	2	2	3	3	4	4	4	5	5	6	6	7	7
Exp. 1C - early shock/early reward vs. early shock/late reward	Exp. 1C	117	9	5	+ 23:10.9	+ 00:22:54.4			0	1	1	2	2	2	3	3	3	3	3	3	3	3	3	4
Trial 1-16 per session
Trial Control Settings	Condition	Animal ID#	Animal	Session	Trial Time	Recording Time	Remark	Cumulative Sum	1	2	3	4	5	6	7	8	9	10	11	12	13	14	15	16
Exp. 1C - early shock/early reward vs. early shock/late reward	Exp. 1C	114	1	6	+ 20:49.7	+ 00:20:35.2			0	0	0	1	1	1	2	2	2	2	2	2	2	3	3	3
Exp. 1C - early shock/late reward vs. early shock/early reward	Exp. 1C	115	2	6	+ 17:40.3	+ 00:17:24.7			1	2	2	3	4	4	5	5	6	7	8	8	9	10	11	12
Exp. 1C - early shock/late reward vs. early shock/early reward	Exp. 1C	116	3	6	+ 23:58.8	+ 00:23:43.6			0	0	1	1	2	3	3	4	5	5	5	5	6	6	7	8
Exp. 1C - early shock/early reward vs. early shock/late reward	Exp. 1C	117	4	6	+ 29:14.3	+ 00:28:55.0			0	0	0	0	0	0	0	0	0	0	0	1	1	2	3	3
Exp. 1C - early shock/early reward vs. early shock/late reward	Exp. 1C	118	5	6	+ 21:03.9	+ 00:20:47.0			0	1	1	1	1	1	2	2	3	3	3	4	4	4	4	4
Exp. 1C - early shock/early reward vs. early shock/late reward	Exp. 1C	119	6	6	+ 20:39.3	+ 00:20:24.4			1	2	2	2	3	4	5	5	6	7	8	9	10	10	11	11
Exp. 1C - early shock/late reward vs. early shock/early reward	Exp. 1C	120	7	6	+ 17:22.0	+ 00:17:06.7			1	1	1	2	2	2	2	3	3	3	4	4	4	5	5	6
Exp. 1C - early shock/late reward vs. early shock/early reward	Exp. 1C	121	8	6	+ 19:28.0	+ 00:19:12.5			1	1	1	2	3	3	4	4	5	5	6	6	7	7	8	8
Exp. 1C - early shock/late reward vs. early shock/early reward	Exp. 1C	122	9	6	+ 19:30.5	+ 00:19:13.3			1	1	1	2	2	2	2	3	3	3	3	4	4	5	5	5
Trial 1-16 per session
Trial Control Settings	Condition	Animal ID#	Animal	Session	Trial Time	Recording Time	Remark	Cumulative Sum	1	2	3	4	5	6	7	8	9	10	11	12	13	14	15	16
Exp. 1C - early shock/early reward vs. early shock/late reward	Exp. 1C	114	1	7	+ 21:28.4	+ 00:21:13.1			0	1	1	1	1	2	2	2	2	2	3	3	4	4	4	4
Exp. 1C - early shock/early reward vs. early shock/late reward	Exp. 1C	115	2	7	+ 17:14.0	+ 00:16:56.8			0	0	0	0	0	0	0	0	0	0	1	2	2	2	3	3
Exp. 1C - early shock/early reward vs. early shock/late reward	Exp. 1C	116	3	7	+ 29:54.5	+ 00:29:38.8			1	2	2	3	4	4	4	5	6	6	7	8	8	9	10	11
Exp. 1C - early shock/late reward vs. early shock/early reward	Exp. 1C	117	4	7	+ 20:48.3	+ 00:20:33.0			1	2	2	3	4	5	6	6	7	7	8	8	9	10	11	12
Exp. 1C - early shock/late reward vs. early shock/early reward	Exp. 1C	118	5	7	+ 18:10.5	+ 00:17:53.1			1	2	2	3	4	5	5	5	6	7	7	8	9	10	10	11
Exp. 1C - early shock/early reward vs. early shock/late reward	Exp. 1C	119	6	7	+ 20:27.1	+ 00:20:11.6			1	2	2	3	4	5	5	6	6	6	7	8	9	9	9	9
Exp. 1C - early shock/late reward vs. early shock/early reward	Exp. 1C	120	7	7	+ 17:08.3	+ 00:16:52.0			0	1	1	2	2	3	4	4	5	5	6	6	6	7	7	8
Exp. 1C - early shock/late reward vs. early shock/early reward	Exp. 1C	121	8	7	+ 18:02.8	+ 00:17:47.1			1	1	2	2	3	4	5	6	7	8	9	10	11	12	13	14
Exp. 1C - early shock/late reward vs. early shock/early reward	Exp. 1C	122	9	7	+ 19:36.3	+ 00:19:20.4			1	1	1	2	2	3	4	5	6	6	7	7	8	8	8	8
Trial 1-16 per session
Trial Control Settings	Condition	Animal ID#	Animal	Session	Trial Time	Recording Time	Remark	Cumulative Sum	1	2	3	4	5	6	7	8	9	10	11	12	13	14	15	16
Exp. 1C - early shock/late reward vs. early shock/early reward	Exp. 1C	114	1	8	+ 22:03.5	+ 00:21:44.5			1	2	3	4	4	5	6	6	7	7	8	8	8	9	9	9
Exp. 1C - early shock/late reward vs. early shock/early reward	Exp. 1C	115	2	8	+ 17:06.4	+ 00:16:50.7			0	1	1	2	2	3	3	4	5	6	7	7	8	9	10	11
Exp. 1C - early shock/early reward vs. early shock/late reward	Exp. 1C	116	3	8	+ 19:09.9	+ 00:18:53.8			0	0	1	2	3	4	4	5	5	6	6	7	7	8	9	10
Exp. 1C - early shock/early reward vs. early shock/late reward	Exp. 1C	117	4	8	+ 25:39.1	+ 00:25:21.9			0	1	1	2	2	2	2	3	3	4	4	5	5	5	5	6
Exp. 1C - early shock/late reward vs. early shock/early reward	Exp. 1C	118	5	8	+ 18:30.1	+ 00:18:15.0			0	1	1	2	2	3	3	4	5	5	5	6	6	7	8	8
Exp. 1C - early shock/late reward vs. early shock/early reward	Exp. 1C	119	6	8	+ 19:13.1	+ 00:18:56.7			1	1	1	1	2	2	2	3	3	4	4	5	5	5	5	6
Exp. 1C - early shock/early reward vs. early shock/late reward	Exp. 1C	120	7	8	+ 17:22.5	+ 00:17:06.5			0	0	1	1	1	2	2	2	3	3	3	3	3	3	4	4
Exp. 1C - early shock/early reward vs. early shock/late reward	Exp. 1C	121	8	8	+ 18:05.6	+ 00:17:50.7			1	1	2	2	2	3	3	3	4	4	4	4	4	4	4	5
Exp. 1C - early shock/early reward vs. early shock/late reward	Exp. 1C	122	9	8	+ 18:10.3	+ 00:17:56.2			1	2	3	3	4	4	5	5	5	6	6	6	6	6	6	7
Trial 1-16 per session
Trial Control Settings	Condition	Animal ID#	Animal	Session	Trial Time	Recording Time	Remark	Cumulative Sum	1	2	3	4	5	6	7	8	9	10	11	12	13	14	15	16
Exp. 1C - early shock/early reward vs. early shock/late reward	Exp. 1C	114	1	9	+ 21:13.0	+ 00:20:56.0			1	1	1	2	2	3	3	4	4	4	5	5	6	6	6	6
Exp. 1C - early shock/early reward vs. early shock/late reward	Exp. 1C	115	2	9	+ 18:09.4	+ 00:17:54.4			0	0	0	0	1	2	3	3	3	4	5	6	7	8	9	10
Exp. 1C - early shock/late reward vs. early shock/early reward	Exp. 1C	116	3	9	+ 19:24.7	+ 00:19:09.7			0	1	1	1	1	1	1	1	1	1	1	1	1	1	2	2
Exp. 1C - early shock/early reward vs. early shock/late reward	Exp. 1C	117	4	9	+ 21:26.0	+ 00:21:11.3			0	0	0	1	1	1	1	2	2	3	3	3	3	4	4	4
Exp. 1C - early shock/early reward vs. early shock/late reward	Exp. 1C	118	5	9	+ 19:14.2	+ 00:18:59.1			1	1	2	2	2	3	3	4	4	5	5	6	6	6	6	6
Exp. 1C - early shock/late reward vs. early shock/early reward	Exp. 1C	119	6	9	+ 24:04.2	+ 00:23:47.9			0	0	1	1	2	2	2	2	3	4	4	4	5	6	6	7
Exp. 1C - early shock/late reward vs. early shock/early reward	Exp. 1C	120	7	9	+ 18:23.1	+ 00:18:05.6			1	2	3	3	4	4	5	6	7	7	8	9	10	10	11	12
Exp. 1C - early shock/late reward vs. early shock/early reward	Exp. 1C	121	8	9	+ 17:38.8	+ 00:17:23.5			1	1	2	3	4	4	5	6	7	8	9	10	10	11	12	13
Exp. 1C - early shock/early reward vs. early shock/late reward	Exp. 1C	122	9	9	+ 18:49.4	+ 00:18:34.4			1	1	1	2	2	2	2	2	2	2	3	3	3	3	4	4
Trial 1-16 per session
Trial Control Settings	Condition	Animal ID#	Animal	Session	Trial Time	Recording Time	Remark	Cumulative Sum	1	2	3	4	5	6	7	8	9	10	11	12	13	14	15	16
Exp. 1C - early shock/late reward vs. early shock/early reward	Exp. 1C	114	1	10	+ 18:59.0	+ 00:18:44.4			1	1	2	2	3	4	4	5	5	6	7	8	8	9	10	11
Exp. 1C - early shock/late reward vs. early shock/early reward	Exp. 1C	115	2	10	+ 17:17.2	+ 00:17:01.7			0	1	2	3	4	5	6	7	8	9	10	11	12	13	14	15
Exp. 1C - early shock/late reward vs. early shock/early reward	Exp. 1C	116	3	10	+ 22:40.0	+ 00:22:24.8			0	0	1	1	2	2	2	3	3	3	3	4	5	6	6	7
Exp. 1C - early shock/late reward vs. early shock/early reward	Exp. 1C	117	4	10	+ 21:35.3	+ 00:21:20.4			1	1	1	2	3	3	4	4	5	5	6	6	7	7	8	9
Exp. 1C - early shock/early reward vs. early shock/late reward	Exp. 1C	118	5	10	+ 18:17.4	+ 00:18:01.3			1	1	1	2	2	3	3	4	5	5	6	6	7	8	8	9
Exp. 1C - early shock/early reward vs. early shock/late reward	Exp. 1C	119	6	10	+ 19:46.2	+ 00:19:29.3			0	1	1	1	2	2	3	3	4	4	5	5	6	6	7	8
Exp. 1C - early shock/early reward vs. early shock/late reward	Exp. 1C	120	7	10	+ 17:31.2	+ 00:17:16.1			0	1	1	2	2	3	3	4	4	5	5	6	6	6	7	7
Exp. 1C - early shock/early reward vs. early shock/late reward	Exp. 1C	121	8	10	+ 17:41.6	+ 00:17:25.8			0	0	1	1	1	1	1	1	1	2	2	3	3	3	3	3
Exp. 1C - early shock/late reward vs. early shock/early reward	Exp. 1C	122	9	10	+ 19:13.6	+ 00:18:57.6			0	1	1	1	2	2	2	3	3	4	4	5	5	6	6	6
Trial 1-4 all Sessions						Session 1				Session 2				Session 3				Session 4				Session 5				Session 6				Session 7				Session 8				Session 9				Session 10
Trial Control Settings	Condition	Animal ID#	Animal	Cumulative Sum	1	2	3	4	5	6	7	8	9	10	11	12	13	14	15	16	17	18	19	20	21	22	23	24	25	26	27	28	29	30	31	32	33	34	35	36	37	38	39	40
Exp. 1C - early shock/early reward vs. early shock/late reward		114	1		1	1	2	2	2	2	2	2	3	3	4	4	5	6	6	6	6	7	8	8	8	8	8	9	9	10	10	10	11	12	13	14	15	15	15	16	17	17	18	18
Exp. 1C - early shock/late reward vs. early shock/early reward		115	2		0	0	0	0	1	1	2	2	2	2	2	3	4	4	4	4	5	6	6	7	8	9	9	10	10	10	10	10	10	11	11	12	12	12	12	12	12	13	14	15
Exp. 1C - early shock/late reward vs. early shock/early reward		116	3		1	1	1	2	2	3	3	3	4	4	4	5	5	5	5	5	6	6	7	7	7	7	8	8	9	10	10	11	11	11	12	13	13	14	14	14	14	14	15	15
Exp. 1C - early shock/late reward vs. early shock/early reward		117	4		0	0	0	0	0	0	0	0	0	0	1	1	1	1	2	3	3	3	3	3	3	3	3	3	4	5	5	6	6	7	7	8	8	8	8	9	10	10	10	11
Exp. 1C - early shock/late reward vs. early shock/early reward		118	5		0	0	1	1	2	2	3	4	5	5	5	6	7	7	8	8	9	9	10	10	10	11	11	11	12	13	13	14	14	15	15	16	17	17	18	18	19	19	19	20
Exp. 1C - early shock/late reward vs. early shock/early reward		119	6		1	2	2	2	2	2	3	4	4	4	4	4	5	5	6	6	7	7	8	8	9	10	10	10	11	12	12	13	14	14	14	14	14	14	15	15	15	16	16	16
Exp. 1C - early shock/early reward vs. early shock/late reward		120	7		0	0	0	0	0	0	1	1	2	2	2	2	3	3	4	5	6	6	6	7	8	8	8	9	9	10	10	11	11	11	12	12	13	14	15	15	15	16	16	17
Exp. 1C - early shock/early reward vs. early shock/late reward		121	8		0	1	2	3	3	3	4	4	4	4	4	4	4	4	4	4	5	5	5	6	7	7	7	8	9	9	10	10	11	11	12	12	13	13	14	15	15	15	16	16
Exp. 1C - early shock/early reward vs. early shock/late reward		122	9		1	1	1	1	1	2	2	2	3	3	4	5	5	5	5	5	5	6	6	7	8	8	8	9	10	10	10	11	12	13	14	14	15	15	15	16	16	17	17	17
Trial 5-8 all Sessions						Session 1				Session 2				Session 3				Session 4				Session 5				Session 6				Session 7				Session 8				Session 9				Session 10
Trial Control Settings	Condition	Animal ID#	Animal	Cumulative Sum	1	2	3	4	5	6	7	8	9	10	11	12	13	14	15	16	17	18	19	20	21	22	23	24	25	26	27	28	29	30	31	32	33	34	35	36	37	38	39	40
Exp. 1C - early shock/early reward vs. early shock/late reward		114	1		1	1	1	2	2	2	2	2	3	4	4	5	5	5	5	5	6	6	6	6	6	6	7	7	7	8	8	8	8	9	10	10	10	11	11	12	13	14	14	15
Exp. 1C - early shock/late reward vs. early shock/early reward		115	2		1	1	1	1	1	2	2	2	3	4	5	6	6	7	7	8	8	9	9	9	10	10	11	11	11	11	11	11	11	12	12	13	14	15	16	16	17	18	19	20
Exp. 1C - early shock/late reward vs. early shock/early reward		116	3		0	0	1	1	1	1	2	3	4	4	5	5	5	6	7	8	9	10	11	12	13	14	14	15	16	16	16	17	18	19	19	20	20	20	20	20	21	21	21	22
Exp. 1C - early shock/late reward vs. early shock/early reward		117	4		0	0	1	2	2	2	3	4	4	4	4	4	5	5	6	6	6	6	6	6	6	6	6	6	7	8	9	9	9	9	9	10	10	10	10	11	12	12	13	13
Exp. 1C - early shock/late reward vs. early shock/early reward		118	5		1	1	1	1	1	1	2	2	3	4	4	4	4	4	5	6	6	7	7	8	8	8	9	9	10	11	11	11	11	12	12	13	13	14	14	15	15	16	16	17
Exp. 1C - early shock/late reward vs. early shock/early reward		119	6		0	0	0	0	1	1	1	1	1	1	1	1	1	2	2	2	2	2	2	3	4	5	6	6	7	8	8	9	10	10	10	11	12	12	12	12	13	13	14	14
Exp. 1C - early shock/early reward vs. early shock/late reward		120	7		0	0	0	1	2	3	3	4	5	5	6	6	6	7	7	8	8	9	9	10	10	10	10	11	11	12	13	13	13	14	14	14	15	15	16	17	17	18	18	19
Exp. 1C - early shock/early reward vs. early shock/late reward		121	8		0	1	1	1	2	2	2	3	3	3	3	3	4	4	4	5	5	6	6	7	8	8	9	9	10	11	12	13	13	14	14	14	15	15	16	17	17	17	17	17
Exp. 1C - early shock/early reward vs. early shock/late reward		122	9		0	0	0	0	0	1	1	1	2	2	2	2	2	2	2	3	3	3	4	4	4	4	4	5	5	6	7	8	9	9	10	10	10	10	10	10	11	11	11	12
Trial 9-12 all Sessions						Session 1				Session 2				Session 3				Session 4				Session 5				Session 6				Session 7				Session 8				Session 9				Session 10
Trial Control Settings	Condition	Animal ID#	Animal	Cumulative Sum	1	2	3	4	5	6	7	8	9	10	11	12	13	14	15	16	17	18	19	20	21	22	23	24	25	26	27	28	29	30	31	32	33	34	35	36	37	38	39	40
Exp. 1C - early shock/early reward vs. early shock/late reward		114	1		0	1	1	1	1	1	1	1	1	2	3	4	4	5	5	6	7	7	8	8	8	8	8	8	8	8	9	9	10	10	11	11	11	11	12	12	12	13	14	15
Exp. 1C - early shock/late reward vs. early shock/early reward		115	2		0	0	1	1	2	2	2	2	3	4	5	6	6	7	8	9	10	10	10	10	11	12	13	13	13	13	14	15	16	17	18	18	18	19	20	21	22	23	24	25
Exp. 1C - early shock/late reward vs. early shock/early reward		116	3		1	2	2	3	3	3	4	4	5	5	6	6	7	7	7	8	9	10	10	11	12	12	12	12	13	13	14	15	15	16	16	17	17	17	17	17	17	17	17	18
Exp. 1C - early shock/late reward vs. early shock/early reward		117	4		1	2	2	2	2	3	4	4	4	5	5	5	6	7	7	8	8	8	8	9	9	9	9	9	10	10	11	11	11	12	12	13	13	14	14	14	15	15	16	16
Exp. 1C - early shock/late reward vs. early shock/early reward		118	5		0	1	2	3	4	4	5	5	5	5	5	6	7	8	9	9	10	11	12	13	14	14	14	15	16	17	17	18	19	19	19	20	20	21	21	22	23	23	24	24
Exp. 1C - early shock/late reward vs. early shock/early reward		119	6		0	1	2	3	4	4	4	4	4	4	4	4	4	4	5	5	5	6	6	6	7	8	9	10	10	10	11	12	12	13	13	14	15	16	16	16	17	17	18	18
Exp. 1C - early shock/early reward vs. early shock/late reward		120	7		0	0	1	1	2	2	2	3	4	4	4	5	5	6	7	7	7	8	8	9	9	9	10	10	11	11	12	12	13	13	13	13	14	14	15	16	16	17	17	18
Exp. 1C - early shock/early reward vs. early shock/late reward		121	8		0	1	1	1	1	1	1	1	1	1	1	1	1	2	2	2	2	2	3	3	4	4	5	5	6	7	8	9	10	10	10	10	11	12	13	14	14	15	15	16
Exp. 1C - early shock/early reward vs. early shock/late reward		122	9		0	1	1	2	2	2	3	3	4	5	6	7	8	8	8	8	8	8	8	8	8	8	8	9	10	10	11	11	11	12	12	12	12	12	13	13	13	14	14	15
Trial 13-16 all Sessions						Session 1				Session 2				Session 3				Session 4				Session 5				Session 6				Session 7				Session 8				Session 9				Session 10
Trial Control Settings	Condition	Animal ID#	Animal	Cumulative Sum	1	2	3	4	5	6	7	8	9	10	11	12	13	14	15	16	17	18	19	20	21	22	23	24	25	26	27	28	29	30	31	32	33	34	35	36	37	38	39	40
Exp. 1C - early shock/early reward vs. early shock/late reward		114	1		0	1	1	2	2	2	2	2	3	4	5	6	6	6	7	7	8	8	8	9	9	10	10	10	11	11	11	11	11	12	12	12	13	13	13	13	13	14	15	16
Exp. 1C - early shock/late reward vs. early shock/early reward		115	2		1	1	1	1	1	1	1	1	2	3	4	5	5	5	6	6	7	7	7	7	8	9	10	11	11	11	12	12	13	14	15	16	17	18	19	20	21	22	23	24
Exp. 1C - early shock/late reward vs. early shock/early reward		116	3		0	1	2	3	4	5	6	7	7	7	7	7	8	9	9	9	10	11	12	13	14	14	15	16	16	17	18	19	19	20	21	22	22	22	23	23	24	25	25	26
Exp. 1C - early shock/late reward vs. early shock/early reward		117	4		1	2	3	4	5	5	5	6	7	8	8	9	10	11	12	13	13	14	15	15	15	15	15	15	16	17	18	19	19	19	19	20	20	21	21	21	22	22	23	24
Exp. 1C - early shock/late reward vs. early shock/early reward		118	5		1	1	2	3	4	5	6	6	6	6	6	6	7	8	9	9	10	10	11	12	12	12	12	12	13	14	14	15	15	16	17	17	17	17	17	17	18	19	19	20
Exp. 1C - early shock/late reward vs. early shock/early reward		119	6		0	0	1	1	2	3	3	3	3	3	3	3	4	5	5	5	5	6	6	7	8	8	9	9	10	10	10	10	10	10	10	11	12	13	13	14	15	15	16	17
Exp. 1C - early shock/early reward vs. early shock/late reward		120	7		1	2	3	3	4	4	4	5	5	6	6	7	8	8	9	10	10	11	11	12	12	13	13	14	14	15	15	16	16	16	17	17	18	18	19	20	20	20	21	21
Exp. 1C - early shock/early reward vs. early shock/late reward		121	8		1	1	2	2	2	3	3	3	3	3	3	3	4	4	5	6	7	7	8	8	9	9	10	10	11	12	13	14	14	14	14	15	15	16	17	18	18	18	18	18
Exp. 1C - early shock/early reward vs. early shock/late reward		122	9		0	0	0	0	0	1	1	1	1	1	2	2	2	3	3	3	3	3	3	4	4	5	5	5	6	6	6	6	6	6	6	7	7	7	8	8	8	9	9	9
Trial 1-8 all Sessions										Session 1								Session 2								Session 3								Session 4								Session 5
Trial Control Settings	Condition	Animal ID#	Animal	Cumulative Sum	1	2	3	4	5	6	7	8	9	10	11	12	13	14	15	16	17	18	19	20	21	22	23	24	25	26	27	28	29	30	31	32	33	34	35	36	37	38	39	40	41	42	43	44	45
Exp. 1C - early shock/early reward vs. early shock/late reward		114	1		1	1	2	2	3	3	3	4	4	4	4	4	4	4	4	4	5	5	6	6	7	8	8	9	10	11	11	11	11	11	11	11	11	12	13	13	14	14	14	14	14	14	14	15	15
Exp. 1C - early shock/late reward vs. early shock/early reward		115	2		0	0	0	0	1	1	1	1	2	2	3	3	3	4	4	4	4	4	4	5	6	7	8	9	10	10	10	10	10	11	11	12	13	14	14	15	15	16	16	16	17	18	18	19	20
Exp. 1C - early shock/late reward vs. early shock/early reward		116	3		1	1	1	2	2	2	3	3	3	4	4	4	4	4	5	6	7	7	7	8	9	9	10	10	10	10	10	10	10	11	12	13	14	14	15	15	16	17	18	19	19	19	20	20	21
Exp. 1C - early shock/late reward vs. early shock/early reward		117	4		0	0	0	0	0	0	1	2	2	2	2	2	2	2	3	4	4	4	5	5	5	5	5	5	5	5	6	7	8	8	9	9	9	9	9	9	9	9	9	9	9	9	9	9	9
Exp. 1C - early shock/late reward vs. early shock/early reward		118	5		0	0	1	1	2	2	2	2	3	3	4	5	5	5	6	6	7	7	7	8	9	10	10	10	11	11	12	12	12	12	13	14	15	15	16	16	16	17	17	18	18	19	19	19	19
Exp. 1C - early shock/late reward vs. early shock/early reward		119	6		1	2	2	2	2	2	2	2	2	2	3	4	5	5	5	5	5	5	5	5	5	5	5	5	6	6	7	7	7	8	8	8	9	9	10	10	10	10	10	11	12	13	13	13	14
Exp. 1C - early shock/early reward vs. early shock/late reward		120	7		0	0	0	0	0	0	0	1	1	1	2	2	3	4	4	5	6	6	6	6	7	7	8	8	9	9	10	11	11	12	12	13	14	14	14	15	15	16	16	17	18	18	18	19	19
Exp. 1C - early shock/early reward vs. early shock/late reward		121	8		0	1	2	3	3	4	4	4	4	4	5	5	6	6	6	7	7	7	7	7	7	7	7	7	7	7	7	7	8	8	8	9	10	10	10	11	11	12	12	13	14	14	14	15	16
Exp. 1C - early shock/early reward vs. early shock/late reward		122	9		1	1	1	1	1	1	1	1	1	2	2	2	2	3	3	3	4	4	5	6	7	7	7	7	7	7	7	7	7	7	7	8	8	9	9	10	10	10	11	11	12	12	12	13	13
Trial 9-16 all Sessions										Session 1								Session 2								Session 3								Session 4								Session 5
Trial Control Settings	Condition	Animal ID#	Animal	Cumulative Sum	1	2	3	4	5	6	7	8	9	10	11	12	13	14	15	16	17	18	19	20	21	22	23	24	25	26	27	28	29	30	31	32	33	34	35	36	37	38	39	40	41	42	43	44	45
Exp. 1C - early shock/early reward vs. early shock/late reward		114	1		0	1	1	1	1	2	2	3	3	3	3	3	3	3	3	3	3	4	5	6	7	8	9	10	10	11	11	12	12	12	13	13	14	14	15	15	16	16	16	17	17	17	17	17	17
Exp. 1C - early shock/late reward vs. early shock/early reward		115	2		0	0	1	1	2	2	2	2	3	3	3	3	3	3	3	3	4	5	6	7	8	9	10	11	11	12	13	14	14	14	15	15	16	16	16	16	17	17	17	17	18	19	20	20	21
Exp. 1C - early shock/late reward vs. early shock/early reward		116	3		1	2	2	3	3	4	5	6	6	6	7	7	8	9	10	11	12	12	13	13	13	13	13	13	14	14	14	15	16	17	17	17	18	19	19	20	21	22	23	24	25	25	25	25	26
Exp. 1C - early shock/late reward vs. early shock/early reward		117	4		1	2	2	2	3	4	5	6	6	7	8	8	9	9	9	10	10	11	11	11	12	13	13	14	15	16	16	17	18	19	20	21	21	21	21	22	22	23	24	24	24	24	24	24	24
Exp. 1C - early shock/late reward vs. early shock/early reward		118	5		0	1	2	3	4	4	5	6	7	7	8	8	9	10	11	11	11	11	11	12	12	12	12	12	13	14	15	15	16	17	18	18	19	20	21	22	23	23	24	25	26	26	26	27	27
Exp. 1C - early shock/late reward vs. early shock/early reward		119	6		0	1	2	3	3	3	4	4	5	5	5	5	6	7	7	7	7	7	7	7	7	7	7	7	7	7	8	8	9	10	10	10	10	11	11	11	11	12	12	13	14	15	16	17	18
Exp. 1C - early shock/early reward vs. early shock/late reward		120	7		0	0	1	1	2	3	4	4	5	5	5	6	7	7	7	8	9	9	9	10	10	11	11	12	12	13	14	14	15	15	16	17	17	18	18	19	19	20	20	21	21	21	22	22	22
Exp. 1C - early shock/early reward vs. early shock/late reward		121	8		0	1	1	1	2	2	3	3	3	3	3	3	3	4	4	4	4	4	4	4	4	4	4	4	4	5	5	5	6	6	7	8	8	8	9	9	10	10	11	11	12	12	13	13	14
Exp. 1C - early shock/early reward vs. early shock/late reward		122	9		0	1	1	2	2	2	2	2	2	2	3	3	3	4	4	4	5	6	7	8	8	8	9	9	10	10	10	10	10	11	11	11	11	11	11	11	11	11	11	12	12	12	12	13	13
Trial 1-16 all Sessions																		Session 1																Session 2
Trial Control Settings	Condition	Animal ID#	Animal	Cumulative Sum	1	2	3	4	5	6	7	8	9	10	11	12	13	14	15	16	17	18	19	20	21	22	23	24	25	26	27	28	29	30	31	32	33	34	35	36	37	38	39	40	41	42	43	44	45
Exp. 1C - early shock/early reward vs. early shock/late reward		114	1		1	1	2	2	3	3	3	4	4	5	5	5	5	6	6	7	7	7	7	7	7	7	7	7	7	7	7	7	7	7	7	7	8	8	9	9	10	11	11	12	12	13	14	15	16
Exp. 1C - early shock/late reward vs. early shock/early reward		115	2		0	0	0	0	1	1	1	1	1	1	2	2	3	3	3	3	4	4	5	5	5	6	6	6	7	7	7	7	7	7	7	7	7	7	7	8	9	10	11	12	13	14	15	16	17
Exp. 1C - early shock/late reward vs. early shock/early reward		116	3		1	1	1	2	2	2	3	3	4	5	5	6	6	7	8	9	9	10	10	10	10	10	11	12	12	12	13	13	14	15	16	17	18	18	18	19	20	20	21	21	22	22	23	23	23
Exp. 1C - early shock/late reward vs. early shock/early reward		117	4		0	0	0	0	0	0	1	2	3	4	4	4	5	6	7	8	8	8	8	8	8	8	9	10	10	11	12	12	13	13	13	14	14	14	15	15	15	15	15	15	15	16	16	16	17
Exp. 1C - early shock/late reward vs. early shock/early reward		118	5		0	0	1	1	2	2	2	2	2	3	4	5	6	6	7	8	9	9	10	11	11	11	12	12	13	13	14	14	15	16	17	17	18	18	18	19	20	21	21	21	21	21	21	22	22
Exp. 1C - early shock/late reward vs. early shock/early reward		119	6		1	2	2	2	2	2	2	2	2	3	4	5	5	5	6	6	6	6	7	8	9	9	9	9	10	10	10	10	11	12	12	12	12	12	12	12	12	12	12	12	12	12	12	12	12
Exp. 1C - early shock/early reward vs. early shock/late reward		120	7		0	0	0	0	0	0	0	1	1	1	2	2	3	4	5	5	5	5	6	6	7	8	8	9	10	10	10	11	12	12	12	13	14	14	14	14	15	15	16	16	17	17	17	18	18
Exp. 1C - early shock/early reward vs. early shock/late reward		121	8		0	1	2	3	3	4	4	4	4	5	5	5	6	6	7	7	7	7	8	8	9	9	9	10	10	10	10	10	10	11	11	11	11	11	11	11	11	11	11	11	11	11	11	11	11
Exp. 1C - early shock/early reward vs. early shock/late reward		122	9		1	1	1	1	1	1	1	1	1	2	2	3	3	3	3	3	3	4	4	4	4	5	5	5	5	5	6	6	6	7	7	7	8	8	9	10	11	11	11	11	12	13	14	15	15
[truncated: 115 more columns]
