# Supplementary material for: Discounting of Future Rewards and Punishments in Rats
Source: eNeuro. 2022 Nov 30;9(6):ENEURO.0452-21.2022. doi: 10.1523/ENEURO.0452-21.2022 (PMC9718352; doi:10.1523/ENEURO.0452-21.2022)
Supplement: Extended Data 1 — Data and scripts for all calculations. Folders are separated for the data extraction (Data), null hypothesis testing (NHST), and bayesian hierarchical models (Bayes). Download Extended Data 1, ZIP file [file enu-eN-NWR-0452-21-s06.zip › Data_and_Codes/Data/Extract_Data_Aversive_Discounting_Excel_Matlab_v_1.m]

clear all;
close all;
clc

direction = cd;

%  search for all files called "ExperimentalBook..."
if(isdir(direction))
    files = dir(direction);
    files = files(strncmp('ExperimentalBook',{files(:).name},16));        
end

%

Data_All_Animal = cell(3,2);
Data_All_Session = cell(3,2);
% get amount of files
nFile = size(files,1);

% Determine information about Data
for iFile = 1 : nFile
    
     curr_sheet = NaN;
%     get the filename
    filename  = {files(iFile).name};
    filename  = filename{1};
    % search for the correct excil sheet
    [~,sheet_names] = xlsfinfo(filename);
    curr_sheet = strcmp(sheet_names,'Tabelle1');
    curr_sheet = find(curr_sheet == 1);
    
    %     load current excil file into curr_data (ignore a and b)
    if(~isnan(curr_sheet))
            [curr_data_double,~,curr_data] = xlsread(filename,curr_sheet);
    %     template for all information
        temp_data = struct('Condition','',...
                          'Animal_ID','',...
                          'Animal','',...
                          'Trial_time','',...
                          'Recording_time','',...
                          'Remark','',...
                          'LeftArm_Shock',...
                          'LeftArm_Reward',...
                          'RightArm_Shock',...
                          'RightArm_Reward',...
                          'Free_Trials','',...
                          'Forced_Trials','',...
                          'Forced_Trials_Side','',...
                          'Free_Trials_Side','');
                      
% define variables
        idx_typ = [];
        idx_con = [];
% search for all information

        if(~contains(filename,'Sides'))
            idx_typ = 1;
        elseif(contains(filename,'Sides'))
            idx_typ = 2;
        end

        temp_corr = find(strcmp(curr_data,'Condition'));
        temp_data.Condition = curr_data(temp_corr(1));
        
%         if(strcmp(temp_data.Condition,'Exp. 1A'))
%             idx_con = 1;
%         else
%             if(strcmp(temp_data.Condition,'Exp. 1B'))
%                 idx_con = 2;
%             else
%                 if(strcmp(temp_data.Condition,'Exp. 1C'))
%                     idx_con = 3;
%                 end
%             end
%         end
        
        if(any(any(strcmp(curr_data,'Exp. 1A')) == 1) == 1)
            idx_con = 1;
        else
            if(any(any(strcmp(curr_data,'Exp. 1B')) == 1) == 1)
                idx_con = 2;
            else
                if(any(any(strcmp(curr_data,'Exp. 1C')) == 1) == 1)
                    idx_con = 3;
                end
            end
        end
        
        if(~isempty(idx_con) && ~isempty(idx_typ))
            if(~isempty(Data_All_Animal{idx_con,idx_typ}))
                idx_animal = length(Data_All_Animal{idx_con,idx_typ});
                idx_session_start = length(Data_All_Animal{idx_con,idx_typ});
                idx_session_end = length(Data_All_Animal{idx_con,idx_typ}) + sum(~isnan((unique(curr_data_double(:,2)))));
            else
                idx_animal = 0;
                idx_session_start = 1;
                idx_session_end = sum(~isnan((unique(curr_data_double(:,2)))));
            end
%             for iAnimal = 1 : sum(~isnan((unique(curr_data_double(:,2)))))
            for iAnimal = 1 : max(curr_data_double(:,2))
                Data_All_Animal{idx_con,idx_typ}{iAnimal+idx_animal,1} = curr_data_double(curr_data_double(:,2) == iAnimal,17:32);
            end
            for iSession = 1 : max(curr_data_double(:,3))
                if(idx_session_start == 1)
                    Data_All_Session{idx_con,idx_typ}{iSession,1} = curr_data_double(curr_data_double(:,3) == iSession,17:32);
                else
                    Data_All_Session{idx_con,idx_typ}{iSession,1} = [Data_All_Session{idx_con,idx_typ}{iSession,1};curr_data_double(curr_data_double(:,3) == iSession,17:32)];
                end
                
            end
        
        end
    end
    
end

Data_All_Animal{1,1} = Data_All_Animal{1,1}(~cellfun('isempty',Data_All_Animal{1,1}));
Data_All_Animal{2,1} = Data_All_Animal{2,1}(~cellfun('isempty',Data_All_Animal{2,1}));
Data_All_Animal{3,1} = Data_All_Animal{3,1}(~cellfun('isempty',Data_All_Animal{3,1}));


Data_All_Session{1,1} = Data_All_Session{1,1}(~cellfun('isempty',Data_All_Session{1,1}));
Data_All_Session{2,1} = Data_All_Session{2,1}(~cellfun('isempty',Data_All_Session{2,1}));
Data_All_Session{3,1} = Data_All_Session{3,1}(~cellfun('isempty',Data_All_Session{3,1}));

Data_All_Animal = {Data_All_Animal{1,1};Data_All_Animal{2,1};Data_All_Animal{3,1}};
Data_All_Session = {Data_All_Session{1,1};Data_All_Session{2,1};Data_All_Session{3,1}};
