# Supplementary material for: Discounting of Future Rewards and Punishments in Rats
Source: eNeuro. 2022 Nov 30;9(6):ENEURO.0452-21.2022. doi: 10.1523/ENEURO.0452-21.2022 (PMC9718352; doi:10.1523/ENEURO.0452-21.2022)
Supplement: Extended Data 1 — Data and scripts for all calculations. Folders are separated for the data extraction (Data), null hypothesis testing (NHST), and bayesian hierarchical models (Bayes). Download Extended Data 1, ZIP file [file enu-eN-NWR-0452-21-s06.zip › Data_and_Codes/Data/ReadMe.txt]

The Script "Extract_Data_Aversive_Discounting_Excel_Matlab_v_1":
- pools the data from all excel files called "ExperimentalBook*"
The Script "Data_AversiveDiscounting_Calculation_Structure_v_1_0":
- creates the long format for the R
- calculates the percentage for SPSS

Please note that both scripts are adapated from older scripts, therefore unnecessary code is still included

"Extract_Data_Aversive_Discounting_Excel_Matlab_v_2"
- Added the sides of each session, in order to determine "stay/switch" sessions

"Data_AversiveDiscounting_Calculation_Structure_v_1_1.m"
- Added calculation and plots for the mean of session 1 to 5 and the mean of session 6 to 10
- Added the check for "stay/switch" sessions
