# Supplementary material for: Discounting of Future Rewards and Punishments in Rats
Source: eNeuro. 2022 Nov 30;9(6):ENEURO.0452-21.2022. doi: 10.1523/ENEURO.0452-21.2022 (PMC9718352; doi:10.1523/ENEURO.0452-21.2022)
Supplement: Extended Data 1 — Data and scripts for all calculations. Folders are separated for the data extraction (Data), null hypothesis testing (NHST), and bayesian hierarchical models (Bayes). Download Extended Data 1, ZIP file [file enu-eN-NWR-0452-21-s06.zip › Data_and_Codes/NHST/AA_Disc_Behavior_Syntax_v_1_0.sps]

* Encoding: UTF-8.

* Calculate a t-test for each experiment

DATASET ACTIVATE DataSet1.
T-TEST
  /TESTVAL=50
  /MISSING=ANALYSIS
  /VARIABLES=Experiment_1A Experiment_1B Experiment_1C
  /ES DISPLAY(TRUE)
  /CRITERIA=CI(.95).
