# Supplementary material for: Discounting of Future Rewards and Punishments in Rats
Source: eNeuro. 2022 Nov 30;9(6):ENEURO.0452-21.2022. doi: 10.1523/ENEURO.0452-21.2022 (PMC9718352; doi:10.1523/ENEURO.0452-21.2022)
Supplement: Extended Data 1 — Data and scripts for all calculations. Folders are separated for the data extraction (Data), null hypothesis testing (NHST), and bayesian hierarchical models (Bayes). Download Extended Data 1, ZIP file [file enu-eN-NWR-0452-21-s06.zip › Data_and_Codes/NHST/AA_Disc_Behavior_Syntax_v_1_2.sps]

* Encoding: UTF-8.

DATASET ACTIVATE DataSet2.
GLM Session_01_Block_1_1A Session_02_Block_1_1A Session_03_Block_1_1A Session_04_Block_1_1A 
    Session_05_Block_1_1A Session_06_Block_1_1A Session_07_Block_1_1A Session_08_Block_1_1A 
    Session_09_Block_1_1A Session_10_Block_1_1A Session_01_Block_2_1A Session_02_Block_2_1A 
    Session_03_Block_2_1A Session_04_Block_2_1A Session_05_Block_2_1A Session_06_Block_2_1A 
    Session_07_Block_2_1A Session_08_Block_2_1A Session_09_Block_2_1A Session_10_Block_2_1A
  /WSFACTOR=Block 2 Polynomial Session 10 Polynomial 
  /METHOD=SSTYPE(3)
  /PLOT=PROFILE(Session*Block) TYPE=LINE ERRORBAR=SE(1) MEANREFERENCE=NO YAXIS=AUTO
  /PRINT=DESCRIPTIVE ETASQ 
  /CRITERIA=ALPHA(.05)
  /WSDESIGN=Block Session Block*Session.

GLM Session_01_Block_1_1B Session_02_Block_1_1B Session_03_Block_1_1B Session_04_Block_1_1B 
    Session_05_Block_1_1B Session_06_Block_1_1B Session_07_Block_1_1B Session_08_Block_1_1B 
    Session_09_Block_1_1B Session_10_Block_1_1B Session_01_Block_2_1B Session_02_Block_2_1B 
    Session_03_Block_2_1B Session_04_Block_2_1B Session_05_Block_2_1B Session_06_Block_2_1B 
    Session_07_Block_2_1B Session_08_Block_2_1B Session_09_Block_2_1B Session_10_Block_2_1B
  /WSFACTOR=Block 2 Polynomial Session 10 Polynomial 
  /METHOD=SSTYPE(3)
  /PLOT=PROFILE(Session*Block) TYPE=LINE ERRORBAR=SE(1) MEANREFERENCE=NO YAXIS=AUTO
  /PRINT=DESCRIPTIVE ETASQ 
  /CRITERIA=ALPHA(.05)
  /WSDESIGN=Block Session Block*Session.

GLM Session_01_Block_1_1C Session_02_Block_1_1C Session_03_Block_1_1C Session_04_Block_1_1C 
    Session_05_Block_1_1C Session_06_Block_1_1C Session_07_Block_1_1C Session_08_Block_1_1C 
    Session_09_Block_1_1C Session_10_Block_1_1C Session_01_Block_2_1C Session_02_Block_2_1C 
    Session_03_Block_2_1C Session_04_Block_2_1C Session_05_Block_2_1C Session_06_Block_2_1C 
    Session_07_Block_2_1C Session_08_Block_2_1C Session_09_Block_2_1C Session_10_Block_2_1C
  /WSFACTOR=Block 2 Polynomial Session 10 Polynomial 
  /METHOD=SSTYPE(3)
  /PLOT=PROFILE(Session*Block) TYPE=LINE ERRORBAR=SE(1) MEANREFERENCE=NO YAXIS=AUTO
  /PRINT=DESCRIPTIVE ETASQ 
  /CRITERIA=ALPHA(.05)
  /WSDESIGN=Block Session Block*Session.

GLM Session_01_1A Session_02_1A Session_03_1A Session_04_1A Session_05_1A Session_06_1A 
    Session_07_1A Session_08_1A Session_09_1A Session_10_1A
  /WSFACTOR=Experience 2 Polynomial Session 5 Polynomial 
  /METHOD=SSTYPE(3)
  /PLOT=PROFILE(Session*Experience) TYPE=LINE ERRORBAR=SE(1) MEANREFERENCE=NO YAXIS=AUTO
  /CRITERIA=ALPHA(.05)
  /PRINT=DESCRIPTIVE ETASQ 
  /WSDESIGN=Experience Session Experience*Session.

GLM Session_01_1B Session_02_1B Session_03_1B Session_04_1B Session_05_1B Session_06_1B 
    Session_07_1B Session_08_1B Session_09_1B Session_10_1B
  /WSFACTOR=Experience 2 Polynomial Session 5 Polynomial 
  /METHOD=SSTYPE(3)
  /PLOT=PROFILE(Session*Experience) TYPE=LINE ERRORBAR=SE(1) MEANREFERENCE=NO YAXIS=AUTO
  /PRINT=DESCRIPTIVE ETASQ 
  /CRITERIA=ALPHA(.05)
  /WSDESIGN=Experience Session Experience*Session.

GLM Session_01_1C Session_02_1C Session_03_1C Session_04_1C Session_05_1C Session_06_1C 
    Session_07_1C Session_08_1C Session_09_1C Session_10_1C
  /WSFACTOR=Experience 2 Polynomial Session 5 Polynomial 
  /METHOD=SSTYPE(3)
  /PLOT=PROFILE(Session*Experience) TYPE=LINE ERRORBAR=SE(1) MEANREFERENCE=NO YAXIS=AUTO
  /PRINT=DESCRIPTIVE ETASQ 
  /CRITERIA=ALPHA(.05)
  /WSDESIGN=Experience Session Experience*Session.


T-TEST PAIRS=Experiment_1B_Block_1_Mean WITH Experiment_1B_Block_2_Mean (PAIRED)
  /ES DISPLAY(TRUE) STANDARDIZER(SD)
  /CRITERIA=CI(.9500)
  /MISSING=ANALYSIS.

DATASET ACTIVATE DataSet1.
T-TEST PAIRS=Experiment_1A_Early_Session_Mean Experiment_1B_Early_Session_Mean 
    Experiment_1C_Early_Session_Mean WITH Experiment_1A_Late_Session_Mean 
    Experiment_1B_Late_Session_Mean Experiment_1C_Late_Session_Mean (PAIRED)
  /ES DISPLAY(TRUE) STANDARDIZER(SD)
  /CRITERIA=CI(.9500)
  /MISSING=ANALYSIS.

GLM Experiment_1A_Switch_Mean_Block_1 Experiment_1A_Switch_Mean_Block_2 
    Experiment_1A_Stay_Mean_Block_1 Experiment_1A_Stay_Mean_Block_2
  /WSFACTOR=Stay 2 Polynomial Block 2 Polynomial 
  /METHOD=SSTYPE(3)
  /PLOT=PROFILE(Block*Stay) TYPE=BAR ERRORBAR=SE(1) MEANREFERENCE=NO
 /PRINT=DESCRIPTIVE ETASQ 
  /CRITERIA=ALPHA(.05)
  /WSDESIGN=Stay Block Stay*Block.

GLM Experiment_1B_Switch_Mean_Block_1 Experiment_1B_Switch_Mean_Block_2 
    Experiment_1B_Stay_Mean_Block_1 Experiment_1B_Stay_Mean_Block_2
  /WSFACTOR=Stay 2 Polynomial Block 2 Polynomial 
  /METHOD=SSTYPE(3) 
   /PLOT=PROFILE(Block*Stay) TYPE=BAR ERRORBAR=SE(1) MEANREFERENCE=NO
  /PRINT=DESCRIPTIVE ETASQ
  /CRITERIA=ALPHA(.05)
  /WSDESIGN=Stay Block Stay*Block.

GLM Experiment_1C_Switch_Mean_Block_1 Experiment_1C_Switch_Mean_Block_2 
    Experiment_1C_Stay_Mean_Block_1 Experiment_1C_Stay_Mean_Block_2
  /WSFACTOR=Stay 2 Polynomial Block 2 Polynomial 
  /METHOD=SSTYPE(3)
  /PLOT=PROFILE(Block*Stay) TYPE=BAR ERRORBAR=SE(1) MEANREFERENCE=NO
  /PRINT=DESCRIPTIVE ETASQ 
  /CRITERIA=ALPHA(.05)
  /WSDESIGN=Stay Block Stay*Block.


GLM Experiment_1A_Switch_Mean_Block_1 Experiment_1A_Stay_Mean_Block_1
  /WSFACTOR=Switch 2 Polynomial 
  /METHOD=SSTYPE(3)
  /PLOT=PROFILE(Switch) TYPE=BAR ERRORBAR=SE(1) MEANREFERENCE=NO
  /CRITERIA=ALPHA(.05)
  /WSDESIGN=Switch.


GLM Experiment_1B_Switch_Mean_Block_1 Experiment_1B_Stay_Mean_Block_1
  /WSFACTOR=Switch 2 Polynomial 
  /METHOD=SSTYPE(3)
  /PLOT=PROFILE(Switch) TYPE=BAR ERRORBAR=SE(1) MEANREFERENCE=NO
  /CRITERIA=ALPHA(.05)
  /WSDESIGN=Switch.


GLM Experiment_1C_Switch_Mean_Block_1 Experiment_1C_Stay_Mean_Block_1
  /WSFACTOR=Switch 2 Polynomial 
  /METHOD=SSTYPE(3)
  /PLOT=PROFILE(Switch) TYPE=BAR ERRORBAR=SE(1) MEANREFERENCE=NO
  /CRITERIA=ALPHA(.05)
  /WSDESIGN=Switch.


T-TEST
  /TESTVAL=50
  /MISSING=ANALYSIS
  /VARIABLES=Experiment_1B_Switch_Mean_Block_1 Experiment_1B_Switch_Mean_Block_2 
    Experiment_1B_Stay_Mean_Block_1 Experiment_1B_Stay_Mean_Block_2
  /ES DISPLAY(TRUE)
  /CRITERIA=CI(.95).
