# Supplementary material for: Discounting of Future Rewards and Punishments in Rats
Source: eNeuro. 2022 Nov 30;9(6):ENEURO.0452-21.2022. doi: 10.1523/ENEURO.0452-21.2022 (PMC9718352; doi:10.1523/ENEURO.0452-21.2022)
Supplement: Extended Data 1 — Data and scripts for all calculations. Folders are separated for the data extraction (Data), null hypothesis testing (NHST), and bayesian hierarchical models (Bayes). Download Extended Data 1, ZIP file [file enu-eN-NWR-0452-21-s06.zip › Data_and_Codes/NHST/Readme.txt]

- The data was pooled in Matlab (see Data folder)
- Only three t-tests were calculated ==> very simple syntax

- "AA_Disc_Behavior_Data_v_1_2.sav" Added additional pooling of data ==> First half of trials (1-8) vs. second half of trials (9-16) and Session (1-5) vs. Session (6-10)
- "AA_Disc_Behavior_Syntax_v_1_1.sps" Added ANOVA to the script
- "AA_Disc_Behavior_Data_v_1_2.sav" Added stay/switch analyses
