# Supplementary material for: Discounting of Future Rewards and Punishments in Rats
Source: eNeuro. 2022 Nov 30;9(6):ENEURO.0452-21.2022. doi: 10.1523/ENEURO.0452-21.2022 (PMC9718352; doi:10.1523/ENEURO.0452-21.2022)
Supplement: Extended Data 1 — Data and scripts for all calculations. Folders are separated for the data extraction (Data), null hypothesis testing (NHST), and bayesian hierarchical models (Bayes). Download Extended Data 1, ZIP file [file enu-eN-NWR-0452-21-s06.zip › Data_and_Codes/NHST/Results_Switch.xlsx]

## Sheet: Sheet1
	Experiment 1
		Tests of Within-Subjects Effects
		Measure:	MEASURE_1
		Source		Type III Sum of Squares	df	Mean Square	F	Sig.
		Switch	Sphericity Assumed	180.936	1	180.936	1.61039	0.216606
			Greenhouse-Geisser	180.936	1	180.936	1.61039	0.216606
			Huynh-Feldt	180.936	1	180.936	1.61039	0.216606
			Lower-bound	180.936	1	180.936	1.61039	0.216606
		Error(Switch)	Sphericity Assumed	2696.53	24	112.356
			Greenhouse-Geisser	2696.53	24	112.356
			Huynh-Feldt	2696.53	24	112.356
			Lower-bound	2696.53	24	112.356
	Experiment 2
		Tests of Within-Subjects Effects
		Measure:	MEASURE_1
		Source		Type III Sum of Squares	df	Mean Square	F	Sig.
		Switch	Sphericity Assumed	670.23	1	670.23	6.36122	0.0207475
			Greenhouse-Geisser	670.23	1	670.23	6.36122	0.0207475
			Huynh-Feldt	670.23	1	670.23	6.36122	0.0207475
			Lower-bound	670.23	1	670.23	6.36122	0.0207475
		Error(Switch)	Sphericity Assumed	2001.88	19	105.362
			Greenhouse-Geisser	2001.88	19	105.362
			Huynh-Feldt	2001.88	19	105.362
			Lower-bound	2001.88	19	105.362
	Experiment 3
		Tests of Within-Subjects Effects
		Measure:	MEASURE_1
		Source		Type III Sum of Squares	df	Mean Square	F	Sig.
		Switch	Sphericity Assumed	0.706276	1	0.706276	0.0200902	0.888703
			Greenhouse-Geisser	0.706276	1	0.706276	0.0200902	0.888703
			Huynh-Feldt	0.706276	1	0.706276	0.0200902	0.888703
			Lower-bound	0.706276	1	0.706276	0.0200902	0.888703
		Error(Switch)	Sphericity Assumed	703.104	20	35.1552
			Greenhouse-Geisser	703.104	20	35.1552
			Huynh-Feldt	703.104	20	35.1552
			Lower-bound	703.104	20	35.1552
